# Supplementary material for: Landscape of rare‐allele variants in cultivated and wild soybean genomes
Source: Plant Genome. 2025 Mar 27;18(2):e70020. doi: 10.1002/tpg2.70020 (PMC11949740; doi:10.1002/tpg2.70020)
Supplement: Supplementary file 1 — Table S1. Rare‐allele variants in G. max that cause nonsynonymous, stop‐gain and stop‐loss mutations. [file TPG2-18-e70020-s002.xlsx]

## Sheet: Sheet1
Table S1. Rare-allele variants in G. max that cause nonsynonymous, stop-gain and stop-loss mutations
Chromosome	Position	Type	Annotation
Chr01	93648	nonsynonymous	Glyma.01G000400.1.Wm82.a2.v1:exon5:c.G615C:p.E205D
Chr01	94042	nonsynonymous	Glyma.01G000400.1.Wm82.a2.v1:exon5:c.G221A:p.C74Y
Chr01	125791	nonsynonymous	Glyma.01G000600.1.Wm82.a2.v1:exon2:c.T2365C:p.Y789H
Chr01	170566	nonsynonymous	Glyma.01G000900.1.Wm82.a2.v1:exon1:c.A33T:p.K11N
Chr01	170598	nonsynonymous	Glyma.01G000900.1.Wm82.a2.v1:exon1:c.T65G:p.L22R
Chr01	181763	nonsynonymous	Glyma.01G000900.1.Wm82.a2.v1:exon13:c.G1324A:p.V442M
Chr01	191717	nonsynonymous	Glyma.01G000900.1.Wm82.a2.v1:exon19:c.C2099T:p.T700I
Chr01	205682	nonsynonymous	Glyma.01G001100.1.Wm82.a2.v1:exon1:c.C64T:p.L22F,Glyma.01G001100.Wm82.a2.v1:Glyma.01G001100.2.Wm82.a2.v1:exon1:c.C64T:p.L22F,Glyma.01G001100.Wm82.a2.v1:Glyma.01G001100.3.Wm82.a2.v1:exon1:c.C64T:p.L22F,Glyma.01G001100.Wm82.a2.v1:Glyma.01G001100.4.Wm82.a2.v1:exon1:c.C64T:p.L22F
Chr01	224266	nonsynonymous	Glyma.01G001200.1.Wm82.a2.v1:exon3:c.C950T:p.T317I
Chr01	227757	nonsynonymous	Glyma.01G001300.1.Wm82.a2.v1:exon18:c.T2116A:p.Y706N,Glyma.01G001300.Wm82.a2.v1:Glyma.01G001300.2.Wm82.a2.v1:exon18:c.T2083A:p.Y695N
Chr01	228942	nonsynonymous	Glyma.01G001300.1.Wm82.a2.v1:exon17:c.G2015T:p.G672V,Glyma.01G001300.Wm82.a2.v1:Glyma.01G001300.2.Wm82.a2.v1:exon17:c.G1982T:p.G661V
Chr01	233229	nonsynonymous	Glyma.01G001300.1.Wm82.a2.v1:exon10:c.G1304C:p.G435A,Glyma.01G001300.Wm82.a2.v1:Glyma.01G001300.2.Wm82.a2.v1:exon10:c.G1271C:p.G424A
Chr01	244135	nonsynonymous	Glyma.01G001400.1.Wm82.a2.v1:exon1:c.T25A:p.F9I
Chr01	257217	nonsynonymous	Glyma.01G001500.1.Wm82.a2.v1:exon10:c.C1294A:p.L432I
Chr01	263510	nonsynonymous	Glyma.01G001600.1.Wm82.a2.v1:exon12:c.A1385C:p.Y462S,Glyma.01G001600.Wm82.a2.v1:Glyma.01G001600.2.Wm82.a2.v1:exon12:c.A1385C:p.Y462S
Chr01	268459	nonsynonymous	Glyma.01G001600.1.Wm82.a2.v1:exon4:c.G442A:p.D148N,Glyma.01G001600.Wm82.a2.v1:Glyma.01G001600.2.Wm82.a2.v1:exon4:c.G442A:p.D148N
Chr01	269936	nonsynonymous	Glyma.01G001700.1.Wm82.a2.v1:exon2:c.T254A:p.L85H,Glyma.01G001700.Wm82.a2.v1:Glyma.01G001700.2.Wm82.a2.v1:exon2:c.T179A:p.L60H
Chr01	270144	nonsynonymous	Glyma.01G001700.1.Wm82.a2.v1:exon3:c.C373T:p.L125F,Glyma.01G001700.Wm82.a2.v1:Glyma.01G001700.2.Wm82.a2.v1:exon3:c.C298T:p.L100F
Chr01	271708	nonsynonymous	Glyma.01G001700.1.Wm82.a2.v1:exon4:c.G729T:p.K243N,Glyma.01G001700.Wm82.a2.v1:Glyma.01G001700.2.Wm82.a2.v1:exon4:c.G654T:p.K218N
Chr01	271724	nonsynonymous	Glyma.01G001700.1.Wm82.a2.v1:exon4:c.G745A:p.A249T,Glyma.01G001700.Wm82.a2.v1:Glyma.01G001700.2.Wm82.a2.v1:exon4:c.G670A:p.A224T
Chr01	276913	nonsynonymous	Glyma.01G001800.1.Wm82.a2.v1:exon2:c.G1007A:p.G336D
Chr01	277525	nonsynonymous	Glyma.01G001800.1.Wm82.a2.v1:exon3:c.C1321A:p.L441I
Chr01	277900	nonsynonymous	Glyma.01G001800.1.Wm82.a2.v1:exon3:c.A1696T:p.N566Y
Chr01	283227	nonsynonymous	Glyma.01G001900.1.Wm82.a2.v1:exon6:c.A1003T:p.M335L,Glyma.01G001900.Wm82.a2.v1:Glyma.01G001900.2.Wm82.a2.v1:exon6:c.A1000T:p.M334L
Chr01	296058	nonsynonymous	Glyma.01G002100.1.Wm82.a2.v1:exon5:c.C719T:p.A240V,Glyma.01G002100.Wm82.a2.v1:Glyma.01G002100.2.Wm82.a2.v1:exon5:c.C719T:p.A240V
Chr01	296585	nonsynonymous	Glyma.01G002100.1.Wm82.a2.v1:exon3:c.A505G:p.I169V,Glyma.01G002100.Wm82.a2.v1:Glyma.01G002100.2.Wm82.a2.v1:exon3:c.A505G:p.I169V
Chr01	304646	nonsynonymous	Glyma.01G002200.1.Wm82.a2.v1:exon5:c.A752G:p.Y251C
Chr01	305673	nonsynonymous	Glyma.01G002200.1.Wm82.a2.v1:exon3:c.G11A:p.G4D
Chr01	318805	nonsynonymous	Glyma.01G002300.1.Wm82.a2.v1:exon1:c.A375C:p.K125N
Chr01	319328	nonsynonymous	Glyma.01G002300.1.Wm82.a2.v1:exon1:c.A898G:p.I300V
Chr01	319359	nonsynonymous	Glyma.01G002300.1.Wm82.a2.v1:exon1:c.A929C:p.D310A
Chr01	331314	nonsynonymous	Glyma.01G002400.1.Wm82.a2.v1:exon4:c.G323A:p.S108N
Chr01	333917	nonsynonymous	Glyma.01G002500.1.Wm82.a2.v1:exon2:c.C187A:p.R63S
Chr01	333995	nonsynonymous	Glyma.01G002500.1.Wm82.a2.v1:exon2:c.G109T:p.A37S
Chr01	335229	nonsynonymous	Glyma.01G002600.1.Wm82.a2.v1:exon1:c.C44T:p.T15I
Chr01	335983	nonsynonymous	Glyma.01G002600.1.Wm82.a2.v1:exon1:c.G798C:p.Q266H
Chr01	340040	nonsynonymous	Glyma.01G002700.1.Wm82.a2.v1:exon1:c.C50T:p.S17F
Chr01	343991	nonsynonymous	Glyma.01G002800.1.Wm82.a2.v1:exon1:c.C112T:p.P38S
Chr01	344121	nonsynonymous	Glyma.01G002800.1.Wm82.a2.v1:exon1:c.T242G:p.F81C
Chr01	347536	nonsynonymous	Glyma.01G002900.1.Wm82.a2.v1:exon4:c.C299T:p.T100M
Chr01	348424	nonsynonymous	Glyma.01G002900.1.Wm82.a2.v1:exon6:c.A533T:p.K178M
Chr01	363734	nonsynonymous	Glyma.01G003000.1.Wm82.a2.v1:exon3:c.A572G:p.Q191R
Chr01	363767	nonsynonymous	Glyma.01G003000.1.Wm82.a2.v1:exon3:c.A539C:p.E180A
Chr01	363776	nonsynonymous	Glyma.01G003000.1.Wm82.a2.v1:exon3:c.C530T:p.S177F
Chr01	364263	nonsynonymous	Glyma.01G003000.1.Wm82.a2.v1:exon2:c.G444C:p.M148I
Chr01	364384	nonsynonymous	Glyma.01G003000.1.Wm82.a2.v1:exon2:c.T323C:p.V108A
Chr01	372643	stopgain	Glyma.01G003200.2.Wm82.a2.v1:exon6:c.A382T:p.K128X,Glyma.01G003200.Wm82.a2.v1:Glyma.01G003200.3.Wm82.a2.v1:exon7:c.A499T:p.K167X,Glyma.01G003200.Wm82.a2.v1:Glyma.01G003200.1.Wm82.a2.v1:exon8:c.A592T:p.K198X
Chr01	376939	nonsynonymous	Glyma.01G003300.1.Wm82.a2.v1:exon1:c.T2G:p.M1R
Chr01	378403	nonsynonymous	Glyma.01G003300.1.Wm82.a2.v1:exon3:c.A362G:p.N121S
Chr01	378518	nonsynonymous	Glyma.01G003300.1.Wm82.a2.v1:exon3:c.G477C:p.Q159H
Chr01	378607	nonsynonymous	Glyma.01G003300.1.Wm82.a2.v1:exon3:c.T566A:p.I189N
Chr01	378610	nonsynonymous	Glyma.01G003300.1.Wm82.a2.v1:exon3:c.G569A:p.S190N
Chr01	378611	nonsynonymous	Glyma.01G003300.1.Wm82.a2.v1:exon3:c.T570A:p.S190R
Chr01	378622	nonsynonymous	Glyma.01G003300.1.Wm82.a2.v1:exon3:c.C581T:p.P194L
Chr01	378631	nonsynonymous	Glyma.01G003300.1.Wm82.a2.v1:exon3:c.T590C:p.L197S
Chr01	378648	stopgain	Glyma.01G003300.1.Wm82.a2.v1:exon3:c.C607T:p.Q203X
Chr01	378658	nonsynonymous	Glyma.01G003300.1.Wm82.a2.v1:exon3:c.T617C:p.I206T
Chr01	378667	nonsynonymous	Glyma.01G003300.1.Wm82.a2.v1:exon3:c.G626A:p.S209N
Chr01	378687	nonsynonymous	Glyma.01G003300.1.Wm82.a2.v1:exon3:c.C646T:p.H216Y
Chr01	378696	nonsynonymous	Glyma.01G003300.1.Wm82.a2.v1:exon3:c.T655C:p.C219R
Chr01	378710	stoploss	Glyma.01G003300.1.Wm82.a2.v1:exon3:c.A669G:p.X223W
Chr01	380110	nonsynonymous	Glyma.01G003400.1.Wm82.a2.v1:exon1:c.C89T:p.A30V
Chr01	380463	nonsynonymous	Glyma.01G003400.1.Wm82.a2.v1:exon1:c.G442A:p.G148R
Chr01	385423	nonsynonymous	Glyma.01G003500.1.Wm82.a2.v1:exon4:c.C251T:p.A84V
Chr01	391600	nonsynonymous	Glyma.01G003700.1.Wm82.a2.v1:exon1:c.T37A:p.S13T
Chr01	391736	nonsynonymous	Glyma.01G003700.1.Wm82.a2.v1:exon1:c.A173T:p.Q58L
Chr01	396048	nonsynonymous	Glyma.01G003700.1.Wm82.a2.v1:exon6:c.G613A:p.G205S
Chr01	411302	nonsynonymous	Glyma.01G003900.1.Wm82.a2.v1:exon1:c.G85T:p.A29S
Chr01	412396	nonsynonymous	Glyma.01G003900.1.Wm82.a2.v1:exon3:c.A692G:p.N231S
Chr01	415441	nonsynonymous	Glyma.01G004000.1.Wm82.a2.v1:exon1:c.G76A:p.D26N
Chr01	415444	nonsynonymous	Glyma.01G004000.1.Wm82.a2.v1:exon1:c.C79G:p.Q27E
Chr01	417297	nonsynonymous	Glyma.01G004000.1.Wm82.a2.v1:exon3:c.G406A:p.V136I
Chr01	421511	nonsynonymous	Glyma.01G004100.2.Wm82.a2.v1:exon5:c.A1021C:p.N341H,Glyma.01G004100.Wm82.a2.v1:Glyma.01G004100.1.Wm82.a2.v1:exon7:c.A1270C:p.N424H
Chr01	422004	nonsynonymous	Glyma.01G004100.2.Wm82.a2.v1:exon5:c.C1514T:p.S505L,Glyma.01G004100.Wm82.a2.v1:Glyma.01G004100.1.Wm82.a2.v1:exon7:c.C1763T:p.S588L
Chr01	422121	nonsynonymous	Glyma.01G004100.2.Wm82.a2.v1:exon5:c.C1631T:p.S544F,Glyma.01G004100.Wm82.a2.v1:Glyma.01G004100.1.Wm82.a2.v1:exon7:c.C1880T:p.S627F
Chr01	422248	nonsynonymous	Glyma.01G004100.2.Wm82.a2.v1:exon5:c.G1758T:p.K586N,Glyma.01G004100.Wm82.a2.v1:Glyma.01G004100.1.Wm82.a2.v1:exon7:c.G2007T:p.K669N
Chr01	422400	nonsynonymous	Glyma.01G004100.2.Wm82.a2.v1:exon5:c.C1910T:p.T637I,Glyma.01G004100.Wm82.a2.v1:Glyma.01G004100.1.Wm82.a2.v1:exon7:c.C2159T:p.T720I
Chr01	422402	nonsynonymous	Glyma.01G004100.2.Wm82.a2.v1:exon5:c.A1912G:p.T638A,Glyma.01G004100.Wm82.a2.v1:Glyma.01G004100.1.Wm82.a2.v1:exon7:c.A2161G:p.T721A
Chr01	422514	nonsynonymous	Glyma.01G004100.2.Wm82.a2.v1:exon5:c.C2024T:p.T675I,Glyma.01G004100.Wm82.a2.v1:Glyma.01G004100.1.Wm82.a2.v1:exon7:c.C2273T:p.T758I
Chr01	422532	nonsynonymous	Glyma.01G004100.2.Wm82.a2.v1:exon5:c.A2042T:p.K681I,Glyma.01G004100.Wm82.a2.v1:Glyma.01G004100.1.Wm82.a2.v1:exon7:c.A2291T:p.K764I
Chr01	422706	nonsynonymous	Glyma.01G004100.2.Wm82.a2.v1:exon5:c.A2216T:p.D739V,Glyma.01G004100.Wm82.a2.v1:Glyma.01G004100.1.Wm82.a2.v1:exon7:c.A2465T:p.D822V
Chr01	422918	nonsynonymous	Glyma.01G004100.2.Wm82.a2.v1:exon5:c.G2428A:p.G810S,Glyma.01G004100.Wm82.a2.v1:Glyma.01G004100.1.Wm82.a2.v1:exon7:c.G2677A:p.G893S
Chr01	423117	nonsynonymous	Glyma.01G004100.2.Wm82.a2.v1:exon5:c.A2627G:p.Y876C,Glyma.01G004100.Wm82.a2.v1:Glyma.01G004100.1.Wm82.a2.v1:exon7:c.A2876G:p.Y959C
Chr01	423301	nonsynonymous	Glyma.01G004100.2.Wm82.a2.v1:exon5:c.A2811G:p.I937M,Glyma.01G004100.Wm82.a2.v1:Glyma.01G004100.1.Wm82.a2.v1:exon7:c.A3060G:p.I1020M
Chr01	427483	nonsynonymous	Glyma.01G004200.3.Wm82.a2.v1:exon5:c.C588A:p.N196K,Glyma.01G004200.Wm82.a2.v1:Glyma.01G004200.4.Wm82.a2.v1:exon5:c.C648A:p.N216K,Glyma.01G004200.Wm82.a2.v1:Glyma.01G004200.1.Wm82.a2.v1:exon6:c.C648A:p.N216K,Glyma.01G004200.Wm82.a2.v1:Glyma.01G004200.2.Wm82.a2.v1:exon6:c.C648A:p.N216K
Chr01	430072	nonsynonymous	Glyma.01G004300.1.Wm82.a2.v1:exon2:c.A115G:p.K39E,Glyma.01G004300.Wm82.a2.v1:Glyma.01G004300.2.Wm82.a2.v1:exon3:c.A115G:p.K39E
Chr01	431131	nonsynonymous	Glyma.01G004400.1.Wm82.a2.v1:exon5:c.T1597A:p.S533T
Chr01	431514	nonsynonymous	Glyma.01G004400.1.Wm82.a2.v1:exon4:c.C1262T:p.P421L
Chr01	431717	nonsynonymous	Glyma.01G004400.1.Wm82.a2.v1:exon3:c.C1109A:p.P370Q
Chr01	432118	nonsynonymous	Glyma.01G004400.1.Wm82.a2.v1:exon2:c.G756T:p.W252C
Chr01	432146	nonsynonymous	Glyma.01G004400.1.Wm82.a2.v1:exon2:c.T728C:p.M243T
Chr01	432728	nonsynonymous	Glyma.01G004400.1.Wm82.a2.v1:exon1:c.C197A:p.S66Y
Chr01	432810	nonsynonymous	Glyma.01G004400.1.Wm82.a2.v1:exon1:c.T115C:p.C39R
Chr01	443083	nonsynonymous	Glyma.01G004700.1.Wm82.a2.v1:exon8:c.C476T:p.A159V
Chr01	443612	nonsynonymous	Glyma.01G004700.1.Wm82.a2.v1:exon5:c.T253G:p.S85A
Chr01	444339	nonsynonymous	Glyma.01G004700.1.Wm82.a2.v1:exon3:c.G155C:p.S52T
Chr01	447193	nonsynonymous	Glyma.01G004800.1.Wm82.a2.v1:exon1:c.C71T:p.A24V,Glyma.01G004800.Wm82.a2.v1:Glyma.01G004800.2.Wm82.a2.v1:exon1:c.C71T:p.A24V
Chr01	448902	nonsynonymous	Glyma.01G004800.1.Wm82.a2.v1:exon3:c.A1127G:p.D376G,Glyma.01G004800.Wm82.a2.v1:Glyma.01G004800.2.Wm82.a2.v1:exon3:c.A1127G:p.D376G
Chr01	452339	nonsynonymous	Glyma.01G004800.2.Wm82.a2.v1:exon11:c.A2405T:p.D802V,Glyma.01G004800.Wm82.a2.v1:Glyma.01G004800.1.Wm82.a2.v1:exon12:c.A2468T:p.D823V
Chr01	452442	nonsynonymous	Glyma.01G004800.2.Wm82.a2.v1:exon11:c.G2508T:p.Q836H,Glyma.01G004800.Wm82.a2.v1:Glyma.01G004800.1.Wm82.a2.v1:exon12:c.G2571T:p.Q857H
Chr01	507285	nonsynonymous	Glyma.01G005100.1.Wm82.a2.v1:exon6:c.A580C:p.N194H,Glyma.01G005100.Wm82.a2.v1:Glyma.01G005100.2.Wm82.a2.v1:exon6:c.A580C:p.N194H,Glyma.01G005100.Wm82.a2.v1:Glyma.01G005100.3.Wm82.a2.v1:exon6:c.A580C:p.N194H,Glyma.01G005100.Wm82.a2.v1:Glyma.01G005100.4.Wm82.a2.v1:exon6:c.A580C:p.N194H
Chr01	507994	nonsynonymous	Glyma.01G005100.1.Wm82.a2.v1:exon9:c.A892C:p.M298L
Chr01	512516	nonsynonymous	Glyma.01G005200.1.Wm82.a2.v1:exon1:c.A16G:p.N6D
Chr01	512519	nonsynonymous	Glyma.01G005200.1.Wm82.a2.v1:exon1:c.A19T:p.N7Y
Chr01	514157	nonsynonymous	Glyma.01G005200.1.Wm82.a2.v1:exon3:c.G456A:p.M152I
Chr01	515383	nonsynonymous	Glyma.01G005200.1.Wm82.a2.v1:exon5:c.C1232A:p.T411K
Chr01	516380	nonsynonymous	Glyma.01G005200.1.Wm82.a2.v1:exon7:c.C1769T:p.T590M
Chr01	516440	nonsynonymous	Glyma.01G005200.1.Wm82.a2.v1:exon7:c.C1829A:p.T610N
Chr01	547258	nonsynonymous	Glyma.01G005500.1.Wm82.a2.v1:exon4:c.C662G:p.A221G,Glyma.01G005500.Wm82.a2.v1:Glyma.01G005500.2.Wm82.a2.v1:exon4:c.C662G:p.A221G,Glyma.01G005500.Wm82.a2.v1:Glyma.01G005500.3.Wm82.a2.v1:exon4:c.C662G:p.A221G,Glyma.01G005500.Wm82.a2.v1:Glyma.01G005500.4.Wm82.a2.v1:exon4:c.C662G:p.A221G,Glyma.01G005500.Wm82.a2.v1:Glyma.01G005500.5.Wm82.a2.v1:exon4:c.C662G:p.A221G
Chr01	548673	nonsynonymous	Glyma.01G005500.1.Wm82.a2.v1:exon5:c.C969G:p.H323Q,Glyma.01G005500.Wm82.a2.v1:Glyma.01G005500.2.Wm82.a2.v1:exon5:c.C960G:p.H320Q,Glyma.01G005500.Wm82.a2.v1:Glyma.01G005500.3.Wm82.a2.v1:exon5:c.C960G:p.H320Q,Glyma.01G005500.Wm82.a2.v1:Glyma.01G005500.4.Wm82.a2.v1:exon5:c.C969G:p.H323Q,Glyma.01G005500.Wm82.a2.v1:Glyma.01G005500.5.Wm82.a2.v1:exon5:c.C969G:p.H323Q
Chr01	561695	nonsynonymous	Glyma.01G005600.2.Wm82.a2.v1:exon2:c.C1254A:p.H418Q,Glyma.01G005600.Wm82.a2.v1:Glyma.01G005600.1.Wm82.a2.v1:exon3:c.C1425A:p.H475Q
Chr01	562998	nonsynonymous	Glyma.01G005700.1.Wm82.a2.v1:exon3:c.T562C:p.W188R
Chr01	563154	nonsynonymous	Glyma.01G005700.1.Wm82.a2.v1:exon3:c.C406T:p.P136S
Chr01	563449	nonsynonymous	Glyma.01G005700.1.Wm82.a2.v1:exon2:c.C179T:p.A60V
Chr01	568006	nonsynonymous	Glyma.01G005800.1.Wm82.a2.v1:exon2:c.A1121G:p.K374R
Chr01	571647	nonsynonymous	Glyma.01G005800.1.Wm82.a2.v1:exon1:c.C281T:p.A94V
Chr01	601153	nonsynonymous	Glyma.01G006300.1.Wm82.a2.v1:exon1:c.C23T:p.S8F
Chr01	604986	nonsynonymous	Glyma.01G006400.1.Wm82.a2.v1:exon3:c.A56T:p.E19V,Glyma.01G006400.Wm82.a2.v1:Glyma.01G006400.2.Wm82.a2.v1:exon3:c.A56T:p.E19V,Glyma.01G006400.Wm82.a2.v1:Glyma.01G006400.3.Wm82.a2.v1:exon3:c.A56T:p.E19V
Chr01	608326	nonsynonymous	Glyma.01G006400.1.Wm82.a2.v1:exon9:c.G818T:p.R273L,Glyma.01G006400.Wm82.a2.v1:Glyma.01G006400.2.Wm82.a2.v1:exon9:c.G818T:p.R273L,Glyma.01G006400.Wm82.a2.v1:Glyma.01G006400.3.Wm82.a2.v1:exon9:c.G818T:p.R273L
Chr01	609046	nonsynonymous	Glyma.01G006400.1.Wm82.a2.v1:exon10:c.G958C:p.V320L,Glyma.01G006400.Wm82.a2.v1:Glyma.01G006400.2.Wm82.a2.v1:exon10:c.G958C:p.V320L,Glyma.01G006400.Wm82.a2.v1:Glyma.01G006400.3.Wm82.a2.v1:exon10:c.G958C:p.V320L
Chr01	609981	nonsynonymous	Glyma.01G006400.1.Wm82.a2.v1:exon12:c.G1096T:p.A366S,Glyma.01G006400.Wm82.a2.v1:Glyma.01G006400.2.Wm82.a2.v1:exon12:c.G1096T:p.A366S,Glyma.01G006400.Wm82.a2.v1:Glyma.01G006400.3.Wm82.a2.v1:exon12:c.G1096T:p.A366S
Chr01	614880	nonsynonymous	Glyma.01G006500.1.Wm82.a2.v1:exon2:c.A154C:p.I52L,Glyma.01G006500.Wm82.a2.v1:Glyma.01G006500.2.Wm82.a2.v1:exon2:c.A151C:p.I51L,Glyma.01G006500.Wm82.a2.v1:Glyma.01G006500.4.Wm82.a2.v1:exon2:c.A151C:p.I51L,Glyma.01G006500.Wm82.a2.v1:Glyma.01G006500.5.Wm82.a2.v1:exon2:c.A151C:p.I51L,Glyma.01G006500.Wm82.a2.v1:Glyma.01G006500.8.Wm82.a2.v1:exon2:c.A151C:p.I51L
Chr01	622221	nonsynonymous	Glyma.01G006500.9.Wm82.a2.v1:exon5:c.C274G:p.L92V,Glyma.01G006500.Wm82.a2.v1:Glyma.01G006500.3.Wm82.a2.v1:exon14:c.C859G:p.L287V,Glyma.01G006500.Wm82.a2.v1:Glyma.01G006500.6.Wm82.a2.v1:exon14:c.C859G:p.L287V,Glyma.01G006500.Wm82.a2.v1:Glyma.01G006500.7.Wm82.a2.v1:exon14:c.C859G:p.L287V,Glyma.01G006500.Wm82.a2.v1:Glyma.01G006500.1.Wm82.a2.v1:exon15:c.C1183G:p.L395V,Glyma.01G006500.Wm82.a2.v1:Glyma…
Chr01	646784	nonsynonymous	Glyma.01G006600.2.Wm82.a2.v1:exon5:c.A490G:p.R164G,Glyma.01G006600.Wm82.a2.v1:Glyma.01G006600.1.Wm82.a2.v1:exon8:c.A1117G:p.R373G
Chr01	647061	nonsynonymous	Glyma.01G006600.2.Wm82.a2.v1:exon5:c.C767T:p.T256M,Glyma.01G006600.Wm82.a2.v1:Glyma.01G006600.1.Wm82.a2.v1:exon8:c.C1394T:p.T465M
Chr01	647801	nonsynonymous	Glyma.01G006600.2.Wm82.a2.v1:exon5:c.G1507A:p.V503I,Glyma.01G006600.Wm82.a2.v1:Glyma.01G006600.1.Wm82.a2.v1:exon8:c.G2134A:p.V712I
Chr01	649482	nonsynonymous	Glyma.01G006600.2.Wm82.a2.v1:exon5:c.A3188T:p.Y1063F,Glyma.01G006600.Wm82.a2.v1:Glyma.01G006600.1.Wm82.a2.v1:exon8:c.A3815T:p.Y1272F
Chr01	656461	nonsynonymous	Glyma.01G006700.1.Wm82.a2.v1:exon4:c.A1164T:p.L388F,Glyma.01G006700.Wm82.a2.v1:Glyma.01G006700.2.Wm82.a2.v1:exon4:c.A1164T:p.L388F,Glyma.01G006700.Wm82.a2.v1:Glyma.01G006700.3.Wm82.a2.v1:exon4:c.A1164T:p.L388F,Glyma.01G006700.Wm82.a2.v1:Glyma.01G006700.4.Wm82.a2.v1:exon4:c.A1164T:p.L388F,Glyma.01G006700.Wm82.a2.v1:Glyma.01G006700.5.Wm82.a2.v1:exon4:c.A1164T:p.L388F
Chr01	664466	nonsynonymous	Glyma.01G006800.1.Wm82.a2.v1:exon1:c.A79G:p.K27E,Glyma.01G006800.Wm82.a2.v1:Glyma.01G006800.2.Wm82.a2.v1:exon1:c.A79G:p.K27E,Glyma.01G006800.Wm82.a2.v1:Glyma.01G006800.3.Wm82.a2.v1:exon1:c.A79G:p.K27E
Chr01	682524	nonsynonymous	Glyma.01G007000.1.Wm82.a2.v1:exon4:c.G730A:p.E244K,Glyma.01G007000.Wm82.a2.v1:Glyma.01G007000.2.Wm82.a2.v1:exon5:c.G391A:p.E131K
Chr01	683284	nonsynonymous	Glyma.01G007000.1.Wm82.a2.v1:exon2:c.C233T:p.A78V
Chr01	707954	nonsynonymous	Glyma.01G007100.1.Wm82.a2.v1:exon1:c.G648C:p.E216D
Chr01	708001	nonsynonymous	Glyma.01G007100.1.Wm82.a2.v1:exon1:c.G601A:p.A201T
Chr01	708106	nonsynonymous	Glyma.01G007100.1.Wm82.a2.v1:exon1:c.C496A:p.R166S
Chr01	734527	nonsynonymous	Glyma.01G007200.1.Wm82.a2.v1:exon9:c.G1189C:p.E397Q,Glyma.01G007200.Wm82.a2.v1:Glyma.01G007200.3.Wm82.a2.v1:exon9:c.G1189C:p.E397Q
Chr01	738561	nonsynonymous	Glyma.01G007300.1.Wm82.a2.v1:exon6:c.C868T:p.H290Y
Chr01	743951	nonsynonymous	Glyma.01G007400.1.Wm82.a2.v1:exon1:c.C1504A:p.L502M
Chr01	744430	nonsynonymous	Glyma.01G007400.1.Wm82.a2.v1:exon1:c.G1025C:p.R342P
Chr01	744445	nonsynonymous	Glyma.01G007400.1.Wm82.a2.v1:exon1:c.G1010A:p.S337N
Chr01	744754	nonsynonymous	Glyma.01G007400.1.Wm82.a2.v1:exon1:c.G701A:p.S234N
Chr01	745111	nonsynonymous	Glyma.01G007400.1.Wm82.a2.v1:exon1:c.G344A:p.G115D
Chr01	748039	nonsynonymous	Glyma.01G007500.1.Wm82.a2.v1:exon1:c.C2575A:p.L859I
Chr01	749796	nonsynonymous	Glyma.01G007500.1.Wm82.a2.v1:exon1:c.T818C:p.I273T
Chr01	750340	nonsynonymous	Glyma.01G007500.1.Wm82.a2.v1:exon1:c.C274A:p.P92T
Chr01	761288	nonsynonymous	Glyma.01G007700.1.Wm82.a2.v1:exon1:c.G79T:p.A27S
Chr01	763568	nonsynonymous	Glyma.01G007800.1.Wm82.a2.v1:exon1:c.T142A:p.S48T
Chr01	777897	nonsynonymous	Glyma.01G007900.2.Wm82.a2.v1:exon9:c.G830A:p.S277N,Glyma.01G007900.Wm82.a2.v1:Glyma.01G007900.1.Wm82.a2.v1:exon10:c.G908A:p.S303N
Chr01	778185	nonsynonymous	Glyma.01G007900.2.Wm82.a2.v1:exon10:c.A1046G:p.D349G,Glyma.01G007900.Wm82.a2.v1:Glyma.01G007900.1.Wm82.a2.v1:exon11:c.A1124G:p.D375G
Chr01	787330	nonsynonymous	Glyma.01G008100.1.Wm82.a2.v1:exon1:c.G78T:p.E26D
Chr01	787346	nonsynonymous	Glyma.01G008100.1.Wm82.a2.v1:exon1:c.A94T:p.T32S
Chr01	787449	nonsynonymous	Glyma.01G008100.1.Wm82.a2.v1:exon1:c.A197C:p.K66T
Chr01	787481	nonsynonymous	Glyma.01G008100.1.Wm82.a2.v1:exon1:c.A229T:p.T77S
Chr01	787782	nonsynonymous	Glyma.01G008100.1.Wm82.a2.v1:exon1:c.C530G:p.T177S
Chr01	810727	nonsynonymous	Glyma.01G008200.1.Wm82.a2.v1:exon8:c.G3139T:p.A1047S
Chr01	810956	nonsynonymous	Glyma.01G008200.1.Wm82.a2.v1:exon8:c.C3368T:p.S1123L
Chr01	815273	nonsynonymous	Glyma.01G008300.1.Wm82.a2.v1:exon2:c.T178G:p.S60A
Chr01	815294	nonsynonymous	Glyma.01G008300.1.Wm82.a2.v1:exon2:c.A157G:p.T53A
Chr01	815670	nonsynonymous	Glyma.01G008300.1.Wm82.a2.v1:exon1:c.A37G:p.T13A
Chr01	827718	nonsynonymous	Glyma.01G008500.1.Wm82.a2.v1:exon18:c.G1670C:p.G557A
Chr01	831079	stopgain	Glyma.01G008500.1.Wm82.a2.v1:exon3:c.C319T:p.Q107X,Glyma.01G008500.Wm82.a2.v1:Glyma.01G008500.2.Wm82.a2.v1:exon3:c.C319T:p.Q107X
Chr01	843200	nonsynonymous	Glyma.01G008700.1.Wm82.a2.v1:exon16:c.G2551A:p.V851I,Glyma.01G008700.Wm82.a2.v1:Glyma.01G008700.2.Wm82.a2.v1:exon16:c.G2515A:p.V839I
Chr01	843222	nonsynonymous	Glyma.01G008700.1.Wm82.a2.v1:exon16:c.A2529C:p.E843D,Glyma.01G008700.Wm82.a2.v1:Glyma.01G008700.2.Wm82.a2.v1:exon16:c.A2493C:p.E831D
Chr01	844102	nonsynonymous	Glyma.01G008700.1.Wm82.a2.v1:exon15:c.A2320T:p.N774Y,Glyma.01G008700.Wm82.a2.v1:Glyma.01G008700.2.Wm82.a2.v1:exon15:c.A2284T:p.N762Y,Glyma.01G008700.Wm82.a2.v1:Glyma.01G008700.3.Wm82.a2.v1:exon15:c.A2320T:p.N774Y
Chr01	844117	nonsynonymous	Glyma.01G008700.1.Wm82.a2.v1:exon15:c.C2305G:p.L769V,Glyma.01G008700.Wm82.a2.v1:Glyma.01G008700.2.Wm82.a2.v1:exon15:c.C2269G:p.L757V,Glyma.01G008700.Wm82.a2.v1:Glyma.01G008700.3.Wm82.a2.v1:exon15:c.C2305G:p.L769V
Chr01	844153	nonsynonymous	Glyma.01G008700.1.Wm82.a2.v1:exon15:c.A2269G:p.M757V,Glyma.01G008700.Wm82.a2.v1:Glyma.01G008700.2.Wm82.a2.v1:exon15:c.A2233G:p.M745V,Glyma.01G008700.Wm82.a2.v1:Glyma.01G008700.3.Wm82.a2.v1:exon15:c.A2269G:p.M757V
Chr01	844568	nonsynonymous	Glyma.01G008700.1.Wm82.a2.v1:exon14:c.C2206T:p.L736F,Glyma.01G008700.Wm82.a2.v1:Glyma.01G008700.2.Wm82.a2.v1:exon14:c.C2170T:p.L724F,Glyma.01G008700.Wm82.a2.v1:Glyma.01G008700.3.Wm82.a2.v1:exon14:c.C2206T:p.L736F
Chr01	869033	nonsynonymous	Glyma.01G008900.1.Wm82.a2.v1:exon11:c.A1351T:p.T451S,Glyma.01G008900.Wm82.a2.v1:Glyma.01G008900.2.Wm82.a2.v1:exon11:c.A1351T:p.T451S
Chr01	871309	nonsynonymous	Glyma.01G008900.1.Wm82.a2.v1:exon7:c.T1061C:p.M354T,Glyma.01G008900.Wm82.a2.v1:Glyma.01G008900.2.Wm82.a2.v1:exon7:c.T1061C:p.M354T
Chr01	872439	nonsynonymous	Glyma.01G008900.1.Wm82.a2.v1:exon4:c.A212T:p.E71V,Glyma.01G008900.Wm82.a2.v1:Glyma.01G008900.2.Wm82.a2.v1:exon4:c.A212T:p.E71V
Chr01	883225	nonsynonymous	Glyma.01G009000.1.Wm82.a2.v1:exon1:c.C324A:p.D108E
Chr01	883289	nonsynonymous	Glyma.01G009000.1.Wm82.a2.v1:exon1:c.T260C:p.L87P
Chr01	902030	nonsynonymous	Glyma.01G009200.1.Wm82.a2.v1:exon1:c.C181T:p.P61S
Chr01	911194	nonsynonymous	Glyma.01G009300.1.Wm82.a2.v1:exon9:c.G703A:p.G235S
Chr01	913995	nonsynonymous	Glyma.01G009300.1.Wm82.a2.v1:exon15:c.T1345A:p.L449M
Chr01	921342	nonsynonymous	Glyma.01G009400.1.Wm82.a2.v1:exon5:c.A2090G:p.N697S,Glyma.01G009400.Wm82.a2.v1:Glyma.01G009400.2.Wm82.a2.v1:exon5:c.A2066G:p.N689S
Chr01	921418	nonsynonymous	Glyma.01G009400.1.Wm82.a2.v1:exon5:c.G2014A:p.G672S,Glyma.01G009400.Wm82.a2.v1:Glyma.01G009400.2.Wm82.a2.v1:exon5:c.G1990A:p.G664S
Chr01	921651	nonsynonymous	Glyma.01G009400.1.Wm82.a2.v1:exon4:c.C1847T:p.A616V,Glyma.01G009400.Wm82.a2.v1:Glyma.01G009400.2.Wm82.a2.v1:exon4:c.C1847T:p.A616V
Chr01	921965	nonsynonymous	Glyma.01G009400.1.Wm82.a2.v1:exon3:c.A1730G:p.Q577R,Glyma.01G009400.Wm82.a2.v1:Glyma.01G009400.2.Wm82.a2.v1:exon3:c.A1730G:p.Q577R
Chr01	925487	nonsynonymous	Glyma.01G009400.1.Wm82.a2.v1:exon1:c.G322C:p.A108P,Glyma.01G009400.Wm82.a2.v1:Glyma.01G009400.2.Wm82.a2.v1:exon1:c.G322C:p.A108P
Chr01	936338	nonsynonymous	Glyma.01G009500.1.Wm82.a2.v1:exon2:c.T515C:p.V172A
Chr01	936459	nonsynonymous	Glyma.01G009500.1.Wm82.a2.v1:exon2:c.G636A:p.M212I
Chr01	937907	nonsynonymous	Glyma.01G009600.1.Wm82.a2.v1:exon6:c.T633G:p.S211R
Chr01	937935	nonsynonymous	Glyma.01G009600.1.Wm82.a2.v1:exon6:c.A605C:p.N202T
Chr01	937971	nonsynonymous	Glyma.01G009600.1.Wm82.a2.v1:exon6:c.A569C:p.N190T
Chr01	955383	nonsynonymous	Glyma.01G009700.1.Wm82.a2.v1:exon2:c.G389C:p.G130A
Chr01	960136	nonsynonymous	Glyma.01G009800.1.Wm82.a2.v1:exon1:c.T160C:p.S54P
Chr01	967975	nonsynonymous	Glyma.01G009900.1.Wm82.a2.v1:exon6:c.G1184A:p.R395H
Chr01	977988	nonsynonymous	Glyma.01G010000.1.Wm82.a2.v1:exon1:c.T473G:p.V158G
Chr01	981166	nonsynonymous	Glyma.01G010100.3.Wm82.a2.v1:exon9:c.C1539G:p.D513E,Glyma.01G010100.Wm82.a2.v1:Glyma.01G010100.1.Wm82.a2.v1:exon11:c.C2187G:p.D729E,Glyma.01G010100.Wm82.a2.v1:Glyma.01G010100.2.Wm82.a2.v1:exon11:c.C2169G:p.D723E
Chr01	1009302	nonsynonymous	Glyma.01G010400.1.Wm82.a2.v1:exon1:c.T23C:p.V8A
Chr01	1009478	nonsynonymous	Glyma.01G010400.1.Wm82.a2.v1:exon1:c.A199G:p.K67E
Chr01	1029517	nonsynonymous	Glyma.01G010700.1.Wm82.a2.v1:exon1:c.T97C:p.Y33H
Chr01	1030996	nonsynonymous	Glyma.01G010700.1.Wm82.a2.v1:exon2:c.G544A:p.A182T
Chr01	1031150	nonsynonymous	Glyma.01G010700.1.Wm82.a2.v1:exon2:c.A698G:p.D233G
Chr01	1032772	nonsynonymous	Glyma.01G010700.1.Wm82.a2.v1:exon2:c.A2320G:p.S774G
Chr01	1038827	nonsynonymous	Glyma.01G010800.1.Wm82.a2.v1:exon9:c.G1378A:p.A460T,Glyma.01G010800.Wm82.a2.v1:Glyma.01G010800.2.Wm82.a2.v1:exon9:c.G1363A:p.A455T
Chr01	1039024	nonsynonymous	Glyma.01G010800.1.Wm82.a2.v1:exon8:c.G1267T:p.V423L,Glyma.01G010800.Wm82.a2.v1:Glyma.01G010800.2.Wm82.a2.v1:exon8:c.G1252T:p.V418L
Chr01	1053462	nonsynonymous	Glyma.01G011000.1.Wm82.a2.v1:exon1:c.G127A:p.A43T
Chr01	1053467	nonsynonymous	Glyma.01G011000.1.Wm82.a2.v1:exon1:c.G122A:p.G41D
Chr01	1071760	nonsynonymous	Glyma.01G011200.1.Wm82.a2.v1:exon1:c.G812T:p.C271F,Glyma.01G011200.Wm82.a2.v1:Glyma.01G011200.2.Wm82.a2.v1:exon2:c.G812T:p.C271F,Glyma.01G011200.Wm82.a2.v1:Glyma.01G011200.3.Wm82.a2.v1:exon2:c.G812T:p.C271F,Glyma.01G011200.Wm82.a2.v1:Glyma.01G011200.4.Wm82.a2.v1:exon2:c.G812T:p.C271F
Chr01	1085009	nonsynonymous	Glyma.01G011300.1.Wm82.a2.v1:exon1:c.C145A:p.Q49K
Chr01	1085192	nonsynonymous	Glyma.01G011300.1.Wm82.a2.v1:exon1:c.A328T:p.M110L
Chr01	1085441	nonsynonymous	Glyma.01G011300.1.Wm82.a2.v1:exon1:c.G577C:p.D193H
Chr01	1085819	nonsynonymous	Glyma.01G011300.1.Wm82.a2.v1:exon1:c.G955C:p.V319L
Chr01	1086641	nonsynonymous	Glyma.01G011300.1.Wm82.a2.v1:exon1:c.C1777A:p.H593N
Chr01	1088128	nonsynonymous	Glyma.01G011400.1.Wm82.a2.v1:exon2:c.C49T:p.P17S
Chr01	1091958	nonsynonymous	Glyma.01G011500.1.Wm82.a2.v1:exon7:c.A1471G:p.I491V
Chr01	1091991	nonsynonymous	Glyma.01G011500.1.Wm82.a2.v1:exon7:c.C1438G:p.Q480E
Chr01	1092268	nonsynonymous	Glyma.01G011500.1.Wm82.a2.v1:exon7:c.A1161C:p.E387D
Chr01	1092999	nonsynonymous	Glyma.01G011500.1.Wm82.a2.v1:exon5:c.T890A:p.I297N
Chr01	1093025	nonsynonymous	Glyma.01G011500.1.Wm82.a2.v1:exon5:c.G864C:p.L288F
Chr01	1093105	nonsynonymous	Glyma.01G011500.1.Wm82.a2.v1:exon5:c.T784A:p.C262S
Chr01	1094212	nonsynonymous	Glyma.01G011500.1.Wm82.a2.v1:exon3:c.A662G:p.D221G
Chr01	1094223	nonsynonymous	Glyma.01G011500.1.Wm82.a2.v1:exon3:c.A651T:p.Q217H
Chr01	1094246	nonsynonymous	Glyma.01G011500.1.Wm82.a2.v1:exon3:c.T628A:p.S210T
Chr01	1094254	nonsynonymous	Glyma.01G011500.1.Wm82.a2.v1:exon3:c.A620G:p.H207R
Chr01	1094257	nonsynonymous	Glyma.01G011500.1.Wm82.a2.v1:exon3:c.G617A:p.R206K
Chr01	1094328	nonsynonymous	Glyma.01G011500.1.Wm82.a2.v1:exon3:c.G546C:p.K182N
Chr01	1094350	nonsynonymous	Glyma.01G011500.1.Wm82.a2.v1:exon3:c.G524C:p.R175T
Chr01	1094405	nonsynonymous	Glyma.01G011500.1.Wm82.a2.v1:exon3:c.A469G:p.S157G
Chr01	1094440	nonsynonymous	Glyma.01G011500.1.Wm82.a2.v1:exon3:c.C434T:p.S145L
Chr01	1094456	nonsynonymous	Glyma.01G011500.1.Wm82.a2.v1:exon3:c.A418G:p.I140V
Chr01	1094622	nonsynonymous	Glyma.01G011500.1.Wm82.a2.v1:exon2:c.G355A:p.A119T
Chr01	1094630	nonsynonymous	Glyma.01G011500.1.Wm82.a2.v1:exon2:c.C347A:p.A116D
Chr01	1094631	nonsynonymous	Glyma.01G011500.1.Wm82.a2.v1:exon2:c.G346A:p.A116T
Chr01	1094633	nonsynonymous	Glyma.01G011500.1.Wm82.a2.v1:exon2:c.C344A:p.A115D
Chr01	1094641	nonsynonymous	Glyma.01G011500.1.Wm82.a2.v1:exon2:c.T336G:p.F112L
Chr01	1094675	nonsynonymous	Glyma.01G011500.1.Wm82.a2.v1:exon2:c.T302A:p.M101K
Chr01	1094684	nonsynonymous	Glyma.01G011500.1.Wm82.a2.v1:exon2:c.C293A:p.T98K
Chr01	1094713	nonsynonymous	Glyma.01G011500.1.Wm82.a2.v1:exon2:c.T264G:p.D88E
Chr01	1094739	nonsynonymous	Glyma.01G011500.1.Wm82.a2.v1:exon2:c.C238A:p.Q80K
Chr01	1094783	nonsynonymous	Glyma.01G011500.1.Wm82.a2.v1:exon2:c.A194C:p.K65T
Chr01	1095133	nonsynonymous	Glyma.01G011500.1.Wm82.a2.v1:exon1:c.A187G:p.K63E
Chr01	1095144	nonsynonymous	Glyma.01G011500.1.Wm82.a2.v1:exon1:c.C176A:p.A59D
Chr01	1095162	nonsynonymous	Glyma.01G011500.1.Wm82.a2.v1:exon1:c.C158T:p.P53L
Chr01	1095180	nonsynonymous	Glyma.01G011500.1.Wm82.a2.v1:exon1:c.G140T:p.W47L
Chr01	1095186	nonsynonymous	Glyma.01G011500.1.Wm82.a2.v1:exon1:c.G134A:p.G45D
Chr01	1095192	nonsynonymous	Glyma.01G011500.1.Wm82.a2.v1:exon1:c.C128T:p.T43I
Chr01	1095232	nonsynonymous	Glyma.01G011500.1.Wm82.a2.v1:exon1:c.T88A:p.F30I
Chr01	1095285	nonsynonymous	Glyma.01G011500.1.Wm82.a2.v1:exon1:c.G35C:p.G12A
Chr01	1095289	nonsynonymous	Glyma.01G011500.1.Wm82.a2.v1:exon1:c.A31G:p.T11A
Chr01	1095304	nonsynonymous	Glyma.01G011500.1.Wm82.a2.v1:exon1:c.G16T:p.V6L
Chr01	1122766	nonsynonymous	Glyma.01G011600.1.Wm82.a2.v1:exon7:c.A1213C:p.K405Q
Chr01	1122805	nonsynonymous	Glyma.01G011600.1.Wm82.a2.v1:exon7:c.G1174A:p.G392S
Chr01	1126472	nonsynonymous	Glyma.01G011600.1.Wm82.a2.v1:exon1:c.T176C:p.M59T
Chr01	1126499	nonsynonymous	Glyma.01G011600.1.Wm82.a2.v1:exon1:c.T149G:p.I50R
Chr01	1126556	nonsynonymous	Glyma.01G011600.1.Wm82.a2.v1:exon1:c.C92T:p.T31M
Chr01	1131197	nonsynonymous	Glyma.01G011700.1.Wm82.a2.v1:exon1:c.G529T:p.G177C
Chr01	1131343	nonsynonymous	Glyma.01G011700.1.Wm82.a2.v1:exon1:c.G675T:p.R225S
Chr01	1131407	nonsynonymous	Glyma.01G011700.1.Wm82.a2.v1:exon1:c.G739A:p.G247R
Chr01	1131519	nonsynonymous	Glyma.01G011700.1.Wm82.a2.v1:exon1:c.T851A:p.L284H
Chr01	1131728	nonsynonymous	Glyma.01G011700.1.Wm82.a2.v1:exon1:c.T1060C:p.F354L
Chr01	1131911	nonsynonymous	Glyma.01G011700.1.Wm82.a2.v1:exon1:c.C1243T:p.H415Y
Chr01	1131965	nonsynonymous	Glyma.01G011700.1.Wm82.a2.v1:exon1:c.A1297C:p.K433Q
Chr01	1132005	nonsynonymous	Glyma.01G011700.1.Wm82.a2.v1:exon1:c.A1337T:p.Y446F
Chr01	1132362	nonsynonymous	Glyma.01G011700.1.Wm82.a2.v1:exon1:c.G1694A:p.C565Y
Chr01	1132436	nonsynonymous	Glyma.01G011700.1.Wm82.a2.v1:exon1:c.C1768T:p.R590C
Chr01	1134929	nonsynonymous	Glyma.01G011800.1.Wm82.a2.v1:exon5:c.G846T:p.K282N
Chr01	1136009	stopgain	Glyma.01G011800.1.Wm82.a2.v1:exon3:c.A193T:p.K65X
Chr01	1136159	stopgain	Glyma.01G011800.1.Wm82.a2.v1:exon2:c.G81A:p.W27X
Chr01	1136160	nonsynonymous	Glyma.01G011800.1.Wm82.a2.v1:exon2:c.G80T:p.W27L
Chr01	1142135	nonsynonymous	Glyma.01G011900.1.Wm82.a2.v1:exon7:c.A1423G:p.T475A
Chr01	1143140	nonsynonymous	Glyma.01G011900.1.Wm82.a2.v1:exon4:c.G1078A:p.E360K
Chr01	1145555	nonsynonymous	Glyma.01G011900.1.Wm82.a2.v1:exon2:c.T774A:p.N258K
Chr01	1145686	nonsynonymous	Glyma.01G011900.1.Wm82.a2.v1:exon2:c.G643T:p.G215W
Chr01	1146407	nonsynonymous	Glyma.01G011900.1.Wm82.a2.v1:exon1:c.T251C:p.V84A
Chr01	1157321	nonsynonymous	Glyma.01G012000.1.Wm82.a2.v1:exon1:c.C80T:p.A27V
Chr01	1157434	nonsynonymous	Glyma.01G012000.1.Wm82.a2.v1:exon1:c.T193G:p.Y65D
Chr01	1157632	nonsynonymous	Glyma.01G012000.1.Wm82.a2.v1:exon1:c.G391A:p.E131K
Chr01	1157794	nonsynonymous	Glyma.01G012000.1.Wm82.a2.v1:exon1:c.G553A:p.G185S
Chr01	1157854	nonsynonymous	Glyma.01G012000.1.Wm82.a2.v1:exon1:c.C613A:p.R205S
Chr01	1157885	nonsynonymous	Glyma.01G012000.1.Wm82.a2.v1:exon1:c.C644G:p.A215G
Chr01	1158603	nonsynonymous	Glyma.01G012000.1.Wm82.a2.v1:exon1:c.C1362G:p.S454R
Chr01	1159043	nonsynonymous	Glyma.01G012000.1.Wm82.a2.v1:exon1:c.A1802G:p.Q601R
Chr01	1159726	nonsynonymous	Glyma.01G012000.1.Wm82.a2.v1:exon1:c.A2485G:p.K829E
Chr01	1159739	stopgain	Glyma.01G012000.1.Wm82.a2.v1:exon1:c.G2498A:p.W833X
Chr01	1159744	nonsynonymous	Glyma.01G012000.1.Wm82.a2.v1:exon1:c.G2503A:p.D835N
Chr01	1159804	nonsynonymous	Glyma.01G012000.1.Wm82.a2.v1:exon1:c.C2563G:p.H855D
Chr01	1159909	nonsynonymous	Glyma.01G012000.1.Wm82.a2.v1:exon1:c.C2668A:p.L890I
Chr01	1159982	nonsynonymous	Glyma.01G012000.1.Wm82.a2.v1:exon1:c.A2741G:p.N914S
Chr01	1160006	nonsynonymous	Glyma.01G012000.1.Wm82.a2.v1:exon1:c.T2765A:p.L922Q
Chr01	1162814	nonsynonymous	Glyma.01G012100.1.Wm82.a2.v1:exon7:c.A1375C:p.N459H,Glyma.01G012100.Wm82.a2.v1:Glyma.01G012100.2.Wm82.a2.v1:exon7:c.A1075C:p.N359H
Chr01	1162840	nonsynonymous	Glyma.01G012100.1.Wm82.a2.v1:exon7:c.A1349T:p.E450V,Glyma.01G012100.Wm82.a2.v1:Glyma.01G012100.2.Wm82.a2.v1:exon7:c.A1049T:p.E350V
Chr01	1162910	nonsynonymous	Glyma.01G012100.1.Wm82.a2.v1:exon7:c.G1279C:p.V427L,Glyma.01G012100.Wm82.a2.v1:Glyma.01G012100.2.Wm82.a2.v1:exon7:c.G979C:p.V327L
Chr01	1163072	nonsynonymous	Glyma.01G012100.1.Wm82.a2.v1:exon7:c.G1117A:p.E373K,Glyma.01G012100.Wm82.a2.v1:Glyma.01G012100.2.Wm82.a2.v1:exon7:c.G817A:p.E273K
Chr01	1163095	nonsynonymous	Glyma.01G012100.1.Wm82.a2.v1:exon7:c.G1094A:p.S365N,Glyma.01G012100.Wm82.a2.v1:Glyma.01G012100.2.Wm82.a2.v1:exon7:c.G794A:p.S265N
Chr01	1163405	nonsynonymous	Glyma.01G012100.1.Wm82.a2.v1:exon6:c.A985T:p.I329F,Glyma.01G012100.Wm82.a2.v1:Glyma.01G012100.2.Wm82.a2.v1:exon6:c.A685T:p.I229F
Chr01	1163616	nonsynonymous	Glyma.01G012100.1.Wm82.a2.v1:exon5:c.G886T:p.A296S,Glyma.01G012100.Wm82.a2.v1:Glyma.01G012100.2.Wm82.a2.v1:exon5:c.G586T:p.A196S
Chr01	1166077	nonsynonymous	Glyma.01G012100.1.Wm82.a2.v1:exon3:c.A622G:p.T208A,Glyma.01G012100.Wm82.a2.v1:Glyma.01G012100.2.Wm82.a2.v1:exon3:c.A322G:p.T108A
Chr01	1166973	nonsynonymous	Glyma.01G012100.1.Wm82.a2.v1:exon2:c.A301G:p.M101V,Glyma.01G012100.Wm82.a2.v1:Glyma.01G012100.2.Wm82.a2.v1:exon2:c.A1G:p.M1V
Chr01	1167041	nonsynonymous	Glyma.01G012100.1.Wm82.a2.v1:exon2:c.G233A:p.C78Y
Chr01	1167081	nonsynonymous	Glyma.01G012100.1.Wm82.a2.v1:exon2:c.A193G:p.K65E
Chr01	1167380	nonsynonymous	Glyma.01G012100.1.Wm82.a2.v1:exon1:c.A15G:p.I5M
Chr01	1182180	nonsynonymous	Glyma.01G012200.1.Wm82.a2.v1:exon6:c.C1456G:p.Q486E
Chr01	1182689	nonsynonymous	Glyma.01G012200.1.Wm82.a2.v1:exon6:c.C947A:p.S316Y
Chr01	1184140	nonsynonymous	Glyma.01G012200.1.Wm82.a2.v1:exon3:c.A478G:p.K160E
Chr01	1185025	stopgain	Glyma.01G012200.1.Wm82.a2.v1:exon1:c.C72A:p.C24X
Chr01	1185026	nonsynonymous	Glyma.01G012200.1.Wm82.a2.v1:exon1:c.G71A:p.C24Y
Chr01	1204672	nonsynonymous	Glyma.01G012500.1.Wm82.a2.v1:exon2:c.T281C:p.V94A
Chr01	1222576	nonsynonymous	Glyma.01G012800.1.Wm82.a2.v1:exon3:c.G601A:p.E201K
Chr01	1224533	nonsynonymous	Glyma.01G012800.1.Wm82.a2.v1:exon7:c.G1459A:p.G487R
Chr01	1228119	nonsynonymous	Glyma.01G012900.1.Wm82.a2.v1:exon6:c.T1039C:p.Y347H
Chr01	1228283	nonsynonymous	Glyma.01G012900.1.Wm82.a2.v1:exon5:c.C914T:p.S305L
Chr01	1228296	nonsynonymous	Glyma.01G012900.1.Wm82.a2.v1:exon5:c.G901A:p.A301T
Chr01	1228358	nonsynonymous	Glyma.01G012900.1.Wm82.a2.v1:exon5:c.A839T:p.N280I
Chr01	1228479	nonsynonymous	Glyma.01G012900.1.Wm82.a2.v1:exon4:c.C749T:p.S250L
Chr01	1229974	nonsynonymous	Glyma.01G012900.1.Wm82.a2.v1:exon1:c.T79C:p.S27P
Chr01	1230010	nonsynonymous	Glyma.01G012900.1.Wm82.a2.v1:exon1:c.C43A:p.P15T
Chr01	1230031	nonsynonymous	Glyma.01G012900.1.Wm82.a2.v1:exon1:c.C22T:p.L8F
Chr01	1230034	nonsynonymous	Glyma.01G012900.1.Wm82.a2.v1:exon1:c.G19A:p.V7I
Chr01	1236397	nonsynonymous	Glyma.01G013100.1.Wm82.a2.v1:exon1:c.A1061T:p.Q354L
Chr01	1236718	nonsynonymous	Glyma.01G013100.1.Wm82.a2.v1:exon1:c.G740C:p.S247T
Chr01	1236842	nonsynonymous	Glyma.01G013100.1.Wm82.a2.v1:exon1:c.C616T:p.P206S
Chr01	1237277	nonsynonymous	Glyma.01G013100.1.Wm82.a2.v1:exon1:c.G181A:p.E61K
Chr01	1268429	nonsynonymous	Glyma.01G013300.1.Wm82.a2.v1:exon2:c.A155G:p.K52R
Chr01	1270220	nonsynonymous	Glyma.01G013300.1.Wm82.a2.v1:exon3:c.A499G:p.N167D
Chr01	1271467	nonsynonymous	Glyma.01G013300.1.Wm82.a2.v1:exon5:c.T1108G:p.S370A
Chr01	1278367	nonsynonymous	Glyma.01G013400.1.Wm82.a2.v1:exon5:c.C608T:p.T203I
Chr01	1284934	nonsynonymous	Glyma.01G013500.1.Wm82.a2.v1:exon7:c.A1963G:p.T655A
Chr01	1286946	nonsynonymous	Glyma.01G013500.1.Wm82.a2.v1:exon2:c.G877T:p.V293F
Chr01	1292812	nonsynonymous	Glyma.01G013500.1.Wm82.a2.v1:exon1:c.G155A:p.G52E
Chr01	1292911	nonsynonymous	Glyma.01G013500.1.Wm82.a2.v1:exon1:c.A56C:p.Q19P
Chr01	1302607	nonsynonymous	Glyma.01G013600.3.Wm82.a2.v1:exon11:c.G1016T:p.R339M,Glyma.01G013600.Wm82.a2.v1:Glyma.01G013600.1.Wm82.a2.v1:exon13:c.G1169T:p.R390M,Glyma.01G013600.Wm82.a2.v1:Glyma.01G013600.2.Wm82.a2.v1:exon13:c.G1166T:p.R389M
Chr01	1303241	nonsynonymous	Glyma.01G013600.3.Wm82.a2.v1:exon10:c.G932T:p.R311M,Glyma.01G013600.Wm82.a2.v1:Glyma.01G013600.1.Wm82.a2.v1:exon12:c.G1085T:p.R362M,Glyma.01G013600.Wm82.a2.v1:Glyma.01G013600.2.Wm82.a2.v1:exon12:c.G1082T:p.R361M
Chr01	1304856	nonsynonymous	Glyma.01G013600.3.Wm82.a2.v1:exon8:c.T725C:p.V242A,Glyma.01G013600.Wm82.a2.v1:Glyma.01G013600.1.Wm82.a2.v1:exon10:c.T878C:p.V293A,Glyma.01G013600.Wm82.a2.v1:Glyma.01G013600.2.Wm82.a2.v1:exon10:c.T875C:p.V292A,Glyma.01G013600.Wm82.a2.v1:Glyma.01G013600.4.Wm82.a2.v1:exon10:c.T875C:p.V292A
Chr01	1307832	nonsynonymous	Glyma.01G013600.3.Wm82.a2.v1:exon5:c.G252T:p.E84D,Glyma.01G013600.Wm82.a2.v1:Glyma.01G013600.1.Wm82.a2.v1:exon7:c.G405T:p.E135D,Glyma.01G013600.Wm82.a2.v1:Glyma.01G013600.2.Wm82.a2.v1:exon7:c.G402T:p.E134D,Glyma.01G013600.Wm82.a2.v1:Glyma.01G013600.4.Wm82.a2.v1:exon7:c.G402T:p.E134D
Chr01	1310026	nonsynonymous	Glyma.01G013700.1.Wm82.a2.v1:exon1:c.T13C:p.S5P
Chr01	1310077	nonsynonymous	Glyma.01G013700.1.Wm82.a2.v1:exon1:c.T64A:p.W22R
Chr01	1310123	nonsynonymous	Glyma.01G013700.1.Wm82.a2.v1:exon1:c.C110T:p.T37I
Chr01	1310191	nonsynonymous	Glyma.01G013700.1.Wm82.a2.v1:exon1:c.A178G:p.S60G
Chr01	1311516	nonsynonymous	Glyma.01G013600.1.Wm82.a2.v1:exon2:c.C28T:p.P10S,Glyma.01G013600.Wm82.a2.v1:Glyma.01G013600.2.Wm82.a2.v1:exon2:c.C28T:p.P10S,Glyma.01G013600.Wm82.a2.v1:Glyma.01G013600.3.Wm82.a2.v1:exon2:c.C28T:p.P10S,Glyma.01G013600.Wm82.a2.v1:Glyma.01G013600.4.Wm82.a2.v1:exon2:c.C28T:p.P10S
Chr01	1314843	nonsynonymous	Glyma.01G013800.1.Wm82.a2.v1:exon1:c.G541A:p.D181N
Chr01	1315775	nonsynonymous	Glyma.01G013800.1.Wm82.a2.v1:exon1:c.T1473A:p.H491Q
Chr01	1315879	nonsynonymous	Glyma.01G013800.1.Wm82.a2.v1:exon1:c.A1577G:p.Q526R
Chr01	1330709	nonsynonymous	Glyma.01G013900.2.Wm82.a2.v1:exon2:c.G511A:p.E171K,Glyma.01G013900.Wm82.a2.v1:Glyma.01G013900.1.Wm82.a2.v1:exon4:c.G754A:p.E252K
Chr01	1330757	nonsynonymous	Glyma.01G013900.2.Wm82.a2.v1:exon2:c.G559A:p.A187T,Glyma.01G013900.Wm82.a2.v1:Glyma.01G013900.1.Wm82.a2.v1:exon4:c.G802A:p.A268T
Chr01	1339942	nonsynonymous	Glyma.01G014000.4.Wm82.a2.v1:exon2:c.T1534C:p.C512R,Glyma.01G014000.Wm82.a2.v1:Glyma.01G014000.2.Wm82.a2.v1:exon3:c.T1534C:p.C512R,Glyma.01G014000.Wm82.a2.v1:Glyma.01G014000.3.Wm82.a2.v1:exon3:c.T1534C:p.C512R,Glyma.01G014000.Wm82.a2.v1:Glyma.01G014000.1.Wm82.a2.v1:exon4:c.T1534C:p.C512R
Chr01	1339968	nonsynonymous	Glyma.01G014000.4.Wm82.a2.v1:exon2:c.C1508T:p.T503I,Glyma.01G014000.Wm82.a2.v1:Glyma.01G014000.2.Wm82.a2.v1:exon3:c.C1508T:p.T503I,Glyma.01G014000.Wm82.a2.v1:Glyma.01G014000.3.Wm82.a2.v1:exon3:c.C1508T:p.T503I,Glyma.01G014000.Wm82.a2.v1:Glyma.01G014000.1.Wm82.a2.v1:exon4:c.C1508T:p.T503I
Chr01	1339989	nonsynonymous	Glyma.01G014000.4.Wm82.a2.v1:exon2:c.G1487A:p.S496N,Glyma.01G014000.Wm82.a2.v1:Glyma.01G014000.2.Wm82.a2.v1:exon3:c.G1487A:p.S496N,Glyma.01G014000.Wm82.a2.v1:Glyma.01G014000.3.Wm82.a2.v1:exon3:c.G1487A:p.S496N,Glyma.01G014000.Wm82.a2.v1:Glyma.01G014000.1.Wm82.a2.v1:exon4:c.G1487A:p.S496N
Chr01	1341770	nonsynonymous	Glyma.01G014000.4.Wm82.a2.v1:exon1:c.A178G:p.R60G,Glyma.01G014000.Wm82.a2.v1:Glyma.01G014000.2.Wm82.a2.v1:exon2:c.A178G:p.R60G,Glyma.01G014000.Wm82.a2.v1:Glyma.01G014000.3.Wm82.a2.v1:exon2:c.A178G:p.R60G,Glyma.01G014000.Wm82.a2.v1:Glyma.01G014000.1.Wm82.a2.v1:exon3:c.A178G:p.R60G
Chr01	1352730	nonsynonymous	Glyma.01G014100.3.Wm82.a2.v1:exon4:c.T481C:p.C161R,Glyma.01G014100.Wm82.a2.v1:Glyma.01G014100.6.Wm82.a2.v1:exon4:c.T643C:p.C215R,Glyma.01G014100.Wm82.a2.v1:Glyma.01G014100.1.Wm82.a2.v1:exon5:c.T880C:p.C294R,Glyma.01G014100.Wm82.a2.v1:Glyma.01G014100.2.Wm82.a2.v1:exon5:c.T481C:p.C161R,Glyma.01G014100.Wm82.a2.v1:Glyma.01G014100.4.Wm82.a2.v1:exon5:c.T718C:p.C240R,Glyma.01G014100.Wm82.a2.v1:Glyma.01G…
Chr01	1376877	nonsynonymous	Glyma.01G014200.1.Wm82.a2.v1:exon6:c.A706G:p.I236V,Glyma.01G014200.Wm82.a2.v1:Glyma.01G014200.2.Wm82.a2.v1:exon6:c.A706G:p.I236V
Chr01	1386495	nonsynonymous	Glyma.01G014300.1.Wm82.a2.v1:exon3:c.T153A:p.D51E
Chr01	1386506	nonsynonymous	Glyma.01G014300.1.Wm82.a2.v1:exon3:c.G142A:p.A48T
Chr01	1387027	nonsynonymous	Glyma.01G014300.1.Wm82.a2.v1:exon1:c.G76T:p.A26S
Chr01	1393056	nonsynonymous	Glyma.01G014400.1.Wm82.a2.v1:exon7:c.G850A:p.D284N
Chr01	1396762	nonsynonymous	Glyma.01G014500.3.Wm82.a2.v1:exon2:c.G611A:p.G204D,Glyma.01G014500.Wm82.a2.v1:Glyma.01G014500.1.Wm82.a2.v1:exon3:c.G689A:p.G230D,Glyma.01G014500.Wm82.a2.v1:Glyma.01G014500.2.Wm82.a2.v1:exon3:c.G632A:p.G211D
Chr01	1397196	nonsynonymous	Glyma.01G014500.3.Wm82.a2.v1:exon2:c.A177C:p.Q59H,Glyma.01G014500.Wm82.a2.v1:Glyma.01G014500.1.Wm82.a2.v1:exon3:c.A255C:p.Q85H,Glyma.01G014500.Wm82.a2.v1:Glyma.01G014500.2.Wm82.a2.v1:exon3:c.A198C:p.Q66H
Chr01	1410514	nonsynonymous	Glyma.01G014600.6.Wm82.a2.v1:exon9:c.G1756A:p.V586M,Glyma.01G014600.Wm82.a2.v1:Glyma.01G014600.1.Wm82.a2.v1:exon12:c.G2203A:p.V735M,Glyma.01G014600.Wm82.a2.v1:Glyma.01G014600.2.Wm82.a2.v1:exon12:c.G2203A:p.V735M,Glyma.01G014600.Wm82.a2.v1:Glyma.01G014600.3.Wm82.a2.v1:exon12:c.G2203A:p.V735M,Glyma.01G014600.Wm82.a2.v1:Glyma.01G014600.4.Wm82.a2.v1:exon12:c.G2203A:p.V735M,Glyma.01G014600.Wm82.a2.v1:…
Chr01	1431964	nonsynonymous	Glyma.01G014700.1.Wm82.a2.v1:exon8:c.G1489A:p.G497S,Glyma.01G014700.Wm82.a2.v1:Glyma.01G014700.2.Wm82.a2.v1:exon8:c.G1411A:p.G471S,Glyma.01G014700.Wm82.a2.v1:Glyma.01G014700.3.Wm82.a2.v1:exon8:c.G1417A:p.G473S,Glyma.01G014700.Wm82.a2.v1:Glyma.01G014700.4.Wm82.a2.v1:exon8:c.G1294A:p.G432S
Chr01	1460466	nonsynonymous	Glyma.01G014800.1.Wm82.a2.v1:exon1:c.A463G:p.T155A
Chr01	1488205	nonsynonymous	Glyma.01G015000.1.Wm82.a2.v1:exon3:c.A877G:p.I293V
Chr01	1497452	nonsynonymous	Glyma.01G015100.1.Wm82.a2.v1:exon1:c.T527C:p.V176A,Glyma.01G015100.Wm82.a2.v1:Glyma.01G015100.2.Wm82.a2.v1:exon1:c.T527C:p.V176A
Chr01	1497466	nonsynonymous	Glyma.01G015100.1.Wm82.a2.v1:exon1:c.G541A:p.A181T,Glyma.01G015100.Wm82.a2.v1:Glyma.01G015100.2.Wm82.a2.v1:exon1:c.G541A:p.A181T
Chr01	1501277	nonsynonymous	Glyma.01G015200.1.Wm82.a2.v1:exon3:c.A1396T:p.I466F
Chr01	1501364	nonsynonymous	Glyma.01G015200.1.Wm82.a2.v1:exon3:c.T1309A:p.W437R
Chr01	1501441	nonsynonymous	Glyma.01G015200.1.Wm82.a2.v1:exon3:c.C1232G:p.A411G
Chr01	1501785	nonsynonymous	Glyma.01G015200.1.Wm82.a2.v1:exon2:c.A989C:p.D330A
Chr01	1502298	nonsynonymous	Glyma.01G015200.1.Wm82.a2.v1:exon2:c.C476T:p.S159F
Chr01	1502575	nonsynonymous	Glyma.01G015200.1.Wm82.a2.v1:exon2:c.C199T:p.R67C
Chr01	1502638	nonsynonymous	Glyma.01G015200.1.Wm82.a2.v1:exon2:c.G136A:p.A46T
Chr01	1510586	nonsynonymous	Glyma.01G015400.1.Wm82.a2.v1:exon1:c.C57G:p.D19E
Chr01	1510647	nonsynonymous	Glyma.01G015400.1.Wm82.a2.v1:exon1:c.A118C:p.T40P
Chr01	1529063	nonsynonymous	Glyma.01G015700.1.Wm82.a2.v1:exon1:c.C20G:p.A7G,Glyma.01G015700.Wm82.a2.v1:Glyma.01G015700.2.Wm82.a2.v1:exon1:c.C20G:p.A7G,Glyma.01G015700.Wm82.a2.v1:Glyma.01G015700.3.Wm82.a2.v1:exon1:c.C20G:p.A7G,Glyma.01G015700.Wm82.a2.v1:Glyma.01G015700.4.Wm82.a2.v1:exon1:c.C20G:p.A7G,Glyma.01G015700.Wm82.a2.v1:Glyma.01G015700.5.Wm82.a2.v1:exon1:c.C20G:p.A7G,Glyma.01G015700.Wm82.a2.v1:Glyma.01G015700.6.Wm82.a…
Chr01	1529117	nonsynonymous	Glyma.01G015700.1.Wm82.a2.v1:exon1:c.G74C:p.G25A,Glyma.01G015700.Wm82.a2.v1:Glyma.01G015700.2.Wm82.a2.v1:exon1:c.G74C:p.G25A,Glyma.01G015700.Wm82.a2.v1:Glyma.01G015700.3.Wm82.a2.v1:exon1:c.G74C:p.G25A,Glyma.01G015700.Wm82.a2.v1:Glyma.01G015700.4.Wm82.a2.v1:exon1:c.G74C:p.G25A,Glyma.01G015700.Wm82.a2.v1:Glyma.01G015700.5.Wm82.a2.v1:exon1:c.G74C:p.G25A,Glyma.01G015700.Wm82.a2.v1:Glyma.01G015700.6.W…
Chr01	1534120	nonsynonymous	Glyma.01G015800.1.Wm82.a2.v1:exon1:c.T41A:p.L14Q
Chr01	1537583	nonsynonymous	Glyma.01G015900.1.Wm82.a2.v1:exon2:c.A1274G:p.D425G
Chr01	1539993	nonsynonymous	Glyma.01G015900.1.Wm82.a2.v1:exon1:c.G106A:p.A36T
Chr01	1547425	nonsynonymous	Glyma.01G016000.1.Wm82.a2.v1:exon1:c.G13T:p.V5L
Chr01	1549558	nonsynonymous	Glyma.01G016100.1.Wm82.a2.v1:exon1:c.C1919T:p.S640L
Chr01	1550939	nonsynonymous	Glyma.01G016100.1.Wm82.a2.v1:exon1:c.G538A:p.A180T
Chr01	1554978	stopgain	Glyma.01G016200.1.Wm82.a2.v1:exon3:c.T41A:p.L14X
Chr01	1555351	nonsynonymous	Glyma.01G016300.1.Wm82.a2.v1:exon3:c.T122G:p.I41S
Chr01	1564315	nonsynonymous	Glyma.01G016400.2.Wm82.a2.v1:exon5:c.C496T:p.P166S,Glyma.01G016400.Wm82.a2.v1:Glyma.01G016400.1.Wm82.a2.v1:exon6:c.C496T:p.P166S
Chr01	1564321	nonsynonymous	Glyma.01G016400.2.Wm82.a2.v1:exon5:c.T502C:p.C168R,Glyma.01G016400.Wm82.a2.v1:Glyma.01G016400.1.Wm82.a2.v1:exon6:c.T502C:p.C168R
Chr01	1564337	nonsynonymous	Glyma.01G016400.2.Wm82.a2.v1:exon5:c.T518A:p.I173K,Glyma.01G016400.Wm82.a2.v1:Glyma.01G016400.1.Wm82.a2.v1:exon6:c.T518A:p.I173K
Chr01	1564467	stopgain	Glyma.01G016400.2.Wm82.a2.v1:exon6:c.C545G:p.S182X,Glyma.01G016400.Wm82.a2.v1:Glyma.01G016400.1.Wm82.a2.v1:exon7:c.C545G:p.S182X
Chr01	1564519	nonsynonymous	Glyma.01G016400.2.Wm82.a2.v1:exon6:c.A597T:p.R199S,Glyma.01G016400.Wm82.a2.v1:Glyma.01G016400.1.Wm82.a2.v1:exon7:c.A597T:p.R199S
Chr01	1564608	nonsynonymous	Glyma.01G016400.2.Wm82.a2.v1:exon6:c.C686T:p.A229V,Glyma.01G016400.Wm82.a2.v1:Glyma.01G016400.1.Wm82.a2.v1:exon7:c.C686T:p.A229V
Chr01	1581021	nonsynonymous	Glyma.01G016500.1.Wm82.a2.v1:exon8:c.G2267T:p.R756L,Glyma.01G016500.Wm82.a2.v1:Glyma.01G016500.2.Wm82.a2.v1:exon9:c.G2267T:p.R756L
Chr01	1593913	nonsynonymous	Glyma.01G016600.1.Wm82.a2.v1:exon2:c.C464G:p.T155S
Chr01	1594338	nonsynonymous	Glyma.01G016600.1.Wm82.a2.v1:exon2:c.T889G:p.F297V
Chr01	1599454	nonsynonymous	Glyma.01G016700.1.Wm82.a2.v1:exon2:c.A977G:p.Q326R
Chr01	1599697	nonsynonymous	Glyma.01G016700.1.Wm82.a2.v1:exon2:c.A734G:p.Q245R
Chr01	1599779	nonsynonymous	Glyma.01G016700.1.Wm82.a2.v1:exon2:c.A652G:p.R218G
Chr01	1599875	nonsynonymous	Glyma.01G016700.1.Wm82.a2.v1:exon1:c.T592C:p.W198R
Chr01	1599902	nonsynonymous	Glyma.01G016700.1.Wm82.a2.v1:exon1:c.G565A:p.A189T
Chr01	1599905	nonsynonymous	Glyma.01G016700.1.Wm82.a2.v1:exon1:c.G562A:p.V188I
Chr01	1600020	nonsynonymous	Glyma.01G016700.1.Wm82.a2.v1:exon1:c.C447G:p.S149R
Chr01	1600079	nonsynonymous	Glyma.01G016700.1.Wm82.a2.v1:exon1:c.C388T:p.R130W
Chr01	1600103	nonsynonymous	Glyma.01G016700.1.Wm82.a2.v1:exon1:c.G364A:p.D122N
Chr01	1600183	nonsynonymous	Glyma.01G016700.1.Wm82.a2.v1:exon1:c.T284C:p.L95S
Chr01	1600223	nonsynonymous	Glyma.01G016700.1.Wm82.a2.v1:exon1:c.G244A:p.D82N
Chr01	1600234	nonsynonymous	Glyma.01G016700.1.Wm82.a2.v1:exon1:c.T233C:p.V78A
Chr01	1600259	nonsynonymous	Glyma.01G016700.1.Wm82.a2.v1:exon1:c.G208A:p.D70N
Chr01	1600342	nonsynonymous	Glyma.01G016700.1.Wm82.a2.v1:exon1:c.C125T:p.P42L
Chr01	1600367	nonsynonymous	Glyma.01G016700.1.Wm82.a2.v1:exon1:c.G100A:p.G34R
Chr01	1615390	nonsynonymous	Glyma.01G016900.1.Wm82.a2.v1:exon6:c.G1293C:p.M431I
Chr01	1615425	nonsynonymous	Glyma.01G016900.1.Wm82.a2.v1:exon6:c.G1258A:p.V420M
Chr01	1615532	nonsynonymous	Glyma.01G016900.1.Wm82.a2.v1:exon6:c.C1151G:p.T384S
Chr01	1618177	nonsynonymous	Glyma.01G016900.1.Wm82.a2.v1:exon3:c.C772A:p.Q258K
Chr01	1618889	nonsynonymous	Glyma.01G016900.1.Wm82.a2.v1:exon1:c.C515T:p.A172V
Chr01	1623290	nonsynonymous	Glyma.01G017000.1.Wm82.a2.v1:exon3:c.A800G:p.E267G
Chr01	1623828	nonsynonymous	Glyma.01G017000.1.Wm82.a2.v1:exon1:c.C457G:p.R153G
Chr01	1636975	nonsynonymous	Glyma.01G017100.1.Wm82.a2.v1:exon4:c.C806A:p.S269Y
Chr01	1643336	nonsynonymous	Glyma.01G017200.1.Wm82.a2.v1:exon1:c.T475A:p.S159T
Chr01	1643376	nonsynonymous	Glyma.01G017200.1.Wm82.a2.v1:exon1:c.A515T:p.E172V
Chr01	1648787	nonsynonymous	Glyma.01G017300.2.Wm82.a2.v1:exon1:c.A968G:p.K323R,Glyma.01G017300.Wm82.a2.v1:Glyma.01G017300.1.Wm82.a2.v1:exon2:c.A968G:p.K323R
Chr01	1648806	nonsynonymous	Glyma.01G017300.2.Wm82.a2.v1:exon1:c.T949C:p.S317P,Glyma.01G017300.Wm82.a2.v1:Glyma.01G017300.1.Wm82.a2.v1:exon2:c.T949C:p.S317P
Chr01	1662723	nonsynonymous	Glyma.01G017500.1.Wm82.a2.v1:exon1:c.A67G:p.I23V
Chr01	1734747	nonsynonymous	Glyma.01G017900.1.Wm82.a2.v1:exon1:c.G101C:p.S34T
Chr01	1734849	nonsynonymous	Glyma.01G017900.1.Wm82.a2.v1:exon1:c.C203T:p.S68L
Chr01	1735128	nonsynonymous	Glyma.01G017900.1.Wm82.a2.v1:exon1:c.C482G:p.T161S
Chr01	1748812	nonsynonymous	Glyma.01G018200.1.Wm82.a2.v1:exon2:c.T240A:p.H80Q
Chr01	1749543	nonsynonymous	Glyma.01G018200.1.Wm82.a2.v1:exon1:c.C161G:p.T54S
Chr01	1750514	nonsynonymous	Glyma.01G018300.1.Wm82.a2.v1:exon8:c.T2008G:p.C670G
Chr01	1750595	nonsynonymous	Glyma.01G018300.1.Wm82.a2.v1:exon8:c.G1927C:p.E643Q
Chr01	1750602	nonsynonymous	Glyma.01G018300.1.Wm82.a2.v1:exon8:c.G1920T:p.L640F
Chr01	1772927	nonsynonymous	Glyma.01G018400.1.Wm82.a2.v1:exon1:c.G31A:p.V11M
Chr01	1773386	nonsynonymous	Glyma.01G018400.1.Wm82.a2.v1:exon1:c.A490G:p.N164D
Chr01	1774168	nonsynonymous	Glyma.01G018400.1.Wm82.a2.v1:exon2:c.C1228T:p.P410S
Chr01	1774736	nonsynonymous	Glyma.01G018400.1.Wm82.a2.v1:exon2:c.A1796T:p.D599V
Chr01	1784193	nonsynonymous	Glyma.01G018600.2.Wm82.a2.v1:exon2:c.G446T:p.S149I,Glyma.01G018600.Wm82.a2.v1:Glyma.01G018600.1.Wm82.a2.v1:exon3:c.G446T:p.S149I
Chr01	1784196	nonsynonymous	Glyma.01G018600.2.Wm82.a2.v1:exon2:c.T443C:p.V148A,Glyma.01G018600.Wm82.a2.v1:Glyma.01G018600.1.Wm82.a2.v1:exon3:c.T443C:p.V148A
Chr01	1784325	nonsynonymous	Glyma.01G018600.2.Wm82.a2.v1:exon2:c.A314G:p.H105R,Glyma.01G018600.Wm82.a2.v1:Glyma.01G018600.1.Wm82.a2.v1:exon3:c.A314G:p.H105R
Chr01	1784390	nonsynonymous	Glyma.01G018600.2.Wm82.a2.v1:exon2:c.C249G:p.F83L,Glyma.01G018600.Wm82.a2.v1:Glyma.01G018600.1.Wm82.a2.v1:exon3:c.C249G:p.F83L
Chr01	1784511	nonsynonymous	Glyma.01G018600.2.Wm82.a2.v1:exon2:c.G128A:p.R43Q,Glyma.01G018600.Wm82.a2.v1:Glyma.01G018600.1.Wm82.a2.v1:exon3:c.G128A:p.R43Q
Chr01	1790921	nonsynonymous	Glyma.01G018700.1.Wm82.a2.v1:exon1:c.G293A:p.R98H,Glyma.01G018700.Wm82.a2.v1:Glyma.01G018700.2.Wm82.a2.v1:exon2:c.G53A:p.R18H
Chr01	1818872	stopgain	Glyma.01G019000.1.Wm82.a2.v1:exon3:c.T593G:p.L198X
Chr01	1819697	nonsynonymous	Glyma.01G019000.1.Wm82.a2.v1:exon2:c.T149C:p.I50T
Chr01	1833275	nonsynonymous	Glyma.01G019100.1.Wm82.a2.v1:exon9:c.A872G:p.H291R,Glyma.01G019100.Wm82.a2.v1:Glyma.01G019100.2.Wm82.a2.v1:exon9:c.A872G:p.H291R,Glyma.01G019100.Wm82.a2.v1:Glyma.01G019100.3.Wm82.a2.v1:exon9:c.A872G:p.H291R
Chr01	1931904	nonsynonymous	Glyma.01G019600.1.Wm82.a2.v1:exon2:c.C1100T:p.A367V
Chr01	1932309	nonsynonymous	Glyma.01G019600.1.Wm82.a2.v1:exon2:c.T1505C:p.V502A
Chr01	1971406	nonsynonymous	Glyma.01G019800.1.Wm82.a2.v1:exon9:c.A2516T:p.N839I,Glyma.01G019800.Wm82.a2.v1:Glyma.01G019800.2.Wm82.a2.v1:exon9:c.A2516T:p.N839I
Chr01	1971478	nonsynonymous	Glyma.01G019800.1.Wm82.a2.v1:exon9:c.T2444G:p.L815W,Glyma.01G019800.Wm82.a2.v1:Glyma.01G019800.2.Wm82.a2.v1:exon9:c.T2444G:p.L815W
Chr01	1972246	nonsynonymous	Glyma.01G019800.1.Wm82.a2.v1:exon8:c.A1792G:p.N598D,Glyma.01G019800.Wm82.a2.v1:Glyma.01G019800.2.Wm82.a2.v1:exon8:c.A1792G:p.N598D
Chr01	1972705	nonsynonymous	Glyma.01G019800.1.Wm82.a2.v1:exon7:c.G1540C:p.A514P,Glyma.01G019800.Wm82.a2.v1:Glyma.01G019800.2.Wm82.a2.v1:exon7:c.G1540C:p.A514P
Chr01	1973529	nonsynonymous	Glyma.01G019800.1.Wm82.a2.v1:exon6:c.A1120G:p.R374G,Glyma.01G019800.Wm82.a2.v1:Glyma.01G019800.2.Wm82.a2.v1:exon6:c.A1120G:p.R374G
Chr01	1974642	nonsynonymous	Glyma.01G019800.1.Wm82.a2.v1:exon5:c.C790G:p.L264V,Glyma.01G019800.Wm82.a2.v1:Glyma.01G019800.2.Wm82.a2.v1:exon5:c.C790G:p.L264V
Chr01	1991081	nonsynonymous	Glyma.01G020000.1.Wm82.a2.v1:exon1:c.C180G:p.S60R
Chr01	2001303	nonsynonymous	Glyma.01G020100.1.Wm82.a2.v1:exon2:c.T571C:p.F191L
Chr01	2012404	nonsynonymous	Glyma.01G020300.1.Wm82.a2.v1:exon16:c.A2215C:p.K739Q
Chr01	2017960	nonsynonymous	Glyma.01G020300.1.Wm82.a2.v1:exon6:c.G890T:p.G297V
Chr01	2019595	nonsynonymous	Glyma.01G020300.1.Wm82.a2.v1:exon2:c.C421G:p.P141A
Chr01	2040156	nonsynonymous	Glyma.01G020500.1.Wm82.a2.v1:exon8:c.C654A:p.D218E
Chr01	2044382	nonsynonymous	Glyma.01G020500.1.Wm82.a2.v1:exon3:c.C226A:p.H76N,Glyma.01G020500.Wm82.a2.v1:Glyma.01G020500.2.Wm82.a2.v1:exon3:c.C226A:p.H76N
Chr01	2069224	nonsynonymous	Glyma.01G020700.1.Wm82.a2.v1:exon1:c.T160C:p.S54P
Chr01	2069666	nonsynonymous	Glyma.01G020700.1.Wm82.a2.v1:exon1:c.C602T:p.S201F
Chr01	2096069	nonsynonymous	Glyma.01G020800.1.Wm82.a2.v1:exon6:c.A413C:p.K138T
Chr01	2124456	nonsynonymous	Glyma.01G021000.1.Wm82.a2.v1:exon3:c.A721G:p.M241V
Chr01	2149381	nonsynonymous	Glyma.01G021200.1.Wm82.a2.v1:exon19:c.A2802T:p.E934D
Chr01	2173839	nonsynonymous	Glyma.01G021400.1.Wm82.a2.v1:exon3:c.G1183T:p.V395L,Glyma.01G021400.Wm82.a2.v1:Glyma.01G021400.2.Wm82.a2.v1:exon3:c.G1183T:p.V395L,Glyma.01G021400.Wm82.a2.v1:Glyma.01G021400.3.Wm82.a2.v1:exon3:c.G1183T:p.V395L
Chr01	2173877	nonsynonymous	Glyma.01G021400.1.Wm82.a2.v1:exon3:c.C1145A:p.T382K,Glyma.01G021400.Wm82.a2.v1:Glyma.01G021400.2.Wm82.a2.v1:exon3:c.C1145A:p.T382K,Glyma.01G021400.Wm82.a2.v1:Glyma.01G021400.3.Wm82.a2.v1:exon3:c.C1145A:p.T382K
Chr01	2186313	nonsynonymous	Glyma.01G021500.1.Wm82.a2.v1:exon1:c.T85G:p.C29G
Chr01	2191291	nonsynonymous	Glyma.01G021600.1.Wm82.a2.v1:exon4:c.G1503T:p.M501I,Glyma.01G021600.Wm82.a2.v1:Glyma.01G021600.2.Wm82.a2.v1:exon4:c.G1503T:p.M501I
Chr01	2191356	nonsynonymous	Glyma.01G021600.1.Wm82.a2.v1:exon4:c.A1438T:p.T480S,Glyma.01G021600.Wm82.a2.v1:Glyma.01G021600.2.Wm82.a2.v1:exon4:c.A1438T:p.T480S
Chr01	2194246	nonsynonymous	Glyma.01G021600.1.Wm82.a2.v1:exon1:c.C74T:p.T25I,Glyma.01G021600.Wm82.a2.v1:Glyma.01G021600.2.Wm82.a2.v1:exon1:c.C74T:p.T25I
Chr01	2199169	nonsynonymous	Glyma.01G021700.1.Wm82.a2.v1:exon2:c.C720G:p.F240L
Chr01	2199294	nonsynonymous	Glyma.01G021700.1.Wm82.a2.v1:exon2:c.C845G:p.A282G
Chr01	2199809	nonsynonymous	Glyma.01G021700.1.Wm82.a2.v1:exon2:c.A1360C:p.K454Q
Chr01	2203112	nonsynonymous	Glyma.01G021800.1.Wm82.a2.v1:exon4:c.C813G:p.F271L
Chr01	2203148	nonsynonymous	Glyma.01G021800.1.Wm82.a2.v1:exon4:c.G849T:p.K283N
Chr01	2205446	nonsynonymous	Glyma.01G021900.1.Wm82.a2.v1:exon1:c.C77T:p.P26L
Chr01	2213076	nonsynonymous	Glyma.01G022200.1.Wm82.a2.v1:exon2:c.C22T:p.P8S
Chr01	2213080	nonsynonymous	Glyma.01G022200.1.Wm82.a2.v1:exon2:c.C26T:p.S9L
Chr01	2213116	nonsynonymous	Glyma.01G022200.1.Wm82.a2.v1:exon2:c.C62T:p.S21F
Chr01	2213134	nonsynonymous	Glyma.01G022200.1.Wm82.a2.v1:exon2:c.C80T:p.T27I
Chr01	2215805	nonsynonymous	Glyma.01G022300.1.Wm82.a2.v1:exon1:c.C326T:p.A109V
Chr01	2216217	nonsynonymous	Glyma.01G022300.1.Wm82.a2.v1:exon2:c.A622T:p.N208Y
Chr01	2216254	nonsynonymous	Glyma.01G022300.1.Wm82.a2.v1:exon2:c.G659C:p.R220P
Chr01	2216829	nonsynonymous	Glyma.01G022300.1.Wm82.a2.v1:exon2:c.G1234A:p.V412I
Chr01	2216961	nonsynonymous	Glyma.01G022300.1.Wm82.a2.v1:exon2:c.G1366A:p.D456N
Chr01	2240016	nonsynonymous	Glyma.01G022400.1.Wm82.a2.v1:exon5:c.A874T:p.T292S
Chr01	2240533	nonsynonymous	Glyma.01G022400.1.Wm82.a2.v1:exon7:c.T1144G:p.L382V
Chr01	2246721	nonsynonymous	Glyma.01G022500.1.Wm82.a2.v1:exon10:c.G1281C:p.Q427H
Chr01	2246734	nonsynonymous	Glyma.01G022500.1.Wm82.a2.v1:exon10:c.G1268A:p.S423N
Chr01	2283519	nonsynonymous	Glyma.01G022600.1.Wm82.a2.v1:exon5:c.C890A:p.T297N
Chr01	2284725	nonsynonymous	Glyma.01G022600.1.Wm82.a2.v1:exon6:c.G1334T:p.C445F
Chr01	2285655	nonsynonymous	Glyma.01G022600.1.Wm82.a2.v1:exon7:c.C1819T:p.H607Y
Chr01	2285767	nonsynonymous	Glyma.01G022600.1.Wm82.a2.v1:exon7:c.A1931C:p.D644A
Chr01	2285886	nonsynonymous	Glyma.01G022600.1.Wm82.a2.v1:exon7:c.A2050C:p.N684H
Chr01	2289131	nonsynonymous	Glyma.01G022700.1.Wm82.a2.v1:exon8:c.C1517A:p.A506D
Chr01	2291209	nonsynonymous	Glyma.01G022700.1.Wm82.a2.v1:exon3:c.T781G:p.L261V
Chr01	2292320	nonsynonymous	Glyma.01G022700.1.Wm82.a2.v1:exon1:c.T509A:p.V170E
Chr01	2292472	nonsynonymous	Glyma.01G022700.1.Wm82.a2.v1:exon1:c.G357C:p.L119F
Chr01	2299304	nonsynonymous	Glyma.01G022800.2.Wm82.a2.v1:exon1:c.G347T:p.R116L,Glyma.01G022800.Wm82.a2.v1:Glyma.01G022800.1.Wm82.a2.v1:exon2:c.G644T:p.R215L
Chr01	2300340	nonsynonymous	Glyma.01G022800.2.Wm82.a2.v1:exon2:c.A655G:p.M219V,Glyma.01G022800.Wm82.a2.v1:Glyma.01G022800.1.Wm82.a2.v1:exon3:c.A952G:p.M318V
Chr01	2302539	nonsynonymous	Glyma.01G022800.2.Wm82.a2.v1:exon4:c.G1018A:p.E340K,Glyma.01G022800.Wm82.a2.v1:Glyma.01G022800.1.Wm82.a2.v1:exon5:c.G1315A:p.E439K
Chr01	2304663	nonsynonymous	Glyma.01G022900.1.Wm82.a2.v1:exon2:c.G2560A:p.V854I
Chr01	2305217	nonsynonymous	Glyma.01G022900.1.Wm82.a2.v1:exon2:c.A2006T:p.D669V
Chr01	2305363	nonsynonymous	Glyma.01G022900.1.Wm82.a2.v1:exon2:c.G1860T:p.Q620H
Chr01	2305620	nonsynonymous	Glyma.01G022900.1.Wm82.a2.v1:exon2:c.G1603T:p.V535L
Chr01	2316135	nonsynonymous	Glyma.01G023000.1.Wm82.a2.v1:exon2:c.G326C:p.G109A,Glyma.01G023000.Wm82.a2.v1:Glyma.01G023000.2.Wm82.a2.v1:exon2:c.G326C:p.G109A,Glyma.01G023000.Wm82.a2.v1:Glyma.01G023000.3.Wm82.a2.v1:exon2:c.G326C:p.G109A
Chr01	2328865	nonsynonymous	Glyma.01G023100.1.Wm82.a2.v1:exon1:c.G232A:p.A78T,Glyma.01G023100.Wm82.a2.v1:Glyma.01G023100.2.Wm82.a2.v1:exon2:c.G232A:p.A78T
Chr01	2329322	nonsynonymous	Glyma.01G023100.1.Wm82.a2.v1:exon1:c.T689A:p.I230K,Glyma.01G023100.Wm82.a2.v1:Glyma.01G023100.2.Wm82.a2.v1:exon2:c.T689A:p.I230K
Chr01	2329514	nonsynonymous	Glyma.01G023100.1.Wm82.a2.v1:exon1:c.G881T:p.R294L,Glyma.01G023100.Wm82.a2.v1:Glyma.01G023100.2.Wm82.a2.v1:exon2:c.G881T:p.R294L
Chr01	2329528	nonsynonymous	Glyma.01G023100.1.Wm82.a2.v1:exon1:c.T895C:p.C299R,Glyma.01G023100.Wm82.a2.v1:Glyma.01G023100.2.Wm82.a2.v1:exon2:c.T895C:p.C299R
Chr01	2329633	nonsynonymous	Glyma.01G023100.1.Wm82.a2.v1:exon1:c.A1000G:p.K334E,Glyma.01G023100.Wm82.a2.v1:Glyma.01G023100.2.Wm82.a2.v1:exon2:c.A1000G:p.K334E
Chr01	2330695	nonsynonymous	Glyma.01G023100.1.Wm82.a2.v1:exon1:c.C2062A:p.L688I,Glyma.01G023100.Wm82.a2.v1:Glyma.01G023100.2.Wm82.a2.v1:exon2:c.C2062A:p.L688I
Chr01	2336151	nonsynonymous	Glyma.01G023200.2.Wm82.a2.v1:exon8:c.C674T:p.A225V,Glyma.01G023200.Wm82.a2.v1:Glyma.01G023200.3.Wm82.a2.v1:exon8:c.C653T:p.A218V,Glyma.01G023200.Wm82.a2.v1:Glyma.01G023200.1.Wm82.a2.v1:exon9:c.C734T:p.A245V
Chr01	2338644	nonsynonymous	Glyma.01G023200.2.Wm82.a2.v1:exon13:c.A1916T:p.Q639L,Glyma.01G023200.Wm82.a2.v1:Glyma.01G023200.3.Wm82.a2.v1:exon13:c.A1895T:p.Q632L,Glyma.01G023200.Wm82.a2.v1:Glyma.01G023200.1.Wm82.a2.v1:exon14:c.A1976T:p.Q659L
Chr01	2346464	nonsynonymous	Glyma.01G023300.1.Wm82.a2.v1:exon2:c.G184C:p.V62L,Glyma.01G023300.Wm82.a2.v1:Glyma.01G023300.2.Wm82.a2.v1:exon2:c.G184C:p.V62L,Glyma.01G023300.Wm82.a2.v1:Glyma.01G023300.3.Wm82.a2.v1:exon2:c.G184C:p.V62L
Chr01	2364020	nonsynonymous	Glyma.01G023400.1.Wm82.a2.v1:exon4:c.C151T:p.P51S
Chr01	2372611	nonsynonymous	Glyma.01G023500.1.Wm82.a2.v1:exon2:c.C152G:p.T51S,Glyma.01G023500.Wm82.a2.v1:Glyma.01G023500.2.Wm82.a2.v1:exon2:c.C152G:p.T51S
Chr01	2381100	nonsynonymous	Glyma.01G023600.1.Wm82.a2.v1:exon1:c.C33A:p.D11E,Glyma.01G023600.Wm82.a2.v1:Glyma.01G023600.2.Wm82.a2.v1:exon2:c.C33A:p.D11E
Chr01	2381214	nonsynonymous	Glyma.01G023600.1.Wm82.a2.v1:exon1:c.G147T:p.L49F,Glyma.01G023600.Wm82.a2.v1:Glyma.01G023600.2.Wm82.a2.v1:exon2:c.G147T:p.L49F
Chr01	2386101	nonsynonymous	Glyma.01G023600.1.Wm82.a2.v1:exon3:c.T314C:p.V105A,Glyma.01G023600.Wm82.a2.v1:Glyma.01G023600.2.Wm82.a2.v1:exon4:c.T314C:p.V105A
Chr01	2386126	nonsynonymous	Glyma.01G023600.1.Wm82.a2.v1:exon3:c.G339T:p.M113I,Glyma.01G023600.Wm82.a2.v1:Glyma.01G023600.2.Wm82.a2.v1:exon4:c.G339T:p.M113I
Chr01	2387271	nonsynonymous	Glyma.01G023600.1.Wm82.a2.v1:exon6:c.G764A:p.C255Y,Glyma.01G023600.Wm82.a2.v1:Glyma.01G023600.2.Wm82.a2.v1:exon7:c.G764A:p.C255Y
Chr01	2388233	nonsynonymous	Glyma.01G023600.1.Wm82.a2.v1:exon8:c.G1108A:p.V370I,Glyma.01G023600.Wm82.a2.v1:Glyma.01G023600.2.Wm82.a2.v1:exon9:c.G1108A:p.V370I
Chr01	2390943	nonsynonymous	Glyma.01G023600.1.Wm82.a2.v1:exon11:c.T1433C:p.I478T,Glyma.01G023600.Wm82.a2.v1:Glyma.01G023600.2.Wm82.a2.v1:exon12:c.T1433C:p.I478T
Chr01	2392704	nonsynonymous	Glyma.01G023600.1.Wm82.a2.v1:exon13:c.T1756G:p.S586A,Glyma.01G023600.Wm82.a2.v1:Glyma.01G023600.2.Wm82.a2.v1:exon14:c.T1756G:p.S586A
Chr01	2392771	nonsynonymous	Glyma.01G023600.1.Wm82.a2.v1:exon13:c.C1823T:p.T608M,Glyma.01G023600.Wm82.a2.v1:Glyma.01G023600.2.Wm82.a2.v1:exon14:c.C1823T:p.T608M
Chr01	2394959	nonsynonymous	Glyma.01G023600.1.Wm82.a2.v1:exon16:c.G2032A:p.G678S,Glyma.01G023600.Wm82.a2.v1:Glyma.01G023600.2.Wm82.a2.v1:exon17:c.G2032A:p.G678S
Chr01	2395074	nonsynonymous	Glyma.01G023600.1.Wm82.a2.v1:exon16:c.C2147T:p.T716I,Glyma.01G023600.Wm82.a2.v1:Glyma.01G023600.2.Wm82.a2.v1:exon17:c.C2147T:p.T716I
Chr01	2396575	nonsynonymous	Glyma.01G023600.1.Wm82.a2.v1:exon17:c.C2338T:p.R780C,Glyma.01G023600.Wm82.a2.v1:Glyma.01G023600.2.Wm82.a2.v1:exon18:c.C2338T:p.R780C
Chr01	2396635	nonsynonymous	Glyma.01G023600.1.Wm82.a2.v1:exon17:c.C2398T:p.H800Y,Glyma.01G023600.Wm82.a2.v1:Glyma.01G023600.2.Wm82.a2.v1:exon18:c.C2398T:p.H800Y
Chr01	2401994	nonsynonymous	Glyma.01G023600.1.Wm82.a2.v1:exon23:c.G3577A:p.A1193T,Glyma.01G023600.Wm82.a2.v1:Glyma.01G023600.2.Wm82.a2.v1:exon24:c.G3577A:p.A1193T
Chr01	2402212	nonsynonymous	Glyma.01G023600.1.Wm82.a2.v1:exon23:c.G3795T:p.M1265I,Glyma.01G023600.Wm82.a2.v1:Glyma.01G023600.2.Wm82.a2.v1:exon24:c.G3795T:p.M1265I
Chr01	2411259	nonsynonymous	Glyma.01G023700.1.Wm82.a2.v1:exon12:c.C1201T:p.P401S,Glyma.01G023700.Wm82.a2.v1:Glyma.01G023700.2.Wm82.a2.v1:exon12:c.C1201T:p.P401S
Chr01	2411512	nonsynonymous	Glyma.01G023700.1.Wm82.a2.v1:exon13:c.G1361A:p.S454N,Glyma.01G023700.Wm82.a2.v1:Glyma.01G023700.2.Wm82.a2.v1:exon13:c.G1361A:p.S454N
Chr01	2412317	nonsynonymous	Glyma.01G023700.1.Wm82.a2.v1:exon14:c.A2011T:p.S671C,Glyma.01G023700.Wm82.a2.v1:Glyma.01G023700.2.Wm82.a2.v1:exon14:c.A2011T:p.S671C
Chr01	2412530	nonsynonymous	Glyma.01G023700.1.Wm82.a2.v1:exon14:c.G2224A:p.V742I,Glyma.01G023700.Wm82.a2.v1:Glyma.01G023700.2.Wm82.a2.v1:exon14:c.G2224A:p.V742I
Chr01	2412612	nonsynonymous	Glyma.01G023700.1.Wm82.a2.v1:exon14:c.C2306T:p.S769F,Glyma.01G023700.Wm82.a2.v1:Glyma.01G023700.2.Wm82.a2.v1:exon14:c.C2306T:p.S769F
Chr01	2412717	nonsynonymous	Glyma.01G023700.1.Wm82.a2.v1:exon14:c.G2411T:p.G804V,Glyma.01G023700.Wm82.a2.v1:Glyma.01G023700.2.Wm82.a2.v1:exon14:c.G2411T:p.G804V
Chr01	2414071	nonsynonymous	Glyma.01G023700.2.Wm82.a2.v1:exon16:c.G2839A:p.G947S,Glyma.01G023700.Wm82.a2.v1:Glyma.01G023700.1.Wm82.a2.v1:exon17:c.G2932A:p.G978S
Chr01	2426641	nonsynonymous	Glyma.01G023800.1.Wm82.a2.v1:exon1:c.G17C:p.G6A
Chr01	2426781	nonsynonymous	Glyma.01G023800.1.Wm82.a2.v1:exon1:c.G157A:p.A53T
Chr01	2426944	nonsynonymous	Glyma.01G023800.1.Wm82.a2.v1:exon1:c.A320G:p.H107R
Chr01	2432141	nonsynonymous	Glyma.01G023800.1.Wm82.a2.v1:exon3:c.T944C:p.V315A
Chr01	2440143	nonsynonymous	Glyma.01G023900.1.Wm82.a2.v1:exon3:c.G1124A:p.R375K
Chr01	2440173	nonsynonymous	Glyma.01G023900.1.Wm82.a2.v1:exon3:c.T1094C:p.I365T
Chr01	2440307	nonsynonymous	Glyma.01G023900.1.Wm82.a2.v1:exon3:c.A960T:p.E320D
Chr01	2440369	nonsynonymous	Glyma.01G023900.1.Wm82.a2.v1:exon3:c.G898A:p.E300K
Chr01	2440371	nonsynonymous	Glyma.01G023900.1.Wm82.a2.v1:exon3:c.T896A:p.V299E
Chr01	2440477	nonsynonymous	Glyma.01G023900.1.Wm82.a2.v1:exon3:c.C790G:p.R264G
Chr01	2440575	nonsynonymous	Glyma.01G023900.1.Wm82.a2.v1:exon3:c.A692C:p.H231P
Chr01	2442118	nonsynonymous	Glyma.01G023900.1.Wm82.a2.v1:exon1:c.G102T:p.K34N
Chr01	2456602	nonsynonymous	Glyma.01G024000.1.Wm82.a2.v1:exon1:c.G589T:p.A197S
Chr01	2465208	nonsynonymous	Glyma.01G024100.1.Wm82.a2.v1:exon3:c.G2182A:p.E728K
Chr01	2465283	nonsynonymous	Glyma.01G024100.1.Wm82.a2.v1:exon3:c.C2257T:p.P753S
Chr01	2471251	nonsynonymous	Glyma.01G024200.1.Wm82.a2.v1:exon1:c.T25G:p.S9A
Chr01	2484295	nonsynonymous	Glyma.01G024300.1.Wm82.a2.v1:exon1:c.G14C:p.R5P
Chr01	2484400	nonsynonymous	Glyma.01G024300.1.Wm82.a2.v1:exon1:c.G119A:p.C40Y
Chr01	2484405	nonsynonymous	Glyma.01G024300.1.Wm82.a2.v1:exon1:c.G124T:p.V42F
Chr01	2484519	nonsynonymous	Glyma.01G024300.1.Wm82.a2.v1:exon1:c.T238A:p.L80M
Chr01	2484636	nonsynonymous	Glyma.01G024300.1.Wm82.a2.v1:exon1:c.G355A:p.A119T
Chr01	2484688	nonsynonymous	Glyma.01G024300.1.Wm82.a2.v1:exon1:c.A407G:p.Q136R
Chr01	2484711	nonsynonymous	Glyma.01G024300.1.Wm82.a2.v1:exon1:c.T430A:p.S144T
Chr01	2484735	nonsynonymous	Glyma.01G024300.1.Wm82.a2.v1:exon1:c.T454A:p.L152M
Chr01	2485875	nonsynonymous	Glyma.01G024300.1.Wm82.a2.v1:exon2:c.A800C:p.E267A
Chr01	2485884	nonsynonymous	Glyma.01G024300.1.Wm82.a2.v1:exon2:c.C809A:p.T270K
Chr01	2493388	nonsynonymous	Glyma.01G024400.1.Wm82.a2.v1:exon2:c.G7A:p.E3K
Chr01	2493581	nonsynonymous	Glyma.01G024400.1.Wm82.a2.v1:exon2:c.G200A:p.R67Q
Chr01	2502875	nonsynonymous	Glyma.01G024500.1.Wm82.a2.v1:exon1:c.A19C:p.I7L
Chr01	2503022	nonsynonymous	Glyma.01G024500.1.Wm82.a2.v1:exon1:c.G166A:p.V56M
Chr01	2529789	nonsynonymous	Glyma.01G024700.1.Wm82.a2.v1:exon1:c.G293C:p.G98A
Chr01	2529791	nonsynonymous	Glyma.01G024700.1.Wm82.a2.v1:exon1:c.G295T:p.V99F
Chr01	2538016	stopgain	Glyma.01G024800.1.Wm82.a2.v1:exon13:c.C1563G:p.Y521X
Chr01	2542492	nonsynonymous	Glyma.01G024800.1.Wm82.a2.v1:exon3:c.G532A:p.E178K
Chr01	2559870	nonsynonymous	Glyma.01G025000.1.Wm82.a2.v1:exon1:c.G247T:p.A83S
Chr01	2601988	nonsynonymous	Glyma.01G025100.1.Wm82.a2.v1:exon1:c.C293T:p.S98F
Chr01	2602108	nonsynonymous	Glyma.01G025100.1.Wm82.a2.v1:exon1:c.C413T:p.A138V
Chr01	2616555	nonsynonymous	Glyma.01G025200.1.Wm82.a2.v1:exon1:c.C56T:p.A19V
Chr01	2620004	nonsynonymous	Glyma.01G025200.1.Wm82.a2.v1:exon5:c.A1118T:p.N373I
Chr01	2650201	nonsynonymous	Glyma.01G025300.1.Wm82.a2.v1:exon3:c.G508T:p.A170S
Chr01	2652240	nonsynonymous	Glyma.01G025300.1.Wm82.a2.v1:exon5:c.G1796C:p.S599T
Chr01	2684257	nonsynonymous	Glyma.01G025400.1.Wm82.a2.v1:exon1:c.T457G:p.C153G
Chr01	2684828	nonsynonymous	Glyma.01G025400.1.Wm82.a2.v1:exon2:c.A914G:p.D305G
Chr01	2684941	nonsynonymous	Glyma.01G025400.1.Wm82.a2.v1:exon2:c.G1027T:p.V343F
Chr01	2701569	nonsynonymous	Glyma.01G025500.1.Wm82.a2.v1:exon1:c.A320G:p.Y107C,Glyma.01G025500.Wm82.a2.v1:Glyma.01G025500.2.Wm82.a2.v1:exon2:c.A233G:p.Y78C
Chr01	2701695	nonsynonymous	Glyma.01G025500.1.Wm82.a2.v1:exon1:c.A194T:p.Q65L,Glyma.01G025500.Wm82.a2.v1:Glyma.01G025500.2.Wm82.a2.v1:exon2:c.A107T:p.Q36L
Chr01	2701882	nonsynonymous	Glyma.01G025500.1.Wm82.a2.v1:exon1:c.A7C:p.T3P,Glyma.01G025500.Wm82.a2.v1:Glyma.01G025500.2.Wm82.a2.v1:exon1:c.A7C:p.T3P
Chr01	2705553	nonsynonymous	Glyma.01G025600.1.Wm82.a2.v1:exon1:c.G278A:p.R93H
Chr01	2715242	nonsynonymous	Glyma.01G025800.1.Wm82.a2.v1:exon2:c.G394C:p.A132P
Chr01	2715338	nonsynonymous	Glyma.01G025800.1.Wm82.a2.v1:exon2:c.G298A:p.D100N
Chr01	2731124	nonsynonymous	Glyma.01G025900.1.Wm82.a2.v1:exon2:c.A693T:p.Q231H
Chr01	2731706	nonsynonymous	Glyma.01G025900.1.Wm82.a2.v1:exon1:c.C157T:p.H53Y
Chr01	2737598	nonsynonymous	Glyma.01G026000.1.Wm82.a2.v1:exon10:c.C1181T:p.A394V,Glyma.01G026000.Wm82.a2.v1:Glyma.01G026000.2.Wm82.a2.v1:exon10:c.C1181T:p.A394V,Glyma.01G026000.Wm82.a2.v1:Glyma.01G026000.3.Wm82.a2.v1:exon10:c.C779T:p.A260V,Glyma.01G026000.Wm82.a2.v1:Glyma.01G026000.4.Wm82.a2.v1:exon10:c.C1181T:p.A394V
Chr01	2738889	nonsynonymous	Glyma.01G026000.1.Wm82.a2.v1:exon5:c.A695C:p.E232A,Glyma.01G026000.Wm82.a2.v1:Glyma.01G026000.2.Wm82.a2.v1:exon5:c.A695C:p.E232A,Glyma.01G026000.Wm82.a2.v1:Glyma.01G026000.3.Wm82.a2.v1:exon5:c.A293C:p.E98A,Glyma.01G026000.Wm82.a2.v1:Glyma.01G026000.4.Wm82.a2.v1:exon5:c.A695C:p.E232A
Chr01	2739799	nonsynonymous	Glyma.01G026000.3.Wm82.a2.v1:exon2:c.C179T:p.T60I
Chr01	2755132	nonsynonymous	Glyma.01G026200.1.Wm82.a2.v1:exon1:c.A65G:p.H22R
Chr01	2757829	nonsynonymous	Glyma.01G026300.1.Wm82.a2.v1:exon1:c.G88C:p.V30L
Chr01	2758341	nonsynonymous	Glyma.01G026300.1.Wm82.a2.v1:exon3:c.G267A:p.M89I
Chr01	2758415	nonsynonymous	Glyma.01G026300.1.Wm82.a2.v1:exon3:c.G341A:p.C114Y
Chr01	2759353	nonsynonymous	Glyma.01G026300.1.Wm82.a2.v1:exon5:c.A569T:p.N190I
Chr01	2759948	nonsynonymous	Glyma.01G026300.1.Wm82.a2.v1:exon6:c.G760A:p.V254I
Chr01	2759976	nonsynonymous	Glyma.01G026300.1.Wm82.a2.v1:exon6:c.C788T:p.T263M
Chr01	2760359	nonsynonymous	Glyma.01G026300.1.Wm82.a2.v1:exon7:c.G867T:p.E289D
Chr01	2766029	nonsynonymous	Glyma.01G026400.1.Wm82.a2.v1:exon1:c.T550G:p.L184V
Chr01	2766051	nonsynonymous	Glyma.01G026400.1.Wm82.a2.v1:exon1:c.A572C:p.N191T
Chr01	2766191	nonsynonymous	Glyma.01G026400.1.Wm82.a2.v1:exon1:c.G712T:p.V238L
Chr01	2769127	nonsynonymous	Glyma.01G026500.1.Wm82.a2.v1:exon4:c.G967A:p.A323T
Chr01	2770390	nonsynonymous	Glyma.01G026500.1.Wm82.a2.v1:exon2:c.C506A:p.P169H
Chr01	2770968	nonsynonymous	Glyma.01G026500.1.Wm82.a2.v1:exon1:c.A424G:p.M142V
Chr01	2771165	nonsynonymous	Glyma.01G026500.1.Wm82.a2.v1:exon1:c.G227A:p.C76Y
Chr01	2771379	nonsynonymous	Glyma.01G026500.1.Wm82.a2.v1:exon1:c.A13G:p.T5A
Chr01	2782209	nonsynonymous	Glyma.01G026600.1.Wm82.a2.v1:exon1:c.C20A:p.P7Q
Chr01	2819191	nonsynonymous	Glyma.01G026800.1.Wm82.a2.v1:exon1:c.C40T:p.H14Y
Chr01	2819248	nonsynonymous	Glyma.01G026800.1.Wm82.a2.v1:exon1:c.T97C:p.F33L
Chr01	2833137	nonsynonymous	Glyma.01G026900.1.Wm82.a2.v1:exon1:c.C43A:p.H15N
Chr01	2836891	nonsynonymous	Glyma.01G027000.1.Wm82.a2.v1:exon2:c.C802T:p.P268S
Chr01	2852447	nonsynonymous	Glyma.01G027300.1.Wm82.a2.v1:exon2:c.G183A:p.M61I
Chr01	2855515	nonsynonymous	Glyma.01G027300.1.Wm82.a2.v1:exon10:c.C1144T:p.R382C
Chr01	2875269	nonsynonymous	Glyma.01G027500.1.Wm82.a2.v1:exon7:c.A1172T:p.Q391L
Chr01	2875321	nonsynonymous	Glyma.01G027500.1.Wm82.a2.v1:exon7:c.C1120T:p.R374C
Chr01	2876565	nonsynonymous	Glyma.01G027500.1.Wm82.a2.v1:exon3:c.G362T:p.G121V
Chr01	2886177	nonsynonymous	Glyma.01G027600.1.Wm82.a2.v1:exon4:c.C694T:p.R232C
Chr01	2886207	nonsynonymous	Glyma.01G027600.1.Wm82.a2.v1:exon4:c.G664A:p.D222N
Chr01	2886225	nonsynonymous	Glyma.01G027600.1.Wm82.a2.v1:exon4:c.G646C:p.V216L
Chr01	2886446	nonsynonymous	Glyma.01G027600.1.Wm82.a2.v1:exon3:c.G527A:p.G176D
Chr01	2887742	nonsynonymous	Glyma.01G027600.1.Wm82.a2.v1:exon1:c.G99A:p.M33I
Chr01	2887837	nonsynonymous	Glyma.01G027600.1.Wm82.a2.v1:exon1:c.G4A:p.G2S
Chr01	2896073	nonsynonymous	Glyma.01G027800.1.Wm82.a2.v1:exon7:c.T1310A:p.V437D
Chr01	2899483	nonsynonymous	Glyma.01G027800.1.Wm82.a2.v1:exon3:c.T503C:p.M168T
Chr01	2899805	nonsynonymous	Glyma.01G027800.1.Wm82.a2.v1:exon2:c.G385A:p.G129S
Chr01	2913082	nonsynonymous	Glyma.01G027900.1.Wm82.a2.v1:exon7:c.G931A:p.D311N
Chr01	2914327	nonsynonymous	Glyma.01G027900.1.Wm82.a2.v1:exon3:c.A538G:p.I180V
Chr01	2915104	nonsynonymous	Glyma.01G027900.1.Wm82.a2.v1:exon2:c.T250C:p.F84L
Chr01	2915224	nonsynonymous	Glyma.01G027900.1.Wm82.a2.v1:exon1:c.G229C:p.V77L
Chr01	2915262	nonsynonymous	Glyma.01G027900.1.Wm82.a2.v1:exon1:c.C191A:p.T64N
Chr01	2924249	nonsynonymous	Glyma.01G028000.1.Wm82.a2.v1:exon2:c.G298A:p.E100K
Chr01	2924429	nonsynonymous	Glyma.01G028000.1.Wm82.a2.v1:exon3:c.A447T:p.E149D
Chr01	2925062	nonsynonymous	Glyma.01G028000.1.Wm82.a2.v1:exon6:c.G686A:p.R229Q
Chr01	2925522	nonsynonymous	Glyma.01G028000.1.Wm82.a2.v1:exon8:c.T892A:p.Y298N
Chr01	2925526	nonsynonymous	Glyma.01G028000.1.Wm82.a2.v1:exon8:c.A896T:p.H299L
Chr01	2925586	stopgain	Glyma.01G028000.1.Wm82.a2.v1:exon8:c.T956A:p.L319X
Chr01	2926429	nonsynonymous	Glyma.01G028000.1.Wm82.a2.v1:exon12:c.G1299C:p.K433N
Chr01	2926757	nonsynonymous	Glyma.01G028000.1.Wm82.a2.v1:exon13:c.G1381A:p.A461T
Chr01	2926885	nonsynonymous	Glyma.01G028000.1.Wm82.a2.v1:exon14:c.C1471T:p.P491S
Chr01	2927475	nonsynonymous	Glyma.01G028000.1.Wm82.a2.v1:exon15:c.A1631G:p.D544G
Chr01	2931346	nonsynonymous	Glyma.01G028100.3.Wm82.a2.v1:exon2:c.G241A:p.D81N,Glyma.01G028100.Wm82.a2.v1:Glyma.01G028100.4.Wm82.a2.v1:exon2:c.G241A:p.D81N,Glyma.01G028100.Wm82.a2.v1:Glyma.01G028100.2.Wm82.a2.v1:exon3:c.G241A:p.D81N,Glyma.01G028100.Wm82.a2.v1:Glyma.01G028100.1.Wm82.a2.v1:exon5:c.G241A:p.D81N
Chr01	2931662	nonsynonymous	Glyma.01G028100.3.Wm82.a2.v1:exon2:c.C557A:p.A186E,Glyma.01G028100.Wm82.a2.v1:Glyma.01G028100.4.Wm82.a2.v1:exon2:c.C557A:p.A186E,Glyma.01G028100.Wm82.a2.v1:Glyma.01G028100.2.Wm82.a2.v1:exon3:c.C557A:p.A186E,Glyma.01G028100.Wm82.a2.v1:Glyma.01G028100.1.Wm82.a2.v1:exon5:c.C557A:p.A186E
Chr01	2934047	nonsynonymous	Glyma.01G028100.3.Wm82.a2.v1:exon8:c.G1876A:p.D626N,Glyma.01G028100.Wm82.a2.v1:Glyma.01G028100.4.Wm82.a2.v1:exon8:c.G1876A:p.D626N,Glyma.01G028100.Wm82.a2.v1:Glyma.01G028100.2.Wm82.a2.v1:exon9:c.G1876A:p.D626N,Glyma.01G028100.Wm82.a2.v1:Glyma.01G028100.1.Wm82.a2.v1:exon11:c.G1876A:p.D626N
Chr01	2936844	nonsynonymous	Glyma.01G028200.1.Wm82.a2.v1:exon4:c.G350T:p.C117F,Glyma.01G028200.Wm82.a2.v1:Glyma.01G028200.2.Wm82.a2.v1:exon4:c.G350T:p.C117F,Glyma.01G028200.Wm82.a2.v1:Glyma.01G028200.3.Wm82.a2.v1:exon4:c.G350T:p.C117F,Glyma.01G028200.Wm82.a2.v1:Glyma.01G028200.4.Wm82.a2.v1:exon4:c.G350T:p.C117F,Glyma.01G028200.Wm82.a2.v1:Glyma.01G028200.5.Wm82.a2.v1:exon4:c.G350T:p.C117F
Chr01	2936877	nonsynonymous	Glyma.01G028200.1.Wm82.a2.v1:exon4:c.C317T:p.A106V,Glyma.01G028200.Wm82.a2.v1:Glyma.01G028200.2.Wm82.a2.v1:exon4:c.C317T:p.A106V,Glyma.01G028200.Wm82.a2.v1:Glyma.01G028200.3.Wm82.a2.v1:exon4:c.C317T:p.A106V,Glyma.01G028200.Wm82.a2.v1:Glyma.01G028200.4.Wm82.a2.v1:exon4:c.C317T:p.A106V,Glyma.01G028200.Wm82.a2.v1:Glyma.01G028200.5.Wm82.a2.v1:exon4:c.C317T:p.A106V
Chr01	2938043	nonsynonymous	Glyma.01G028200.1.Wm82.a2.v1:exon3:c.G227A:p.S76N,Glyma.01G028200.Wm82.a2.v1:Glyma.01G028200.2.Wm82.a2.v1:exon3:c.G227A:p.S76N,Glyma.01G028200.Wm82.a2.v1:Glyma.01G028200.3.Wm82.a2.v1:exon3:c.G227A:p.S76N,Glyma.01G028200.Wm82.a2.v1:Glyma.01G028200.4.Wm82.a2.v1:exon3:c.G227A:p.S76N,Glyma.01G028200.Wm82.a2.v1:Glyma.01G028200.5.Wm82.a2.v1:exon3:c.G227A:p.S76N
Chr01	2999304	nonsynonymous	Glyma.01G028400.1.Wm82.a2.v1:exon2:c.A37G:p.T13A
Chr01	3006922	nonsynonymous	Glyma.01G028600.1.Wm82.a2.v1:exon1:c.A22G:p.T8A
Chr01	3014687	nonsynonymous	Glyma.01G028700.1.Wm82.a2.v1:exon11:c.A1676T:p.Q559L
Chr01	3018576	nonsynonymous	Glyma.01G028700.1.Wm82.a2.v1:exon4:c.A319G:p.N107D
Chr01	3037416	nonsynonymous	Glyma.01G028800.1.Wm82.a2.v1:exon1:c.G1104T:p.M368I
Chr01	3038011	nonsynonymous	Glyma.01G028800.1.Wm82.a2.v1:exon1:c.C509T:p.A170V
Chr01	3038020	nonsynonymous	Glyma.01G028800.1.Wm82.a2.v1:exon1:c.C500T:p.A167V
Chr01	3038022	nonsynonymous	Glyma.01G028800.1.Wm82.a2.v1:exon1:c.A498T:p.Q166H
Chr01	3084569	nonsynonymous	Glyma.01G029100.1.Wm82.a2.v1:exon9:c.G990T:p.Q330H
Chr01	3088403	nonsynonymous	Glyma.01G029100.1.Wm82.a2.v1:exon2:c.G277A:p.A93T
Chr01	3107938	nonsynonymous	Glyma.01G029300.1.Wm82.a2.v1:exon3:c.A412G:p.N138D,Glyma.01G029300.Wm82.a2.v1:Glyma.01G029300.2.Wm82.a2.v1:exon3:c.A412G:p.N138D
Chr01	3108131	nonsynonymous	Glyma.01G029300.1.Wm82.a2.v1:exon4:c.C488T:p.P163L,Glyma.01G029300.Wm82.a2.v1:Glyma.01G029300.2.Wm82.a2.v1:exon4:c.C488T:p.P163L
Chr01	3108439	nonsynonymous	Glyma.01G029300.2.Wm82.a2.v1:exon6:c.G632A:p.G211E
Chr01	3141178	nonsynonymous	Glyma.01G029700.1.Wm82.a2.v1:exon3:c.A169G:p.R57G
Chr01	3152822	nonsynonymous	Glyma.01G029900.1.Wm82.a2.v1:exon12:c.T1219G:p.S407A
Chr01	3153548	nonsynonymous	Glyma.01G029900.1.Wm82.a2.v1:exon10:c.G881C:p.C294S,Glyma.01G029900.Wm82.a2.v1:Glyma.01G029900.2.Wm82.a2.v1:exon10:c.G881C:p.C294S,Glyma.01G029900.Wm82.a2.v1:Glyma.01G029900.3.Wm82.a2.v1:exon11:c.G902C:p.C301S
Chr01	3154209	nonsynonymous	Glyma.01G029900.1.Wm82.a2.v1:exon9:c.C819A:p.N273K,Glyma.01G029900.Wm82.a2.v1:Glyma.01G029900.2.Wm82.a2.v1:exon9:c.C819A:p.N273K,Glyma.01G029900.Wm82.a2.v1:Glyma.01G029900.3.Wm82.a2.v1:exon10:c.C840A:p.N280K
Chr01	3156249	nonsynonymous	Glyma.01G029900.1.Wm82.a2.v1:exon5:c.T375G:p.I125M,Glyma.01G029900.Wm82.a2.v1:Glyma.01G029900.2.Wm82.a2.v1:exon5:c.T375G:p.I125M,Glyma.01G029900.Wm82.a2.v1:Glyma.01G029900.3.Wm82.a2.v1:exon5:c.T375G:p.I125M
Chr01	3156603	nonsynonymous	Glyma.01G029900.1.Wm82.a2.v1:exon4:c.A295G:p.I99V,Glyma.01G029900.Wm82.a2.v1:Glyma.01G029900.2.Wm82.a2.v1:exon4:c.A295G:p.I99V,Glyma.01G029900.Wm82.a2.v1:Glyma.01G029900.3.Wm82.a2.v1:exon4:c.A295G:p.I99V
Chr01	3156936	nonsynonymous	Glyma.01G029900.1.Wm82.a2.v1:exon2:c.A215C:p.D72A,Glyma.01G029900.Wm82.a2.v1:Glyma.01G029900.2.Wm82.a2.v1:exon2:c.A215C:p.D72A,Glyma.01G029900.Wm82.a2.v1:Glyma.01G029900.3.Wm82.a2.v1:exon2:c.A215C:p.D72A
Chr01	3163766	nonsynonymous	Glyma.01G030100.1.Wm82.a2.v1:exon1:c.A404C:p.Q135P
Chr01	3167826	nonsynonymous	Glyma.01G030200.1.Wm82.a2.v1:exon8:c.T2054C:p.M685T
Chr01	3171906	nonsynonymous	Glyma.01G030200.1.Wm82.a2.v1:exon1:c.C580T:p.P194S
Chr01	3171956	nonsynonymous	Glyma.01G030200.1.Wm82.a2.v1:exon1:c.C530A:p.P177Q
Chr01	3172176	nonsynonymous	Glyma.01G030200.1.Wm82.a2.v1:exon1:c.C310T:p.P104S
Chr01	3172278	nonsynonymous	Glyma.01G030200.1.Wm82.a2.v1:exon1:c.T208C:p.S70P
Chr01	3172299	nonsynonymous	Glyma.01G030200.1.Wm82.a2.v1:exon1:c.C187T:p.P63S
Chr01	3178583	nonsynonymous	Glyma.01G030300.1.Wm82.a2.v1:exon1:c.T135A:p.H45Q
Chr01	3178610	nonsynonymous	Glyma.01G030300.1.Wm82.a2.v1:exon1:c.A162T:p.E54D
Chr01	3178613	nonsynonymous	Glyma.01G030300.1.Wm82.a2.v1:exon1:c.A165T:p.E55D
Chr01	3179055	nonsynonymous	Glyma.01G030300.1.Wm82.a2.v1:exon1:c.G607A:p.A203T
Chr01	3194742	nonsynonymous	Glyma.01G030500.4.Wm82.a2.v1:exon3:c.C134T:p.P45L,Glyma.01G030500.Wm82.a2.v1:Glyma.01G030500.1.Wm82.a2.v1:exon4:c.C200T:p.P67L,Glyma.01G030500.Wm82.a2.v1:Glyma.01G030500.2.Wm82.a2.v1:exon5:c.C200T:p.P67L,Glyma.01G030500.Wm82.a2.v1:Glyma.01G030500.3.Wm82.a2.v1:exon5:c.C197T:p.P66L
Chr01	3196159	nonsynonymous	Glyma.01G030500.4.Wm82.a2.v1:exon4:c.T205G:p.Y69D,Glyma.01G030500.Wm82.a2.v1:Glyma.01G030500.1.Wm82.a2.v1:exon5:c.T271G:p.Y91D,Glyma.01G030500.Wm82.a2.v1:Glyma.01G030500.2.Wm82.a2.v1:exon6:c.T271G:p.Y91D,Glyma.01G030500.Wm82.a2.v1:Glyma.01G030500.3.Wm82.a2.v1:exon6:c.T268G:p.Y90D
Chr01	3204924	nonsynonymous	Glyma.01G030700.1.Wm82.a2.v1:exon1:c.A4C:p.K2Q
Chr01	3204957	nonsynonymous	Glyma.01G030700.1.Wm82.a2.v1:exon1:c.G37A:p.V13M
Chr01	3204990	nonsynonymous	Glyma.01G030700.1.Wm82.a2.v1:exon1:c.T70G:p.C24G
Chr01	3205089	nonsynonymous	Glyma.01G030700.1.Wm82.a2.v1:exon1:c.C169G:p.P57A
Chr01	3205289	nonsynonymous	Glyma.01G030600.1.Wm82.a2.v1:exon2:c.C86T:p.T29I
Chr01	3205320	nonsynonymous	Glyma.01G030600.1.Wm82.a2.v1:exon2:c.C55A:p.L19I
Chr01	3235986	nonsynonymous	Glyma.01G030900.2.Wm82.a2.v1:exon2:c.G562A:p.A188T,Glyma.01G030900.Wm82.a2.v1:Glyma.01G030900.1.Wm82.a2.v1:exon3:c.G562A:p.A188T
Chr01	3237231	nonsynonymous	Glyma.01G030900.2.Wm82.a2.v1:exon2:c.A1807G:p.I603V,Glyma.01G030900.Wm82.a2.v1:Glyma.01G030900.1.Wm82.a2.v1:exon3:c.A1807G:p.I603V
Chr01	3242369	nonsynonymous	Glyma.01G031000.1.Wm82.a2.v1:exon1:c.C10T:p.P4S
Chr01	3242375	nonsynonymous	Glyma.01G031000.1.Wm82.a2.v1:exon1:c.T16C:p.S6P
Chr01	3243098	nonsynonymous	Glyma.01G031000.1.Wm82.a2.v1:exon2:c.G73A:p.D25N
Chr01	3243182	nonsynonymous	Glyma.01G031000.1.Wm82.a2.v1:exon2:c.A157G:p.N53D
Chr01	3243211	nonsynonymous	Glyma.01G031000.1.Wm82.a2.v1:exon2:c.T186G:p.F62L
Chr01	3243475	nonsynonymous	Glyma.01G031000.1.Wm82.a2.v1:exon4:c.C253T:p.P85S
Chr01	3243497	nonsynonymous	Glyma.01G031000.1.Wm82.a2.v1:exon4:c.T275C:p.I92T
Chr01	3243556	nonsynonymous	Glyma.01G031000.1.Wm82.a2.v1:exon4:c.G334A:p.G112R
Chr01	3243628	nonsynonymous	Glyma.01G031000.1.Wm82.a2.v1:exon4:c.C406T:p.R136C
Chr01	3243629	nonsynonymous	Glyma.01G031000.1.Wm82.a2.v1:exon4:c.G407A:p.R136H
Chr01	3243640	nonsynonymous	Glyma.01G031000.1.Wm82.a2.v1:exon4:c.G418A:p.E140K
Chr01	3243650	nonsynonymous	Glyma.01G031000.1.Wm82.a2.v1:exon4:c.G428A:p.G143D
Chr01	3243756	nonsynonymous	Glyma.01G031000.1.Wm82.a2.v1:exon4:c.A534C:p.Q178H
Chr01	3243758	nonsynonymous	Glyma.01G031000.1.Wm82.a2.v1:exon4:c.G536A:p.G179E
Chr01	3243853	nonsynonymous	Glyma.01G031000.1.Wm82.a2.v1:exon5:c.G598A:p.D200N
Chr01	3243863	nonsynonymous	Glyma.01G031000.1.Wm82.a2.v1:exon5:c.G608A:p.G203D
Chr01	3243892	nonsynonymous	Glyma.01G031000.1.Wm82.a2.v1:exon5:c.G637A:p.D213N
Chr01	3243996	nonsynonymous	Glyma.01G031000.1.Wm82.a2.v1:exon5:c.G741T:p.M247I
Chr01	3244031	nonsynonymous	Glyma.01G031000.1.Wm82.a2.v1:exon5:c.C776T:p.A259V
Chr01	3244067	nonsynonymous	Glyma.01G031000.1.Wm82.a2.v1:exon5:c.T812G:p.L271R
Chr01	3245462	nonsynonymous	Glyma.01G031100.1.Wm82.a2.v1:exon1:c.G16A:p.G6R
Chr01	3245636	nonsynonymous	Glyma.01G031100.1.Wm82.a2.v1:exon1:c.G190T:p.V64F
Chr01	3246175	nonsynonymous	Glyma.01G031100.1.Wm82.a2.v1:exon3:c.A361G:p.N121D
Chr01	3248644	nonsynonymous	Glyma.01G031200.1.Wm82.a2.v1:exon1:c.G172T:p.A58S,Glyma.01G031200.Wm82.a2.v1:Glyma.01G031200.2.Wm82.a2.v1:exon1:c.G208T:p.A70S
Chr01	3248793	nonsynonymous	Glyma.01G031200.1.Wm82.a2.v1:exon2:c.G205C:p.V69L,Glyma.01G031200.Wm82.a2.v1:Glyma.01G031200.2.Wm82.a2.v1:exon2:c.G241C:p.V81L
Chr01	3259049	nonsynonymous	Glyma.01G031300.1.Wm82.a2.v1:exon2:c.A872T:p.D291V
Chr01	3259938	nonsynonymous	Glyma.01G031300.1.Wm82.a2.v1:exon4:c.A1387T:p.T463S
Chr01	3292473	nonsynonymous	Glyma.01G031600.1.Wm82.a2.v1:exon7:c.G1495A:p.V499I
Chr01	3292503	nonsynonymous	Glyma.01G031600.1.Wm82.a2.v1:exon7:c.C1465T:p.R489C
Chr01	3292695	nonsynonymous	Glyma.01G031600.1.Wm82.a2.v1:exon6:c.C1376A:p.A459D
Chr01	3292955	nonsynonymous	Glyma.01G031600.1.Wm82.a2.v1:exon5:c.C1313T:p.A438V
Chr01	3293153	nonsynonymous	Glyma.01G031600.1.Wm82.a2.v1:exon4:c.A1238C:p.E413A
Chr01	3293187	nonsynonymous	Glyma.01G031600.1.Wm82.a2.v1:exon4:c.G1204A:p.G402S
Chr01	3293192	nonsynonymous	Glyma.01G031600.1.Wm82.a2.v1:exon4:c.C1199T:p.A400V
Chr01	3293230	nonsynonymous	Glyma.01G031600.1.Wm82.a2.v1:exon4:c.G1161A:p.M387I
Chr01	3293400	nonsynonymous	Glyma.01G031600.1.Wm82.a2.v1:exon4:c.G991T:p.A331S
Chr01	3293429	nonsynonymous	Glyma.01G031600.1.Wm82.a2.v1:exon4:c.C962A:p.T321N
Chr01	3293488	nonsynonymous	Glyma.01G031600.1.Wm82.a2.v1:exon4:c.G903A:p.M301I
Chr01	3293635	nonsynonymous	Glyma.01G031600.1.Wm82.a2.v1:exon4:c.G756T:p.M252I
Chr01	3293691	nonsynonymous	Glyma.01G031600.1.Wm82.a2.v1:exon4:c.G700A:p.V234I
Chr01	3294260	nonsynonymous	Glyma.01G031600.1.Wm82.a2.v1:exon2:c.G321T:p.L107F
Chr01	3294298	nonsynonymous	Glyma.01G031600.1.Wm82.a2.v1:exon2:c.G283T:p.V95F
Chr01	3294331	nonsynonymous	Glyma.01G031600.1.Wm82.a2.v1:exon2:c.G250A:p.D84N
Chr01	3294486	nonsynonymous	Glyma.01G031600.1.Wm82.a2.v1:exon2:c.C95T:p.T32I
Chr01	3294501	nonsynonymous	Glyma.01G031600.1.Wm82.a2.v1:exon2:c.C80T:p.A27V
Chr01	3299706	nonsynonymous	Glyma.01G031700.1.Wm82.a2.v1:exon2:c.G216T:p.L72F
Chr01	3331570	nonsynonymous	Glyma.01G031800.2.Wm82.a2.v1:exon3:c.T78G:p.H26Q,Glyma.01G031800.Wm82.a2.v1:Glyma.01G031800.1.Wm82.a2.v1:exon4:c.T666G:p.H222Q
Chr01	3333235	nonsynonymous	Glyma.01G031800.2.Wm82.a2.v1:exon7:c.A985G:p.T329A,Glyma.01G031800.Wm82.a2.v1:Glyma.01G031800.1.Wm82.a2.v1:exon8:c.A1573G:p.T525A
Chr01	3333985	nonsynonymous	Glyma.01G031800.2.Wm82.a2.v1:exon7:c.C1735T:p.P579S,Glyma.01G031800.Wm82.a2.v1:Glyma.01G031800.1.Wm82.a2.v1:exon8:c.C2323T:p.P775S
Chr01	3345274	nonsynonymous	Glyma.01G031900.1.Wm82.a2.v1:exon2:c.C652T:p.R218W
Chr01	3366019	nonsynonymous	Glyma.01G032000.1.Wm82.a2.v1:exon7:c.C1028T:p.P343L
Chr01	3381567	nonsynonymous	Glyma.01G032100.1.Wm82.a2.v1:exon9:c.T1277G:p.M426R
Chr01	3384490	nonsynonymous	Glyma.01G032100.1.Wm82.a2.v1:exon14:c.A1912G:p.S638G
Chr01	3385013	nonsynonymous	Glyma.01G032100.1.Wm82.a2.v1:exon15:c.T2023G:p.S675A
Chr01	3385070	nonsynonymous	Glyma.01G032100.1.Wm82.a2.v1:exon15:c.G2080A:p.E694K
Chr01	3385157	nonsynonymous	Glyma.01G032100.1.Wm82.a2.v1:exon15:c.T2167A:p.S723T
Chr01	3385166	nonsynonymous	Glyma.01G032100.1.Wm82.a2.v1:exon15:c.A2176T:p.T726S
Chr01	3385227	nonsynonymous	Glyma.01G032100.1.Wm82.a2.v1:exon15:c.C2237T:p.P746L
Chr01	3385938	nonsynonymous	Glyma.01G032100.1.Wm82.a2.v1:exon17:c.C2464T:p.P822S
Chr01	3393609	nonsynonymous	Glyma.01G032200.1.Wm82.a2.v1:exon1:c.G746A:p.R249K
Chr01	3394116	nonsynonymous	Glyma.01G032200.1.Wm82.a2.v1:exon1:c.T239C:p.V80A
Chr01	3394141	nonsynonymous	Glyma.01G032200.1.Wm82.a2.v1:exon1:c.A214G:p.I72V
Chr01	3394227	nonsynonymous	Glyma.01G032200.1.Wm82.a2.v1:exon1:c.C128T:p.T43I
Chr01	3397111	nonsynonymous	Glyma.01G032300.1.Wm82.a2.v1:exon2:c.A617G:p.D206G
Chr01	3397124	nonsynonymous	Glyma.01G032300.1.Wm82.a2.v1:exon2:c.G604C:p.V202L
Chr01	3405528	nonsynonymous	Glyma.01G032400.1.Wm82.a2.v1:exon1:c.G415A:p.D139N,Glyma.01G032400.Wm82.a2.v1:Glyma.01G032400.2.Wm82.a2.v1:exon1:c.G415A:p.D139N
Chr01	3405538	nonsynonymous	Glyma.01G032400.1.Wm82.a2.v1:exon1:c.T425C:p.I142T,Glyma.01G032400.Wm82.a2.v1:Glyma.01G032400.2.Wm82.a2.v1:exon1:c.T425C:p.I142T
Chr01	3405555	nonsynonymous	Glyma.01G032400.1.Wm82.a2.v1:exon1:c.C442A:p.Q148K,Glyma.01G032400.Wm82.a2.v1:Glyma.01G032400.2.Wm82.a2.v1:exon1:c.C442A:p.Q148K
Chr01	3405601	nonsynonymous	Glyma.01G032400.1.Wm82.a2.v1:exon1:c.G488T:p.W163L,Glyma.01G032400.Wm82.a2.v1:Glyma.01G032400.2.Wm82.a2.v1:exon1:c.G488T:p.W163L
Chr01	3407036	nonsynonymous	Glyma.01G032400.1.Wm82.a2.v1:exon2:c.G1036A:p.D346N,Glyma.01G032400.Wm82.a2.v1:Glyma.01G032400.2.Wm82.a2.v1:exon2:c.G1036A:p.D346N
Chr01	3408558	nonsynonymous	Glyma.01G032400.1.Wm82.a2.v1:exon4:c.C2307G:p.D769E,Glyma.01G032400.Wm82.a2.v1:Glyma.01G032400.2.Wm82.a2.v1:exon4:c.C2307G:p.D769E
Chr01	3408616	stopgain	Glyma.01G032400.1.Wm82.a2.v1:exon4:c.A2365T:p.K789X,Glyma.01G032400.Wm82.a2.v1:Glyma.01G032400.2.Wm82.a2.v1:exon4:c.A2365T:p.K789X
Chr01	3408773	nonsynonymous	Glyma.01G032400.1.Wm82.a2.v1:exon4:c.A2522G:p.E841G,Glyma.01G032400.Wm82.a2.v1:Glyma.01G032400.2.Wm82.a2.v1:exon4:c.A2522G:p.E841G
Chr01	3410139	nonsynonymous	Glyma.01G032400.1.Wm82.a2.v1:exon5:c.T3412C:p.S1138P,Glyma.01G032400.Wm82.a2.v1:Glyma.01G032400.2.Wm82.a2.v1:exon5:c.T3409C:p.S1137P
Chr01	3410164	nonsynonymous	Glyma.01G032400.1.Wm82.a2.v1:exon5:c.A3437G:p.Y1146C,Glyma.01G032400.Wm82.a2.v1:Glyma.01G032400.2.Wm82.a2.v1:exon5:c.A3434G:p.Y1145C
Chr01	3410173	nonsynonymous	Glyma.01G032400.1.Wm82.a2.v1:exon5:c.G3446T:p.S1149I,Glyma.01G032400.Wm82.a2.v1:Glyma.01G032400.2.Wm82.a2.v1:exon5:c.G3443T:p.S1148I
Chr01	3410174	nonsynonymous	Glyma.01G032400.1.Wm82.a2.v1:exon5:c.T3447G:p.S1149R,Glyma.01G032400.Wm82.a2.v1:Glyma.01G032400.2.Wm82.a2.v1:exon5:c.T3444G:p.S1148R
Chr01	3411014	nonsynonymous	Glyma.01G032400.1.Wm82.a2.v1:exon6:c.A4124G:p.N1375S,Glyma.01G032400.Wm82.a2.v1:Glyma.01G032400.2.Wm82.a2.v1:exon6:c.A4121G:p.N1374S
Chr01	3415443	nonsynonymous	Glyma.01G032500.1.Wm82.a2.v1:exon1:c.C184T:p.R62C
Chr01	3415495	nonsynonymous	Glyma.01G032500.1.Wm82.a2.v1:exon1:c.C236T:p.S79L
Chr01	3415524	nonsynonymous	Glyma.01G032500.1.Wm82.a2.v1:exon1:c.G265A:p.D89N
Chr01	3415566	nonsynonymous	Glyma.01G032500.1.Wm82.a2.v1:exon1:c.C307A:p.L103I
Chr01	3425192	nonsynonymous	Glyma.01G032500.1.Wm82.a2.v1:exon19:c.A2093C:p.K698T
Chr01	3428636	nonsynonymous	Glyma.01G032600.1.Wm82.a2.v1:exon7:c.T866A:p.V289E
Chr01	3456211	nonsynonymous	Glyma.01G032900.1.Wm82.a2.v1:exon2:c.G135T:p.K45N
Chr01	3456929	nonsynonymous	Glyma.01G032900.1.Wm82.a2.v1:exon3:c.A596G:p.H199R
Chr01	3456931	nonsynonymous	Glyma.01G032900.1.Wm82.a2.v1:exon3:c.A598G:p.I200V
Chr01	3457051	nonsynonymous	Glyma.01G032900.1.Wm82.a2.v1:exon3:c.C718T:p.P240S
Chr01	3457252	nonsynonymous	Glyma.01G032900.1.Wm82.a2.v1:exon3:c.G919A:p.G307R
Chr01	3457270	nonsynonymous	Glyma.01G032900.1.Wm82.a2.v1:exon3:c.C937G:p.Q313E
Chr01	3457408	nonsynonymous	Glyma.01G032900.1.Wm82.a2.v1:exon3:c.C1075T:p.H359Y
Chr01	3457531	nonsynonymous	Glyma.01G032900.1.Wm82.a2.v1:exon3:c.G1198C:p.E400Q
Chr01	3457774	nonsynonymous	Glyma.01G032900.1.Wm82.a2.v1:exon3:c.G1441A:p.D481N
Chr01	3457800	nonsynonymous	Glyma.01G032900.1.Wm82.a2.v1:exon3:c.A1467T:p.E489D
Chr01	3457882	nonsynonymous	Glyma.01G032900.1.Wm82.a2.v1:exon3:c.G1549A:p.D517N
Chr01	3458164	nonsynonymous	Glyma.01G032900.1.Wm82.a2.v1:exon4:c.C1678A:p.P560T
Chr01	3458171	nonsynonymous	Glyma.01G032900.1.Wm82.a2.v1:exon4:c.T1685G:p.I562R
Chr01	3458198	nonsynonymous	Glyma.01G032900.1.Wm82.a2.v1:exon4:c.C1712T:p.S571L
Chr01	3458270	nonsynonymous	Glyma.01G032900.1.Wm82.a2.v1:exon4:c.C1784A:p.P595Q
Chr01	3458611	nonsynonymous	Glyma.01G032900.1.Wm82.a2.v1:exon5:c.T1961C:p.I654T
Chr01	3458619	nonsynonymous	Glyma.01G032900.1.Wm82.a2.v1:exon5:c.G1969A:p.E657K
Chr01	3458707	nonsynonymous	Glyma.01G032900.1.Wm82.a2.v1:exon5:c.C2057G:p.T686S
Chr01	3458713	nonsynonymous	Glyma.01G032900.1.Wm82.a2.v1:exon5:c.C2063T:p.P688L
Chr01	3458940	nonsynonymous	Glyma.01G032900.1.Wm82.a2.v1:exon5:c.A2290T:p.M764L
Chr01	3458970	nonsynonymous	Glyma.01G032900.1.Wm82.a2.v1:exon5:c.C2320G:p.H774D
Chr01	3459069	nonsynonymous	Glyma.01G032900.1.Wm82.a2.v1:exon5:c.G2419A:p.E807K
Chr01	3459386	nonsynonymous	Glyma.01G032900.1.Wm82.a2.v1:exon5:c.A2736C:p.K912N
Chr01	3459502	nonsynonymous	Glyma.01G032900.1.Wm82.a2.v1:exon5:c.G2852T:p.R951L
Chr01	3459943	nonsynonymous	Glyma.01G033000.1.Wm82.a2.v1:exon1:c.A351C:p.K117N
Chr01	3459980	nonsynonymous	Glyma.01G033000.1.Wm82.a2.v1:exon1:c.C388G:p.P130A
Chr01	3487433	nonsynonymous	Glyma.01G033200.1.Wm82.a2.v1:exon1:c.T38C:p.L13P
Chr01	3487450	nonsynonymous	Glyma.01G033200.1.Wm82.a2.v1:exon1:c.C55G:p.H19D
Chr01	3487475	nonsynonymous	Glyma.01G033200.1.Wm82.a2.v1:exon1:c.A80T:p.E27V
Chr01	3487523	nonsynonymous	Glyma.01G033200.1.Wm82.a2.v1:exon1:c.G128A:p.R43K
Chr01	3487559	nonsynonymous	Glyma.01G033200.1.Wm82.a2.v1:exon1:c.C164T:p.S55F
Chr01	3487621	nonsynonymous	Glyma.01G033200.1.Wm82.a2.v1:exon1:c.G226C:p.V76L
Chr01	3487633	nonsynonymous	Glyma.01G033200.1.Wm82.a2.v1:exon1:c.G238C:p.E80Q
Chr01	3487637	nonsynonymous	Glyma.01G033200.1.Wm82.a2.v1:exon1:c.A242G:p.N81S
Chr01	3487755	nonsynonymous	Glyma.01G033200.1.Wm82.a2.v1:exon1:c.T360G:p.N120K
Chr01	3487813	nonsynonymous	Glyma.01G033200.1.Wm82.a2.v1:exon1:c.A418C:p.I140L
Chr01	3487829	nonsynonymous	Glyma.01G033200.1.Wm82.a2.v1:exon1:c.C434G:p.A145G
Chr01	3487883	nonsynonymous	Glyma.01G033200.1.Wm82.a2.v1:exon1:c.T488A:p.V163E
Chr01	3488188	nonsynonymous	Glyma.01G033200.1.Wm82.a2.v1:exon2:c.G538A:p.E180K
Chr01	3488197	nonsynonymous	Glyma.01G033200.1.Wm82.a2.v1:exon2:c.G547A:p.D183N
Chr01	3488198	nonsynonymous	Glyma.01G033200.1.Wm82.a2.v1:exon2:c.A548G:p.D183G
Chr01	3488206	nonsynonymous	Glyma.01G033200.1.Wm82.a2.v1:exon2:c.T556G:p.S186A
Chr01	3488210	nonsynonymous	Glyma.01G033200.1.Wm82.a2.v1:exon2:c.T560G:p.I187S
Chr01	3488213	nonsynonymous	Glyma.01G033200.1.Wm82.a2.v1:exon2:c.G563T:p.S188I
Chr01	3488225	nonsynonymous	Glyma.01G033200.1.Wm82.a2.v1:exon2:c.G575A:p.G192E
Chr01	3488242	nonsynonymous	Glyma.01G033200.1.Wm82.a2.v1:exon2:c.A592C:p.N198H
Chr01	3488252	nonsynonymous	Glyma.01G033200.1.Wm82.a2.v1:exon2:c.C602G:p.T201R
Chr01	3488288	nonsynonymous	Glyma.01G033200.1.Wm82.a2.v1:exon2:c.A638C:p.D213A
Chr01	3488417	nonsynonymous	Glyma.01G033200.1.Wm82.a2.v1:exon2:c.A767G:p.E256G
Chr01	3488425	nonsynonymous	Glyma.01G033200.1.Wm82.a2.v1:exon2:c.G775A:p.G259R
Chr01	3488560	nonsynonymous	Glyma.01G033200.1.Wm82.a2.v1:exon2:c.T910A:p.L304I
Chr01	3488579	nonsynonymous	Glyma.01G033200.1.Wm82.a2.v1:exon2:c.A929G:p.D310G
Chr01	3488621	nonsynonymous	Glyma.01G033200.1.Wm82.a2.v1:exon2:c.T971A:p.M324K
Chr01	3488641	nonsynonymous	Glyma.01G033200.1.Wm82.a2.v1:exon2:c.G991A:p.E331K
Chr01	3488647	nonsynonymous	Glyma.01G033200.1.Wm82.a2.v1:exon2:c.G997A:p.D333N
Chr01	3488683	nonsynonymous	Glyma.01G033200.1.Wm82.a2.v1:exon2:c.A1033G:p.N345D
Chr01	3488725	nonsynonymous	Glyma.01G033200.1.Wm82.a2.v1:exon2:c.T1075C:p.Y359H
Chr01	3488726	nonsynonymous	Glyma.01G033200.1.Wm82.a2.v1:exon2:c.A1076G:p.Y359C
Chr01	3488758	nonsynonymous	Glyma.01G033200.1.Wm82.a2.v1:exon2:c.A1108G:p.K370E
Chr01	3488848	nonsynonymous	Glyma.01G033200.1.Wm82.a2.v1:exon2:c.G1198C:p.E400Q
Chr01	3488877	nonsynonymous	Glyma.01G033200.1.Wm82.a2.v1:exon2:c.T1227A:p.D409E
Chr01	3488878	nonsynonymous	Glyma.01G033200.1.Wm82.a2.v1:exon2:c.C1228T:p.P410S
Chr01	3488881	nonsynonymous	Glyma.01G033200.1.Wm82.a2.v1:exon2:c.A1231G:p.K411E
Chr01	3488909	nonsynonymous	Glyma.01G033200.1.Wm82.a2.v1:exon2:c.A1259T:p.Y420F
Chr01	3489070	nonsynonymous	Glyma.01G033200.1.Wm82.a2.v1:exon2:c.G1420A:p.E474K
Chr01	3489370	nonsynonymous	Glyma.01G033200.1.Wm82.a2.v1:exon3:c.C1568A:p.A523E
Chr01	3489383	nonsynonymous	Glyma.01G033200.1.Wm82.a2.v1:exon3:c.A1581G:p.I527M
Chr01	3489396	nonsynonymous	Glyma.01G033200.1.Wm82.a2.v1:exon3:c.T1594A:p.C532S
Chr01	3489397	nonsynonymous	Glyma.01G033200.1.Wm82.a2.v1:exon3:c.G1595T:p.C532F
Chr01	3489398	nonsynonymous	Glyma.01G033200.1.Wm82.a2.v1:exon3:c.C1596G:p.C532W
Chr01	3489436	nonsynonymous	Glyma.01G033200.1.Wm82.a2.v1:exon3:c.A1634T:p.E545V
Chr01	3489462	nonsynonymous	Glyma.01G033200.1.Wm82.a2.v1:exon3:c.C1660T:p.H554Y
Chr01	3489474	nonsynonymous	Glyma.01G033200.1.Wm82.a2.v1:exon3:c.T1672G:p.Y558D
Chr01	3489519	nonsynonymous	Glyma.01G033200.1.Wm82.a2.v1:exon3:c.G1717A:p.E573K
Chr01	3489541	nonsynonymous	Glyma.01G033200.1.Wm82.a2.v1:exon3:c.A1739G:p.K580R
Chr01	3489579	nonsynonymous	Glyma.01G033200.1.Wm82.a2.v1:exon3:c.C1777T:p.P593S
Chr01	3489582	stopgain	Glyma.01G033200.1.Wm82.a2.v1:exon3:c.C1780T:p.Q594X
Chr01	3489583	nonsynonymous	Glyma.01G033200.1.Wm82.a2.v1:exon3:c.A1781C:p.Q594P
Chr01	3489585	nonsynonymous	Glyma.01G033200.1.Wm82.a2.v1:exon3:c.A1783C:p.N595H
Chr01	3489628	nonsynonymous	Glyma.01G033200.1.Wm82.a2.v1:exon3:c.G1826C:p.C609S
Chr01	3490250	nonsynonymous	Glyma.01G033200.1.Wm82.a2.v1:exon4:c.A2031T:p.Q677H
Chr01	3490362	nonsynonymous	Glyma.01G033200.1.Wm82.a2.v1:exon4:c.A2143T:p.T715S
Chr01	3490511	nonsynonymous	Glyma.01G033200.1.Wm82.a2.v1:exon4:c.G2292A:p.M764I
Chr01	3490830	nonsynonymous	Glyma.01G033200.1.Wm82.a2.v1:exon4:c.A2611G:p.R871G
Chr01	3490973	nonsynonymous	Glyma.01G033200.1.Wm82.a2.v1:exon4:c.C2754A:p.N918K
Chr01	3490999	nonsynonymous	Glyma.01G033200.1.Wm82.a2.v1:exon4:c.G2780A:p.S927N
Chr01	3491181	nonsynonymous	Glyma.01G033200.1.Wm82.a2.v1:exon4:c.A2962T:p.M988L
Chr01	3491313	nonsynonymous	Glyma.01G033200.1.Wm82.a2.v1:exon4:c.A3094G:p.N1032D
Chr01	3491352	nonsynonymous	Glyma.01G033200.1.Wm82.a2.v1:exon4:c.T3133A:p.F1045I
Chr01	3491406	nonsynonymous	Glyma.01G033200.1.Wm82.a2.v1:exon4:c.G3187A:p.E1063K
Chr01	3491427	nonsynonymous	Glyma.01G033200.1.Wm82.a2.v1:exon4:c.G3208T:p.V1070F
Chr01	3491428	nonsynonymous	Glyma.01G033200.1.Wm82.a2.v1:exon4:c.T3209C:p.V1070A
Chr01	3491470	nonsynonymous	Glyma.01G033200.1.Wm82.a2.v1:exon4:c.C3251A:p.A1084D
Chr01	3491481	nonsynonymous	Glyma.01G033200.1.Wm82.a2.v1:exon4:c.G3262A:p.E1088K
Chr01	3491482	nonsynonymous	Glyma.01G033200.1.Wm82.a2.v1:exon4:c.A3263G:p.E1088G
Chr01	3491494	nonsynonymous	Glyma.01G033200.1.Wm82.a2.v1:exon4:c.A3275G:p.D1092G
Chr01	3491532	nonsynonymous	Glyma.01G033200.1.Wm82.a2.v1:exon4:c.A3313C:p.S1105R
Chr01	3491535	nonsynonymous	Glyma.01G033200.1.Wm82.a2.v1:exon4:c.G3316A:p.E1106K
Chr01	3491569	nonsynonymous	Glyma.01G033200.1.Wm82.a2.v1:exon4:c.C3350G:p.A1117G
Chr01	3491571	nonsynonymous	Glyma.01G033200.1.Wm82.a2.v1:exon4:c.C3352A:p.H1118N
Chr01	3491614	nonsynonymous	Glyma.01G033200.1.Wm82.a2.v1:exon4:c.A3395G:p.K1132R
Chr01	3491622	nonsynonymous	Glyma.01G033200.1.Wm82.a2.v1:exon4:c.T3403C:p.C1135R
Chr01	3491677	nonsynonymous	Glyma.01G033200.1.Wm82.a2.v1:exon4:c.C3458A:p.S1153Y
Chr01	3491729	nonsynonymous	Glyma.01G033200.1.Wm82.a2.v1:exon4:c.T3510G:p.N1170K
Chr01	3491746	nonsynonymous	Glyma.01G033200.1.Wm82.a2.v1:exon4:c.T3527C:p.F1176S
Chr01	3491901	nonsynonymous	Glyma.01G033200.1.Wm82.a2.v1:exon4:c.G3682A:p.E1228K
Chr01	3491985	nonsynonymous	Glyma.01G033200.1.Wm82.a2.v1:exon4:c.T3766C:p.F1256L
Chr01	3492012	nonsynonymous	Glyma.01G033200.1.Wm82.a2.v1:exon4:c.G3793A:p.E1265K
Chr01	3492124	nonsynonymous	Glyma.01G033200.1.Wm82.a2.v1:exon4:c.A3905T:p.E1302V
Chr01	3492129	nonsynonymous	Glyma.01G033200.1.Wm82.a2.v1:exon4:c.A3910G:p.K1304E
Chr01	3492137	nonsynonymous	Glyma.01G033200.1.Wm82.a2.v1:exon4:c.T3918G:p.D1306E
Chr01	3492171	nonsynonymous	Glyma.01G033200.1.Wm82.a2.v1:exon4:c.G3952C:p.E1318Q
Chr01	3492194	nonsynonymous	Glyma.01G033200.1.Wm82.a2.v1:exon4:c.G3975A:p.M1325I
Chr01	3492226	nonsynonymous	Glyma.01G033200.1.Wm82.a2.v1:exon4:c.C4007G:p.T1336S
Chr01	3492243	nonsynonymous	Glyma.01G033200.1.Wm82.a2.v1:exon4:c.T4024A:p.Y1342N
Chr01	3492273	nonsynonymous	Glyma.01G033200.1.Wm82.a2.v1:exon4:c.C4054T:p.P1352S
Chr01	3492281	nonsynonymous	Glyma.01G033200.1.Wm82.a2.v1:exon4:c.C4062G:p.F1354L
Chr01	3492379	nonsynonymous	Glyma.01G033200.1.Wm82.a2.v1:exon4:c.A4160T:p.D1387V
Chr01	3501638	nonsynonymous	Glyma.01G033300.1.Wm82.a2.v1:exon3:c.G1559A:p.R520K
Chr01	3501646	nonsynonymous	Glyma.01G033300.1.Wm82.a2.v1:exon3:c.C1567T:p.P523S
Chr01	3501649	stopgain	Glyma.01G033300.1.Wm82.a2.v1:exon3:c.C1570T:p.Q524X
Chr01	3502651	nonsynonymous	Glyma.01G033300.1.Wm82.a2.v1:exon4:c.A2119T:p.M707L
Chr01	3503270	nonsynonymous	Glyma.01G033300.1.Wm82.a2.v1:exon4:c.T2738C:p.L913S
Chr01	3503294	nonsynonymous	Glyma.01G033300.1.Wm82.a2.v1:exon4:c.A2762G:p.K921R
Chr01	3503332	stopgain	Glyma.01G033300.1.Wm82.a2.v1:exon4:c.C2800T:p.Q934X
Chr01	3503334	nonsynonymous	Glyma.01G033300.1.Wm82.a2.v1:exon4:c.A2802C:p.Q934H
Chr01	3503499	nonsynonymous	Glyma.01G033300.1.Wm82.a2.v1:exon4:c.G2967C:p.R989S
Chr01	3503573	nonsynonymous	Glyma.01G033300.1.Wm82.a2.v1:exon4:c.C3041G:p.P1014R
Chr01	3503581	nonsynonymous	Glyma.01G033300.1.Wm82.a2.v1:exon4:c.T3049G:p.C1017G
Chr01	3503584	nonsynonymous	Glyma.01G033300.1.Wm82.a2.v1:exon4:c.G3052A:p.E1018K
Chr01	3503632	nonsynonymous	Glyma.01G033300.1.Wm82.a2.v1:exon4:c.A3100G:p.N1034D
Chr01	3503645	nonsynonymous	Glyma.01G033300.1.Wm82.a2.v1:exon4:c.T3113G:p.I1038S
Chr01	3503795	nonsynonymous	Glyma.01G033300.1.Wm82.a2.v1:exon4:c.G3263T:p.W1088L
Chr01	3514273	nonsynonymous	Glyma.01G033500.1.Wm82.a2.v1:exon1:c.T38C:p.V13A
Chr01	3514333	nonsynonymous	Glyma.01G033500.1.Wm82.a2.v1:exon1:c.G98A:p.S33N
Chr01	3518876	nonsynonymous	Glyma.01G033500.1.Wm82.a2.v1:exon5:c.C730T:p.L244F
Chr01	3524904	nonsynonymous	Glyma.01G033600.1.Wm82.a2.v1:exon1:c.C85T:p.L29F
Chr01	3525103	nonsynonymous	Glyma.01G033600.1.Wm82.a2.v1:exon1:c.G284A:p.G95D
Chr01	3532788	nonsynonymous	Glyma.01G033700.1.Wm82.a2.v1:exon7:c.G901T:p.A301S
Chr01	3535928	nonsynonymous	Glyma.01G033800.1.Wm82.a2.v1:exon1:c.T56C:p.M19T
Chr01	3537408	nonsynonymous	Glyma.01G033800.1.Wm82.a2.v1:exon4:c.C394A:p.H132N
Chr01	3565000	nonsynonymous	Glyma.01G034100.1.Wm82.a2.v1:exon2:c.T119C:p.M40T,Glyma.01G034100.Wm82.a2.v1:Glyma.01G034100.2.Wm82.a2.v1:exon2:c.T119C:p.M40T,Glyma.01G034100.Wm82.a2.v1:Glyma.01G034100.3.Wm82.a2.v1:exon3:c.T119C:p.M40T,Glyma.01G034100.Wm82.a2.v1:Glyma.01G034100.4.Wm82.a2.v1:exon3:c.T119C:p.M40T
Chr01	3565070	nonsynonymous	Glyma.01G034100.1.Wm82.a2.v1:exon2:c.T189G:p.C63W,Glyma.01G034100.Wm82.a2.v1:Glyma.01G034100.2.Wm82.a2.v1:exon2:c.T189G:p.C63W,Glyma.01G034100.Wm82.a2.v1:Glyma.01G034100.3.Wm82.a2.v1:exon3:c.T189G:p.C63W,Glyma.01G034100.Wm82.a2.v1:Glyma.01G034100.4.Wm82.a2.v1:exon3:c.T189G:p.C63W
Chr01	3565483	nonsynonymous	Glyma.01G034100.1.Wm82.a2.v1:exon3:c.G434A:p.R145H,Glyma.01G034100.Wm82.a2.v1:Glyma.01G034100.2.Wm82.a2.v1:exon3:c.G434A:p.R145H,Glyma.01G034100.Wm82.a2.v1:Glyma.01G034100.3.Wm82.a2.v1:exon4:c.G434A:p.R145H,Glyma.01G034100.Wm82.a2.v1:Glyma.01G034100.4.Wm82.a2.v1:exon4:c.G434A:p.R145H
Chr01	3571957	nonsynonymous	Glyma.01G034200.1.Wm82.a2.v1:exon1:c.C402A:p.D134E,Glyma.01G034200.Wm82.a2.v1:Glyma.01G034200.2.Wm82.a2.v1:exon1:c.C402A:p.D134E
Chr01	3572242	nonsynonymous	Glyma.01G034200.1.Wm82.a2.v1:exon1:c.C117G:p.F39L,Glyma.01G034200.Wm82.a2.v1:Glyma.01G034200.2.Wm82.a2.v1:exon1:c.C117G:p.F39L
Chr01	3572252	nonsynonymous	Glyma.01G034200.1.Wm82.a2.v1:exon1:c.C107A:p.P36H,Glyma.01G034200.Wm82.a2.v1:Glyma.01G034200.2.Wm82.a2.v1:exon1:c.C107A:p.P36H
Chr01	3572262	nonsynonymous	Glyma.01G034200.1.Wm82.a2.v1:exon1:c.T97A:p.S33T,Glyma.01G034200.Wm82.a2.v1:Glyma.01G034200.2.Wm82.a2.v1:exon1:c.T97A:p.S33T
Chr01	3582862	nonsynonymous	Glyma.01G034400.1.Wm82.a2.v1:exon2:c.T266C:p.L89P
Chr01	3583092	nonsynonymous	Glyma.01G034400.1.Wm82.a2.v1:exon3:c.T491A:p.M164K
Chr01	3583453	nonsynonymous	Glyma.01G034400.1.Wm82.a2.v1:exon4:c.C794T:p.A265V
Chr01	3589265	nonsynonymous	Glyma.01G034600.1.Wm82.a2.v1:exon2:c.G781A:p.G261S
Chr01	3589810	nonsynonymous	Glyma.01G034600.1.Wm82.a2.v1:exon2:c.A236C:p.E79A
Chr01	3590643	nonsynonymous	Glyma.01G034600.1.Wm82.a2.v1:exon1:c.G76A:p.V26I
Chr01	3600772	nonsynonymous	Glyma.01G034700.1.Wm82.a2.v1:exon2:c.G1189A:p.V397I
Chr01	3601629	nonsynonymous	Glyma.01G034700.1.Wm82.a2.v1:exon2:c.A332G:p.K111R
Chr01	3602415	nonsynonymous	Glyma.01G034700.1.Wm82.a2.v1:exon1:c.G76T:p.V26F
Chr01	3602427	nonsynonymous	Glyma.01G034700.1.Wm82.a2.v1:exon1:c.A64C:p.K22Q
Chr01	3605874	nonsynonymous	Glyma.01G034800.1.Wm82.a2.v1:exon3:c.A920C:p.K307T
Chr01	3606226	nonsynonymous	Glyma.01G034800.1.Wm82.a2.v1:exon3:c.G568C:p.G190R
Chr01	3607128	nonsynonymous	Glyma.01G034800.1.Wm82.a2.v1:exon1:c.A175T:p.N59Y
Chr01	3614088	nonsynonymous	Glyma.01G034900.1.Wm82.a2.v1:exon2:c.T1037C:p.I346T
Chr01	3614826	nonsynonymous	Glyma.01G034900.1.Wm82.a2.v1:exon2:c.G299C:p.S100T
Chr01	3626210	stopgain	Glyma.01G035000.1.Wm82.a2.v1:exon1:c.T12A:p.Y4X
Chr01	3647420	nonsynonymous	Glyma.01G035200.1.Wm82.a2.v1:exon3:c.C188T:p.A63V
Chr01	3647429	nonsynonymous	Glyma.01G035200.1.Wm82.a2.v1:exon3:c.A197G:p.D66G
Chr01	3647782	nonsynonymous	Glyma.01G035200.1.Wm82.a2.v1:exon4:c.G406A:p.V136I
Chr01	3649791	nonsynonymous	Glyma.01G035200.1.Wm82.a2.v1:exon6:c.A731T:p.Y244F
Chr01	3649980	nonsynonymous	Glyma.01G035200.1.Wm82.a2.v1:exon7:c.G802T:p.A268S
Chr01	3679077	nonsynonymous	Glyma.01G035300.1.Wm82.a2.v1:exon1:c.A175C:p.K59Q
Chr01	3694946	nonsynonymous	Glyma.01G035400.1.Wm82.a2.v1:exon1:c.A1816T:p.M606L
Chr01	3717383	nonsynonymous	Glyma.01G035500.1.Wm82.a2.v1:exon1:c.T14C:p.V5A
Chr01	3718152	nonsynonymous	Glyma.01G035600.1.Wm82.a2.v1:exon5:c.T794A:p.L265H
Chr01	3720450	nonsynonymous	Glyma.01G035600.1.Wm82.a2.v1:exon1:c.C37T:p.H13Y
Chr01	3738213	nonsynonymous	Glyma.01G035700.1.Wm82.a2.v1:exon1:c.C16A:p.P6T
Chr01	3738477	nonsynonymous	Glyma.01G035700.1.Wm82.a2.v1:exon1:c.G280A:p.D94N
Chr01	3741049	nonsynonymous	Glyma.01G035700.1.Wm82.a2.v1:exon3:c.A836C:p.Q279P
Chr01	3741183	nonsynonymous	Glyma.01G035700.1.Wm82.a2.v1:exon3:c.T970G:p.S324A
Chr01	3756446	nonsynonymous	Glyma.01G035800.1.Wm82.a2.v1:exon2:c.A1113T:p.K371N
Chr01	3762199	nonsynonymous	Glyma.01G035900.1.Wm82.a2.v1:exon2:c.T391C:p.S131P
Chr01	3762200	stopgain	Glyma.01G035900.1.Wm82.a2.v1:exon2:c.C392A:p.S131X
Chr01	3762281	nonsynonymous	Glyma.01G035900.1.Wm82.a2.v1:exon2:c.T473C:p.V158A
Chr01	3762409	stopgain	Glyma.01G035900.1.Wm82.a2.v1:exon2:c.A601T:p.K201X
Chr01	3762518	nonsynonymous	Glyma.01G035900.1.Wm82.a2.v1:exon2:c.A710T:p.Q237L
Chr01	3762600	nonsynonymous	Glyma.01G035900.1.Wm82.a2.v1:exon2:c.G792T:p.K264N
Chr01	3762608	nonsynonymous	Glyma.01G035900.1.Wm82.a2.v1:exon2:c.G800A:p.R267H
Chr01	3762849	nonsynonymous	Glyma.01G035900.1.Wm82.a2.v1:exon2:c.C1041A:p.S347R
Chr01	3771166	nonsynonymous	Glyma.01G036000.1.Wm82.a2.v1:exon2:c.G1310T:p.G437V
Chr01	3789790	nonsynonymous	Glyma.01G036100.1.Wm82.a2.v1:exon3:c.A761T:p.N254I
Chr01	3792434	nonsynonymous	Glyma.01G036200.1.Wm82.a2.v1:exon14:c.G1393A:p.G465R,Glyma.01G036200.Wm82.a2.v1:Glyma.01G036200.2.Wm82.a2.v1:exon14:c.G859A:p.G287R,Glyma.01G036200.Wm82.a2.v1:Glyma.01G036200.3.Wm82.a2.v1:exon14:c.G1390A:p.G464R,Glyma.01G036200.Wm82.a2.v1:Glyma.01G036200.4.Wm82.a2.v1:exon14:c.G1393A:p.G465R
Chr01	3792792	nonsynonymous	Glyma.01G036200.1.Wm82.a2.v1:exon12:c.A1282G:p.T428A,Glyma.01G036200.Wm82.a2.v1:Glyma.01G036200.2.Wm82.a2.v1:exon12:c.A748G:p.T250A,Glyma.01G036200.Wm82.a2.v1:Glyma.01G036200.3.Wm82.a2.v1:exon12:c.A1279G:p.T427A,Glyma.01G036200.Wm82.a2.v1:Glyma.01G036200.4.Wm82.a2.v1:exon12:c.A1282G:p.T428A
Chr01	3825458	nonsynonymous	Glyma.01G036500.1.Wm82.a2.v1:exon1:c.C53A:p.P18Q,Glyma.01G036500.Wm82.a2.v1:Glyma.01G036500.2.Wm82.a2.v1:exon1:c.C53A:p.P18Q,Glyma.01G036500.Wm82.a2.v1:Glyma.01G036500.3.Wm82.a2.v1:exon1:c.C53A:p.P18Q
Chr01	3870854	nonsynonymous	Glyma.01G036700.1.Wm82.a2.v1:exon4:c.T560C:p.V187A,Glyma.01G036700.Wm82.a2.v1:Glyma.01G036700.2.Wm82.a2.v1:exon4:c.T560C:p.V187A,Glyma.01G036700.Wm82.a2.v1:Glyma.01G036700.3.Wm82.a2.v1:exon4:c.T560C:p.V187A
Chr01	3871133	nonsynonymous	Glyma.01G036700.1.Wm82.a2.v1:exon4:c.G281A:p.G94E,Glyma.01G036700.Wm82.a2.v1:Glyma.01G036700.2.Wm82.a2.v1:exon4:c.G281A:p.G94E,Glyma.01G036700.Wm82.a2.v1:Glyma.01G036700.3.Wm82.a2.v1:exon4:c.G281A:p.G94E
Chr01	3916725	nonsynonymous	Glyma.01G036800.1.Wm82.a2.v1:exon1:c.G1113T:p.K371N
Chr01	3917364	nonsynonymous	Glyma.01G036800.1.Wm82.a2.v1:exon1:c.C474G:p.N158K
Chr01	3917564	nonsynonymous	Glyma.01G036800.1.Wm82.a2.v1:exon1:c.A274G:p.I92V
Chr01	3917689	nonsynonymous	Glyma.01G036800.1.Wm82.a2.v1:exon1:c.T149A:p.F50Y
Chr01	3917708	nonsynonymous	Glyma.01G036800.1.Wm82.a2.v1:exon1:c.A130T:p.T44S
Chr01	3932014	nonsynonymous	Glyma.01G037100.1.Wm82.a2.v1:exon1:c.T22C:p.F8L
Chr01	3947323	nonsynonymous	Glyma.01G037200.1.Wm82.a2.v1:exon1:c.C394G:p.P132A
Chr01	3947457	nonsynonymous	Glyma.01G037200.1.Wm82.a2.v1:exon1:c.T260C:p.V87A
Chr01	3947659	nonsynonymous	Glyma.01G037200.1.Wm82.a2.v1:exon1:c.T58G:p.F20V
Chr01	3958435	nonsynonymous	Glyma.01G037300.1.Wm82.a2.v1:exon7:c.A1385G:p.Q462R
Chr01	3960003	nonsynonymous	Glyma.01G037300.1.Wm82.a2.v1:exon4:c.G914A:p.R305H
Chr01	3960489	nonsynonymous	Glyma.01G037300.1.Wm82.a2.v1:exon3:c.G683T:p.R228M
Chr01	3962230	nonsynonymous	Glyma.01G037300.1.Wm82.a2.v1:exon1:c.A152G:p.N51S
Chr01	3973230	nonsynonymous	Glyma.01G037400.1.Wm82.a2.v1:exon8:c.A805G:p.T269A
Chr01	3973331	nonsynonymous	Glyma.01G037400.1.Wm82.a2.v1:exon8:c.T704A:p.M235K
Chr01	3974711	nonsynonymous	Glyma.01G037400.1.Wm82.a2.v1:exon6:c.C515G:p.A172G
Chr01	3975362	nonsynonymous	Glyma.01G037400.1.Wm82.a2.v1:exon4:c.G377C:p.S126T
Chr01	3975669	nonsynonymous	Glyma.01G037400.1.Wm82.a2.v1:exon3:c.T264G:p.F88L
Chr01	3975892	nonsynonymous	Glyma.01G037400.1.Wm82.a2.v1:exon2:c.C130T:p.R44C
Chr01	4002491	nonsynonymous	Glyma.01G037600.1.Wm82.a2.v1:exon1:c.G40A:p.V14I
Chr01	4002498	nonsynonymous	Glyma.01G037600.1.Wm82.a2.v1:exon1:c.A47G:p.Q16R
Chr01	4004424	nonsynonymous	Glyma.01G037600.1.Wm82.a2.v1:exon2:c.G1889A:p.R630H
Chr01	4015388	nonsynonymous	Glyma.01G037900.1.Wm82.a2.v1:exon1:c.G932T:p.R311M
Chr01	4027323	nonsynonymous	Glyma.01G038000.1.Wm82.a2.v1:exon8:c.G999T:p.E333D
Chr01	4032179	nonsynonymous	Glyma.01G038000.1.Wm82.a2.v1:exon1:c.C113T:p.S38F
Chr01	4032182	nonsynonymous	Glyma.01G038000.1.Wm82.a2.v1:exon1:c.A110C:p.H37P
Chr01	4034393	nonsynonymous	Glyma.01G038100.1.Wm82.a2.v1:exon8:c.G3206A:p.S1069N
Chr01	4035147	nonsynonymous	Glyma.01G038100.1.Wm82.a2.v1:exon8:c.A2452G:p.T818A
Chr01	4046525	stopgain	Glyma.01G038300.1.Wm82.a2.v1:exon19:c.C3317G:p.S1106X,Glyma.01G038300.Wm82.a2.v1:Glyma.01G038300.2.Wm82.a2.v1:exon20:c.C3245G:p.S1082X
Chr01	4057526	nonsynonymous	Glyma.01G038300.1.Wm82.a2.v1:exon2:c.T10C:p.S4P,Glyma.01G038300.Wm82.a2.v1:Glyma.01G038300.2.Wm82.a2.v1:exon2:c.T10C:p.S4P
Chr01	4093859	nonsynonymous	Glyma.01G038400.1.Wm82.a2.v1:exon3:c.A982G:p.N328D
Chr01	4095521	nonsynonymous	Glyma.01G038400.1.Wm82.a2.v1:exon4:c.T1921G:p.F641V
Chr01	4116344	nonsynonymous	Glyma.01G038500.1.Wm82.a2.v1:exon1:c.A97G:p.I33V
Chr01	4116375	nonsynonymous	Glyma.01G038500.1.Wm82.a2.v1:exon1:c.A128T:p.H43L
Chr01	4116389	nonsynonymous	Glyma.01G038500.1.Wm82.a2.v1:exon1:c.A142T:p.T48S
Chr01	4116513	nonsynonymous	Glyma.01G038500.1.Wm82.a2.v1:exon1:c.T266A:p.I89N
Chr01	4116524	nonsynonymous	Glyma.01G038500.1.Wm82.a2.v1:exon1:c.G277A:p.D93N
Chr01	4116542	nonsynonymous	Glyma.01G038500.1.Wm82.a2.v1:exon1:c.C295A:p.L99I
Chr01	4116568	nonsynonymous	Glyma.01G038500.1.Wm82.a2.v1:exon1:c.A321C:p.Q107H
Chr01	4116569	nonsynonymous	Glyma.01G038500.1.Wm82.a2.v1:exon1:c.A322C:p.K108Q
Chr01	4219360	nonsynonymous	Glyma.01G039000.1.Wm82.a2.v1:exon4:c.C2992A:p.L998I,Glyma.01G039000.Wm82.a2.v1:Glyma.01G039000.2.Wm82.a2.v1:exon4:c.C2992A:p.L998I
Chr01	4221221	nonsynonymous	Glyma.01G039000.2.Wm82.a2.v1:exon6:c.G3803A:p.R1268Q
Chr01	4221250	nonsynonymous	Glyma.01G039000.2.Wm82.a2.v1:exon6:c.A3832G:p.R1278G
Chr01	4242849	nonsynonymous	Glyma.01G039200.1.Wm82.a2.v1:exon1:c.C263G:p.A88G,Glyma.01G039200.Wm82.a2.v1:Glyma.01G039200.2.Wm82.a2.v1:exon2:c.C263G:p.A88G
Chr01	4256826	nonsynonymous	Glyma.01G039300.1.Wm82.a2.v1:exon3:c.T407A:p.L136H
Chr01	4258074	stopgain	Glyma.01G039300.1.Wm82.a2.v1:exon1:c.C88T:p.Q30X
Chr01	4271764	nonsynonymous	Glyma.01G039400.1.Wm82.a2.v1:exon5:c.G345A:p.M115I,Glyma.01G039400.Wm82.a2.v1:Glyma.01G039400.2.Wm82.a2.v1:exon5:c.G345A:p.M115I
Chr01	4272350	nonsynonymous	Glyma.01G039400.1.Wm82.a2.v1:exon7:c.A677G:p.N226S,Glyma.01G039400.Wm82.a2.v1:Glyma.01G039400.2.Wm82.a2.v1:exon7:c.A677G:p.N226S
Chr01	4291144	nonsynonymous	Glyma.01G039500.3.Wm82.a2.v1:exon1:c.C35T:p.T12I
Chr01	4291960	nonsynonymous	Glyma.01G039500.3.Wm82.a2.v1:exon3:c.T236C:p.L79S,Glyma.01G039500.Wm82.a2.v1:Glyma.01G039500.1.Wm82.a2.v1:exon4:c.T380C:p.L127S,Glyma.01G039500.Wm82.a2.v1:Glyma.01G039500.2.Wm82.a2.v1:exon5:c.T380C:p.L127S
Chr01	4305735	nonsynonymous	Glyma.01G039700.1.Wm82.a2.v1:exon5:c.C1972T:p.P658S
Chr01	4307021	nonsynonymous	Glyma.01G039700.1.Wm82.a2.v1:exon3:c.C1142G:p.T381R
Chr01	4307052	nonsynonymous	Glyma.01G039700.1.Wm82.a2.v1:exon3:c.T1111A:p.F371I
Chr01	4316591	nonsynonymous	Glyma.01G039800.1.Wm82.a2.v1:exon1:c.G128A:p.R43K
Chr01	4316728	nonsynonymous	Glyma.01G039800.1.Wm82.a2.v1:exon1:c.A265T:p.T89S
Chr01	4325060	nonsynonymous	Glyma.01G039900.1.Wm82.a2.v1:exon1:c.A629T:p.K210M
Chr01	4353323	nonsynonymous	Glyma.01G040300.1.Wm82.a2.v1:exon1:c.A73G:p.I25V,Glyma.01G040300.Wm82.a2.v1:Glyma.01G040300.2.Wm82.a2.v1:exon1:c.A73G:p.I25V
Chr01	4358042	nonsynonymous	Glyma.01G040300.1.Wm82.a2.v1:exon11:c.A1166T:p.Y389F
Chr01	4370001	nonsynonymous	Glyma.01G040400.1.Wm82.a2.v1:exon1:c.C58T:p.L20F
Chr01	4370071	nonsynonymous	Glyma.01G040400.1.Wm82.a2.v1:exon1:c.C128T:p.T43M
Chr01	4377708	nonsynonymous	Glyma.01G040400.1.Wm82.a2.v1:exon4:c.A1504G:p.M502V
Chr01	4381207	nonsynonymous	Glyma.01G040500.1.Wm82.a2.v1:exon1:c.A55G:p.N19D
Chr01	4381261	nonsynonymous	Glyma.01G040500.1.Wm82.a2.v1:exon1:c.C109G:p.Q37E
Chr01	4381379	nonsynonymous	Glyma.01G040500.1.Wm82.a2.v1:exon1:c.G227T:p.C76F
Chr01	4381477	nonsynonymous	Glyma.01G040500.1.Wm82.a2.v1:exon1:c.G325A:p.A109T
Chr01	4382447	nonsynonymous	Glyma.01G040500.1.Wm82.a2.v1:exon2:c.C622T:p.P208S
Chr01	4382493	nonsynonymous	Glyma.01G040500.1.Wm82.a2.v1:exon2:c.A668T:p.E223V
Chr01	4382707	nonsynonymous	Glyma.01G040500.1.Wm82.a2.v1:exon2:c.T882G:p.I294M
Chr01	4389736	nonsynonymous	Glyma.01G040600.1.Wm82.a2.v1:exon1:c.A98T:p.H33L
Chr01	4393190	nonsynonymous	Glyma.01G040700.1.Wm82.a2.v1:exon1:c.A120T:p.Q40H
Chr01	4397684	stopgain	Glyma.01G041000.1.Wm82.a2.v1:exon1:c.C179A:p.S60X
Chr01	4399257	nonsynonymous	Glyma.01G040900.1.Wm82.a2.v1:exon1:c.C2945T:p.A982V,Glyma.01G040900.Wm82.a2.v1:Glyma.01G040900.2.Wm82.a2.v1:exon1:c.C2945T:p.A982V
Chr01	4399545	nonsynonymous	Glyma.01G040900.1.Wm82.a2.v1:exon1:c.T2657C:p.L886P,Glyma.01G040900.Wm82.a2.v1:Glyma.01G040900.2.Wm82.a2.v1:exon1:c.T2657C:p.L886P
Chr01	4400326	nonsynonymous	Glyma.01G040900.1.Wm82.a2.v1:exon1:c.A1876T:p.T626S,Glyma.01G040900.Wm82.a2.v1:Glyma.01G040900.2.Wm82.a2.v1:exon1:c.A1876T:p.T626S
Chr01	4400464	nonsynonymous	Glyma.01G040900.1.Wm82.a2.v1:exon1:c.T1738C:p.Y580H,Glyma.01G040900.Wm82.a2.v1:Glyma.01G040900.2.Wm82.a2.v1:exon1:c.T1738C:p.Y580H
Chr01	4400500	nonsynonymous	Glyma.01G040900.1.Wm82.a2.v1:exon1:c.G1702A:p.D568N,Glyma.01G040900.Wm82.a2.v1:Glyma.01G040900.2.Wm82.a2.v1:exon1:c.G1702A:p.D568N
Chr01	4400714	nonsynonymous	Glyma.01G040900.1.Wm82.a2.v1:exon1:c.T1488G:p.I496M,Glyma.01G040900.Wm82.a2.v1:Glyma.01G040900.2.Wm82.a2.v1:exon1:c.T1488G:p.I496M
Chr01	4401542	nonsynonymous	Glyma.01G040900.1.Wm82.a2.v1:exon1:c.T660A:p.N220K,Glyma.01G040900.Wm82.a2.v1:Glyma.01G040900.2.Wm82.a2.v1:exon1:c.T660A:p.N220K
Chr01	4401882	nonsynonymous	Glyma.01G040900.1.Wm82.a2.v1:exon1:c.A320G:p.H107R,Glyma.01G040900.Wm82.a2.v1:Glyma.01G040900.2.Wm82.a2.v1:exon1:c.A320G:p.H107R
Chr01	4404269	nonsynonymous	Glyma.01G041100.1.Wm82.a2.v1:exon2:c.G193A:p.A65T
Chr01	4404283	nonsynonymous	Glyma.01G041100.1.Wm82.a2.v1:exon2:c.T179C:p.I60T
Chr01	4404555	nonsynonymous	Glyma.01G041100.1.Wm82.a2.v1:exon1:c.A20T:p.N7I
Chr01	4458748	nonsynonymous	Glyma.01G041400.1.Wm82.a2.v1:exon3:c.A953C:p.N318T
Chr01	4458774	nonsynonymous	Glyma.01G041400.1.Wm82.a2.v1:exon3:c.C927G:p.F309L
Chr01	4485549	nonsynonymous	Glyma.01G041500.1.Wm82.a2.v1:exon1:c.T226C:p.F76L,Glyma.01G041500.Wm82.a2.v1:Glyma.01G041500.2.Wm82.a2.v1:exon1:c.T226C:p.F76L
Chr01	4496269	nonsynonymous	Glyma.01G041600.1.Wm82.a2.v1:exon1:c.C119G:p.S40C
Chr01	4557107	nonsynonymous	Glyma.01G041800.1.Wm82.a2.v1:exon1:c.G11A:p.R4K
Chr01	4557115	nonsynonymous	Glyma.01G041800.1.Wm82.a2.v1:exon1:c.C19T:p.R7W
Chr01	4557162	nonsynonymous	Glyma.01G041800.1.Wm82.a2.v1:exon1:c.G66T:p.L22F
Chr01	4557358	nonsynonymous	Glyma.01G041800.1.Wm82.a2.v1:exon2:c.G127A:p.V43I
Chr01	4557459	nonsynonymous	Glyma.01G041800.1.Wm82.a2.v1:exon2:c.G228T:p.M76I
Chr01	4559313	nonsynonymous	Glyma.01G041900.1.Wm82.a2.v1:exon10:c.A1115G:p.D372G
Chr01	4559487	nonsynonymous	Glyma.01G041900.1.Wm82.a2.v1:exon9:c.T1077A:p.H359Q
Chr01	4559566	nonsynonymous	Glyma.01G041900.1.Wm82.a2.v1:exon9:c.C998T:p.P333L
Chr01	4559626	nonsynonymous	Glyma.01G041900.1.Wm82.a2.v1:exon9:c.C938A:p.A313E
Chr01	4559679	nonsynonymous	Glyma.01G041900.1.Wm82.a2.v1:exon9:c.G885C:p.L295F
Chr01	4559704	nonsynonymous	Glyma.01G041900.1.Wm82.a2.v1:exon9:c.C860T:p.A287V
Chr01	4559887	nonsynonymous	Glyma.01G041900.1.Wm82.a2.v1:exon8:c.C778T:p.R260C
Chr01	4559908	nonsynonymous	Glyma.01G041900.1.Wm82.a2.v1:exon8:c.A757G:p.R253G
Chr01	4560089	nonsynonymous	Glyma.01G041900.1.Wm82.a2.v1:exon7:c.G647A:p.R216K
Chr01	4560161	nonsynonymous	Glyma.01G041900.1.Wm82.a2.v1:exon7:c.C575T:p.T192M
Chr01	4560368	nonsynonymous	Glyma.01G041900.1.Wm82.a2.v1:exon6:c.A514G:p.K172E
Chr01	4560370	nonsynonymous	Glyma.01G041900.1.Wm82.a2.v1:exon6:c.C512T:p.S171L
Chr01	4560581	stopgain	Glyma.01G041900.1.Wm82.a2.v1:exon5:c.G400T:p.E134X
Chr01	4560613	nonsynonymous	Glyma.01G041900.1.Wm82.a2.v1:exon5:c.A368T:p.N123I
Chr01	4561442	nonsynonymous	Glyma.01G041900.1.Wm82.a2.v1:exon2:c.G76T:p.D26Y
Chr01	4614491	nonsynonymous	Glyma.01G042300.2.Wm82.a2.v1:exon7:c.C1025A:p.T342K
Chr01	4615454	nonsynonymous	Glyma.01G042300.1.Wm82.a2.v1:exon6:c.A952G:p.K318E,Glyma.01G042300.Wm82.a2.v1:Glyma.01G042300.2.Wm82.a2.v1:exon6:c.A952G:p.K318E,Glyma.01G042300.Wm82.a2.v1:Glyma.01G042300.3.Wm82.a2.v1:exon6:c.A952G:p.K318E,Glyma.01G042300.Wm82.a2.v1:Glyma.01G042300.4.Wm82.a2.v1:exon6:c.A932G:p.E311G,Glyma.01G042300.Wm82.a2.v1:Glyma.01G042300.5.Wm82.a2.v1:exon6:c.A932G:p.E311G,Glyma.01G042300.Wm82.a2.v1:Glyma.01G…
Chr01	4615733	nonsynonymous	Glyma.01G042300.1.Wm82.a2.v1:exon4:c.C878G:p.T293S,Glyma.01G042300.Wm82.a2.v1:Glyma.01G042300.2.Wm82.a2.v1:exon4:c.C878G:p.T293S,Glyma.01G042300.Wm82.a2.v1:Glyma.01G042300.3.Wm82.a2.v1:exon4:c.C878G:p.T293S,Glyma.01G042300.Wm82.a2.v1:Glyma.01G042300.4.Wm82.a2.v1:exon4:c.C878G:p.T293S,Glyma.01G042300.Wm82.a2.v1:Glyma.01G042300.5.Wm82.a2.v1:exon4:c.C878G:p.T293S,Glyma.01G042300.Wm82.a2.v1:Glyma.01G…
Chr01	4616196	nonsynonymous	Glyma.01G042300.1.Wm82.a2.v1:exon3:c.C757T:p.P253S,Glyma.01G042300.Wm82.a2.v1:Glyma.01G042300.2.Wm82.a2.v1:exon3:c.C757T:p.P253S,Glyma.01G042300.Wm82.a2.v1:Glyma.01G042300.3.Wm82.a2.v1:exon3:c.C757T:p.P253S,Glyma.01G042300.Wm82.a2.v1:Glyma.01G042300.4.Wm82.a2.v1:exon3:c.C757T:p.P253S,Glyma.01G042300.Wm82.a2.v1:Glyma.01G042300.5.Wm82.a2.v1:exon3:c.C757T:p.P253S,Glyma.01G042300.Wm82.a2.v1:Glyma.01G…
Chr01	4616477	nonsynonymous	Glyma.01G042300.1.Wm82.a2.v1:exon2:c.G579C:p.E193D,Glyma.01G042300.Wm82.a2.v1:Glyma.01G042300.2.Wm82.a2.v1:exon2:c.G579C:p.E193D,Glyma.01G042300.Wm82.a2.v1:Glyma.01G042300.3.Wm82.a2.v1:exon2:c.G579C:p.E193D,Glyma.01G042300.Wm82.a2.v1:Glyma.01G042300.4.Wm82.a2.v1:exon2:c.G579C:p.E193D,Glyma.01G042300.Wm82.a2.v1:Glyma.01G042300.5.Wm82.a2.v1:exon2:c.G579C:p.E193D,Glyma.01G042300.Wm82.a2.v1:Glyma.01G…
Chr01	4673969	nonsynonymous	Glyma.01G042800.1.Wm82.a2.v1:exon9:c.T622A:p.Y208N,Glyma.01G042800.Wm82.a2.v1:Glyma.01G042800.3.Wm82.a2.v1:exon9:c.T622A:p.Y208N
Chr01	4681823	nonsynonymous	Glyma.01G042900.1.Wm82.a2.v1:exon1:c.G460A:p.V154I
Chr01	4686835	nonsynonymous	Glyma.01G043000.1.Wm82.a2.v1:exon6:c.G640A:p.A214T
Chr01	4712076	nonsynonymous	Glyma.01G043300.1.Wm82.a2.v1:exon2:c.G503C:p.S168T,Glyma.01G043300.Wm82.a2.v1:Glyma.01G043300.2.Wm82.a2.v1:exon2:c.G461C:p.S154T
Chr01	4713271	nonsynonymous	Glyma.01G043300.1.Wm82.a2.v1:exon4:c.C803T:p.S268F,Glyma.01G043300.Wm82.a2.v1:Glyma.01G043300.2.Wm82.a2.v1:exon4:c.C761T:p.S254F
Chr01	4713877	nonsynonymous	Glyma.01G043300.1.Wm82.a2.v1:exon4:c.G1409A:p.G470D,Glyma.01G043300.Wm82.a2.v1:Glyma.01G043300.2.Wm82.a2.v1:exon4:c.G1367A:p.G456D
Chr01	4733281	nonsynonymous	Glyma.01G043500.1.Wm82.a2.v1:exon1:c.G46T:p.A16S
Chr01	4755785	nonsynonymous	Glyma.01G043700.1.Wm82.a2.v1:exon6:c.T1946A:p.V649E
Chr01	4755880	nonsynonymous	Glyma.01G043700.1.Wm82.a2.v1:exon6:c.T1851G:p.D617E
Chr01	4774311	nonsynonymous	Glyma.01G043800.1.Wm82.a2.v1:exon5:c.G605A:p.R202Q,Glyma.01G043800.Wm82.a2.v1:Glyma.01G043800.2.Wm82.a2.v1:exon5:c.G605A:p.R202Q,Glyma.01G043800.Wm82.a2.v1:Glyma.01G043800.3.Wm82.a2.v1:exon5:c.G605A:p.R202Q
Chr01	4775265	nonsynonymous	Glyma.01G043800.1.Wm82.a2.v1:exon6:c.A788G:p.E263G,Glyma.01G043800.Wm82.a2.v1:Glyma.01G043800.2.Wm82.a2.v1:exon6:c.A788G:p.E263G,Glyma.01G043800.Wm82.a2.v1:Glyma.01G043800.3.Wm82.a2.v1:exon6:c.A788G:p.E263G
Chr01	4775438	nonsynonymous	Glyma.01G043800.1.Wm82.a2.v1:exon6:c.C961T:p.P321S,Glyma.01G043800.Wm82.a2.v1:Glyma.01G043800.2.Wm82.a2.v1:exon6:c.C961T:p.P321S,Glyma.01G043800.Wm82.a2.v1:Glyma.01G043800.3.Wm82.a2.v1:exon6:c.C961T:p.P321S
Chr01	4775766	nonsynonymous	Glyma.01G043800.1.Wm82.a2.v1:exon6:c.G1289A:p.G430E,Glyma.01G043800.Wm82.a2.v1:Glyma.01G043800.2.Wm82.a2.v1:exon6:c.G1289A:p.G430E,Glyma.01G043800.Wm82.a2.v1:Glyma.01G043800.3.Wm82.a2.v1:exon6:c.G1289A:p.G430E
Chr01	4789728	nonsynonymous	Glyma.01G043900.1.Wm82.a2.v1:exon1:c.G250A:p.G84R
Chr01	4789757	nonsynonymous	Glyma.01G043900.1.Wm82.a2.v1:exon1:c.C221G:p.A74G
Chr01	4789772	stopgain	Glyma.01G043900.1.Wm82.a2.v1:exon1:c.G206A:p.W69X
Chr01	4789812	stopgain	Glyma.01G043900.1.Wm82.a2.v1:exon1:c.G166T:p.E56X
Chr01	4789832	nonsynonymous	Glyma.01G043900.1.Wm82.a2.v1:exon1:c.G146A:p.R49H
Chr01	4789853	nonsynonymous	Glyma.01G043900.1.Wm82.a2.v1:exon1:c.C125T:p.S42F
Chr01	4828724	nonsynonymous	Glyma.01G044000.1.Wm82.a2.v1:exon2:c.A289G:p.K97E
Chr01	4829496	nonsynonymous	Glyma.01G044000.1.Wm82.a2.v1:exon1:c.C45G:p.S15R
Chr01	4845320	nonsynonymous	Glyma.01G044100.1.Wm82.a2.v1:exon6:c.G1141T:p.V381L,Glyma.01G044100.Wm82.a2.v1:Glyma.01G044100.2.Wm82.a2.v1:exon6:c.G1141T:p.V381L,Glyma.01G044100.Wm82.a2.v1:Glyma.01G044100.3.Wm82.a2.v1:exon6:c.G814T:p.V272L
Chr01	4845534	nonsynonymous	Glyma.01G044100.1.Wm82.a2.v1:exon6:c.A927T:p.K309N,Glyma.01G044100.Wm82.a2.v1:Glyma.01G044100.2.Wm82.a2.v1:exon6:c.A927T:p.K309N,Glyma.01G044100.Wm82.a2.v1:Glyma.01G044100.3.Wm82.a2.v1:exon6:c.A600T:p.K200N
Chr01	4914983	nonsynonymous	Glyma.01G044500.1.Wm82.a2.v1:exon1:c.T20C:p.L7P
Chr01	4973616	nonsynonymous	Glyma.01G044700.1.Wm82.a2.v1:exon4:c.G250A:p.E84K
Chr01	4973800	nonsynonymous	Glyma.01G044700.1.Wm82.a2.v1:exon5:c.G398A:p.R133Q
Chr01	4973859	stopgain	Glyma.01G044700.1.Wm82.a2.v1:exon6:c.C415T:p.Q139X
Chr01	4974125	nonsynonymous	Glyma.01G044700.1.Wm82.a2.v1:exon6:c.G681A:p.M227I
Chr01	5031988	nonsynonymous	Glyma.01G044900.1.Wm82.a2.v1:exon1:c.T93G:p.F31L
Chr01	5031989	nonsynonymous	Glyma.01G044900.1.Wm82.a2.v1:exon1:c.T92C:p.F31S
Chr01	5061021	nonsynonymous	Glyma.01G045100.1.Wm82.a2.v1:exon2:c.G116A:p.R39H,Glyma.01G045100.Wm82.a2.v1:Glyma.01G045100.2.Wm82.a2.v1:exon2:c.G116A:p.R39H
Chr01	5061132	nonsynonymous	Glyma.01G045100.1.Wm82.a2.v1:exon2:c.G227A:p.R76H,Glyma.01G045100.Wm82.a2.v1:Glyma.01G045100.2.Wm82.a2.v1:exon2:c.G227A:p.R76H
Chr01	5061150	nonsynonymous	Glyma.01G045100.1.Wm82.a2.v1:exon2:c.A245T:p.K82M,Glyma.01G045100.Wm82.a2.v1:Glyma.01G045100.2.Wm82.a2.v1:exon2:c.A245T:p.K82M
Chr01	5061313	nonsynonymous	Glyma.01G045100.1.Wm82.a2.v1:exon2:c.A408C:p.K136N,Glyma.01G045100.Wm82.a2.v1:Glyma.01G045100.2.Wm82.a2.v1:exon2:c.A408C:p.K136N
Chr01	5135224	nonsynonymous	Glyma.01G045300.1.Wm82.a2.v1:exon3:c.A896G:p.Y299C
Chr01	5142060	nonsynonymous	Glyma.01G045400.2.Wm82.a2.v1:exon3:c.G411C:p.E137D,Glyma.01G045400.Wm82.a2.v1:Glyma.01G045400.1.Wm82.a2.v1:exon4:c.G438C:p.E146D
Chr01	5227870	nonsynonymous	Glyma.01G045500.1.Wm82.a2.v1:exon1:c.G976A:p.G326S
Chr01	5228678	nonsynonymous	Glyma.01G045500.1.Wm82.a2.v1:exon1:c.C168A:p.H56Q
Chr01	5242463	nonsynonymous	Glyma.01G045600.1.Wm82.a2.v1:exon3:c.C683A:p.S228Y
Chr01	5242494	nonsynonymous	Glyma.01G045600.1.Wm82.a2.v1:exon3:c.G652A:p.A218T
Chr01	5242616	nonsynonymous	Glyma.01G045600.1.Wm82.a2.v1:exon3:c.C530T:p.P177L
Chr01	5242654	stopgain	Glyma.01G045600.1.Wm82.a2.v1:exon3:c.C492G:p.Y164X
Chr01	5242661	nonsynonymous	Glyma.01G045600.1.Wm82.a2.v1:exon3:c.C485T:p.A162V
Chr01	5242712	nonsynonymous	Glyma.01G045600.1.Wm82.a2.v1:exon3:c.G434A:p.G145D
Chr01	5242745	nonsynonymous	Glyma.01G045600.1.Wm82.a2.v1:exon3:c.C401T:p.T134I
Chr01	5242808	nonsynonymous	Glyma.01G045600.1.Wm82.a2.v1:exon3:c.T338C:p.V113A
Chr01	5242917	nonsynonymous	Glyma.01G045600.1.Wm82.a2.v1:exon2:c.C256T:p.R86C
Chr01	5244972	nonsynonymous	Glyma.01G045600.1.Wm82.a2.v1:exon1:c.G67A:p.A23T
Chr01	5244978	nonsynonymous	Glyma.01G045600.1.Wm82.a2.v1:exon1:c.C61A:p.L21I
Chr01	5244996	nonsynonymous	Glyma.01G045600.1.Wm82.a2.v1:exon1:c.C43A:p.L15M
Chr01	5245010	nonsynonymous	Glyma.01G045600.1.Wm82.a2.v1:exon1:c.C29T:p.T10M
Chr01	5245036	nonsynonymous	Glyma.01G045600.1.Wm82.a2.v1:exon1:c.G3A:p.M1I
Chr01	5300354	nonsynonymous	Glyma.01G045900.1.Wm82.a2.v1:exon1:c.G415T:p.V139F
Chr01	5319366	nonsynonymous	Glyma.01G046000.1.Wm82.a2.v1:exon1:c.A515G:p.N172S,Glyma.01G046000.Wm82.a2.v1:Glyma.01G046000.2.Wm82.a2.v1:exon2:c.A515G:p.N172S
Chr01	5329301	nonsynonymous	Glyma.01G046200.2.Wm82.a2.v1:exon3:c.T249A:p.D83E,Glyma.01G046200.Wm82.a2.v1:Glyma.01G046200.1.Wm82.a2.v1:exon4:c.T357A:p.D119E,Glyma.01G046200.Wm82.a2.v1:Glyma.01G046200.3.Wm82.a2.v1:exon4:c.T357A:p.D119E
Chr01	5338152	nonsynonymous	Glyma.01G046300.1.Wm82.a2.v1:exon1:c.A764G:p.H255R
Chr01	5338287	nonsynonymous	Glyma.01G046300.1.Wm82.a2.v1:exon1:c.A629G:p.N210S
Chr01	5338663	nonsynonymous	Glyma.01G046300.1.Wm82.a2.v1:exon1:c.G253A:p.V85I
Chr01	5353743	nonsynonymous	Glyma.01G046400.1.Wm82.a2.v1:exon2:c.A142G:p.I48V
Chr01	5354562	nonsynonymous	Glyma.01G046400.1.Wm82.a2.v1:exon5:c.G502A:p.G168S
Chr01	5354702	nonsynonymous	Glyma.01G046400.1.Wm82.a2.v1:exon6:c.C536T:p.A179V
Chr01	5356221	nonsynonymous	Glyma.01G046400.1.Wm82.a2.v1:exon8:c.T731A:p.F244Y
Chr01	5356223	stopgain	Glyma.01G046400.1.Wm82.a2.v1:exon8:c.G733T:p.E245X
Chr01	5356350	nonsynonymous	Glyma.01G046400.1.Wm82.a2.v1:exon9:c.C782T:p.A261V
Chr01	5364703	nonsynonymous	Glyma.01G046500.1.Wm82.a2.v1:exon2:c.C299T:p.T100I
Chr01	5364867	nonsynonymous	Glyma.01G046500.1.Wm82.a2.v1:exon2:c.G463A:p.V155I
Chr01	5380055	nonsynonymous	Glyma.01G046600.1.Wm82.a2.v1:exon2:c.C1352G:p.S451W,Glyma.01G046600.Wm82.a2.v1:Glyma.01G046600.2.Wm82.a2.v1:exon2:c.C1352G:p.S451W
Chr01	5380412	nonsynonymous	Glyma.01G046600.1.Wm82.a2.v1:exon2:c.G995A:p.G332E,Glyma.01G046600.Wm82.a2.v1:Glyma.01G046600.2.Wm82.a2.v1:exon2:c.G995A:p.G332E
Chr01	5381001	nonsynonymous	Glyma.01G046600.1.Wm82.a2.v1:exon2:c.G406A:p.A136T,Glyma.01G046600.Wm82.a2.v1:Glyma.01G046600.2.Wm82.a2.v1:exon2:c.G406A:p.A136T
Chr01	5389601	nonsynonymous	Glyma.01G046700.1.Wm82.a2.v1:exon2:c.C378G:p.H126Q,Glyma.01G046700.Wm82.a2.v1:Glyma.01G046700.2.Wm82.a2.v1:exon3:c.C378G:p.H126Q
Chr01	5389811	nonsynonymous	Glyma.01G046700.1.Wm82.a2.v1:exon2:c.T168G:p.N56K,Glyma.01G046700.Wm82.a2.v1:Glyma.01G046700.2.Wm82.a2.v1:exon3:c.T168G:p.N56K
Chr01	5465953	nonsynonymous	Glyma.01G046900.1.Wm82.a2.v1:exon6:c.A2819G:p.K940R
Chr01	5468192	nonsynonymous	Glyma.01G046900.1.Wm82.a2.v1:exon3:c.T974A:p.I325N
Chr01	5468624	nonsynonymous	Glyma.01G046900.1.Wm82.a2.v1:exon2:c.C559T:p.H187Y
Chr01	5468839	nonsynonymous	Glyma.01G046900.1.Wm82.a2.v1:exon1:c.A419T:p.K140M
Chr01	5510293	nonsynonymous	Glyma.01G047200.1.Wm82.a2.v1:exon1:c.G106A:p.A36T
Chr01	5515818	nonsynonymous	Glyma.01G047300.1.Wm82.a2.v1:exon2:c.G368A:p.G123D
Chr01	5515834	nonsynonymous	Glyma.01G047300.1.Wm82.a2.v1:exon2:c.C384G:p.N128K
Chr01	5515875	nonsynonymous	Glyma.01G047300.1.Wm82.a2.v1:exon2:c.A425C:p.N142T
Chr01	5515899	nonsynonymous	Glyma.01G047300.1.Wm82.a2.v1:exon2:c.T449C:p.F150S
Chr01	5515926	nonsynonymous	Glyma.01G047300.1.Wm82.a2.v1:exon2:c.C476T:p.T159M
Chr01	5515975	stopgain	Glyma.01G047300.1.Wm82.a2.v1:exon2:c.C525G:p.Y175X
Chr01	5516055	nonsynonymous	Glyma.01G047300.1.Wm82.a2.v1:exon2:c.G605A:p.R202Q
Chr01	5516058	nonsynonymous	Glyma.01G047300.1.Wm82.a2.v1:exon2:c.C608T:p.P203L
Chr01	5516135	nonsynonymous	Glyma.01G047300.1.Wm82.a2.v1:exon2:c.G685A:p.E229K
Chr01	5516263	nonsynonymous	Glyma.01G047300.1.Wm82.a2.v1:exon3:c.C722T:p.A241V
Chr01	5516428	nonsynonymous	Glyma.01G047300.1.Wm82.a2.v1:exon3:c.C887T:p.P296L
Chr01	5521380	nonsynonymous	Glyma.01G047400.1.Wm82.a2.v1:exon2:c.G323T:p.G108V
Chr01	5521398	nonsynonymous	Glyma.01G047400.1.Wm82.a2.v1:exon2:c.G341A:p.S114N
Chr01	5521406	nonsynonymous	Glyma.01G047400.1.Wm82.a2.v1:exon2:c.G349T:p.G117W
Chr01	5521451	nonsynonymous	Glyma.01G047400.1.Wm82.a2.v1:exon2:c.C394A:p.Q132K
Chr01	5521611	nonsynonymous	Glyma.01G047400.1.Wm82.a2.v1:exon3:c.C425A:p.T142K
Chr01	5523207	nonsynonymous	Glyma.01G047400.1.Wm82.a2.v1:exon4:c.A688T:p.N230Y
Chr01	5523210	nonsynonymous	Glyma.01G047400.1.Wm82.a2.v1:exon4:c.C691A:p.Q231K
Chr01	5528858	nonsynonymous	Glyma.01G047500.1.Wm82.a2.v1:exon5:c.C1453T:p.P485S
Chr01	5528959	nonsynonymous	Glyma.01G047500.1.Wm82.a2.v1:exon5:c.T1352C:p.M451T
Chr01	5529020	nonsynonymous	Glyma.01G047500.1.Wm82.a2.v1:exon5:c.G1291A:p.E431K
Chr01	5529366	nonsynonymous	Glyma.01G047500.1.Wm82.a2.v1:exon4:c.G1117T:p.V373F
Chr01	5529464	nonsynonymous	Glyma.01G047500.1.Wm82.a2.v1:exon4:c.A1019C:p.H340P
Chr01	5529575	nonsynonymous	Glyma.01G047500.1.Wm82.a2.v1:exon4:c.T908G:p.L303W
Chr01	5529678	stopgain	Glyma.01G047500.1.Wm82.a2.v1:exon4:c.G805T:p.E269X
Chr01	5530398	nonsynonymous	Glyma.01G047500.1.Wm82.a2.v1:exon2:c.G415T:p.A139S
Chr01	5530400	nonsynonymous	Glyma.01G047500.1.Wm82.a2.v1:exon2:c.T413A:p.I138N
Chr01	5530401	nonsynonymous	Glyma.01G047500.1.Wm82.a2.v1:exon2:c.A412C:p.I138L
Chr01	5530441	nonsynonymous	Glyma.01G047500.1.Wm82.a2.v1:exon2:c.T372G:p.H124Q
Chr01	5530484	nonsynonymous	Glyma.01G047500.1.Wm82.a2.v1:exon2:c.C329T:p.P110L
Chr01	5530485	nonsynonymous	Glyma.01G047500.1.Wm82.a2.v1:exon2:c.C328T:p.P110S
Chr01	5532019	nonsynonymous	Glyma.01G047500.1.Wm82.a2.v1:exon1:c.C242T:p.P81L
Chr01	5532053	nonsynonymous	Glyma.01G047500.1.Wm82.a2.v1:exon1:c.G208A:p.A70T
Chr01	5532212	nonsynonymous	Glyma.01G047500.1.Wm82.a2.v1:exon1:c.G49A:p.A17T
Chr01	5545860	nonsynonymous	Glyma.01G047600.1.Wm82.a2.v1:exon2:c.C194T:p.T65I
Chr01	5550025	nonsynonymous	Glyma.01G047700.1.Wm82.a2.v1:exon2:c.G109A:p.A37T
Chr01	5550053	nonsynonymous	Glyma.01G047700.1.Wm82.a2.v1:exon2:c.C137T:p.A46V
Chr01	5550092	nonsynonymous	Glyma.01G047700.1.Wm82.a2.v1:exon2:c.A176G:p.E59G
Chr01	5553927	stoploss	Glyma.01G047700.1.Wm82.a2.v1:exon8:c.T859C:p.X287Q
Chr01	5585456	nonsynonymous	Glyma.01G047900.1.Wm82.a2.v1:exon1:c.C197T:p.A66V
Chr01	5585788	nonsynonymous	Glyma.01G047900.1.Wm82.a2.v1:exon1:c.C529A:p.H177N
Chr01	5598329	nonsynonymous	Glyma.01G048000.2.Wm82.a2.v1:exon2:c.A376T:p.N126Y,Glyma.01G048000.Wm82.a2.v1:Glyma.01G048000.1.Wm82.a2.v1:exon3:c.A727T:p.N243Y
Chr01	5598349	nonsynonymous	Glyma.01G048000.2.Wm82.a2.v1:exon2:c.G396T:p.E132D,Glyma.01G048000.Wm82.a2.v1:Glyma.01G048000.1.Wm82.a2.v1:exon3:c.G747T:p.E249D
Chr01	5598350	nonsynonymous	Glyma.01G048000.2.Wm82.a2.v1:exon2:c.A397C:p.N133H,Glyma.01G048000.Wm82.a2.v1:Glyma.01G048000.1.Wm82.a2.v1:exon3:c.A748C:p.N250H
Chr01	5598363	nonsynonymous	Glyma.01G048000.2.Wm82.a2.v1:exon2:c.T410A:p.V137E,Glyma.01G048000.Wm82.a2.v1:Glyma.01G048000.1.Wm82.a2.v1:exon3:c.T761A:p.V254E
Chr01	5598503	nonsynonymous	Glyma.01G048000.2.Wm82.a2.v1:exon2:c.T550G:p.L184V,Glyma.01G048000.Wm82.a2.v1:Glyma.01G048000.1.Wm82.a2.v1:exon3:c.T901G:p.L301V
Chr01	5598546	nonsynonymous	Glyma.01G048000.2.Wm82.a2.v1:exon2:c.C593T:p.A198V,Glyma.01G048000.Wm82.a2.v1:Glyma.01G048000.1.Wm82.a2.v1:exon3:c.C944T:p.A315V
Chr01	5598693	nonsynonymous	Glyma.01G048000.2.Wm82.a2.v1:exon2:c.T740C:p.I247T,Glyma.01G048000.Wm82.a2.v1:Glyma.01G048000.1.Wm82.a2.v1:exon3:c.T1091C:p.I364T
Chr01	5605853	nonsynonymous	Glyma.01G048100.1.Wm82.a2.v1:exon1:c.G496A:p.V166I
Chr01	5605919	nonsynonymous	Glyma.01G048100.1.Wm82.a2.v1:exon1:c.G562T:p.A188S
Chr01	5619033	nonsynonymous	Glyma.01G048200.1.Wm82.a2.v1:exon5:c.A498G:p.I166M
Chr01	5619054	stopgain	Glyma.01G048200.1.Wm82.a2.v1:exon5:c.C519G:p.Y173X
Chr01	5623916	nonsynonymous	Glyma.01G048300.1.Wm82.a2.v1:exon1:c.C208G:p.L70V
Chr01	5623925	nonsynonymous	Glyma.01G048300.1.Wm82.a2.v1:exon1:c.C199A:p.L67M
Chr01	5624027	nonsynonymous	Glyma.01G048300.1.Wm82.a2.v1:exon1:c.G97A:p.V33I
Chr01	5624062	nonsynonymous	Glyma.01G048300.1.Wm82.a2.v1:exon1:c.A62C:p.Q21P
Chr01	5630779	nonsynonymous	Glyma.01G048400.1.Wm82.a2.v1:exon4:c.A508G:p.I170V
Chr01	5630798	nonsynonymous	Glyma.01G048400.1.Wm82.a2.v1:exon4:c.T527G:p.F176C
Chr01	5630913	nonsynonymous	Glyma.01G048400.1.Wm82.a2.v1:exon4:c.G642T:p.R214S
Chr01	5664013	nonsynonymous	Glyma.01G048500.1.Wm82.a2.v1:exon6:c.G1507T:p.A503S,Glyma.01G048500.Wm82.a2.v1:Glyma.01G048500.2.Wm82.a2.v1:exon6:c.G1507T:p.A503S,Glyma.01G048500.Wm82.a2.v1:Glyma.01G048500.4.Wm82.a2.v1:exon6:c.G1507T:p.A503S,Glyma.01G048500.Wm82.a2.v1:Glyma.01G048500.3.Wm82.a2.v1:exon7:c.G1507T:p.A503S
Chr01	5664051	nonsynonymous	Glyma.01G048500.1.Wm82.a2.v1:exon6:c.T1545A:p.D515E,Glyma.01G048500.Wm82.a2.v1:Glyma.01G048500.2.Wm82.a2.v1:exon6:c.T1545A:p.D515E,Glyma.01G048500.Wm82.a2.v1:Glyma.01G048500.4.Wm82.a2.v1:exon6:c.T1545A:p.D515E,Glyma.01G048500.Wm82.a2.v1:Glyma.01G048500.3.Wm82.a2.v1:exon7:c.T1545A:p.D515E
Chr01	5681250	nonsynonymous	Glyma.01G048700.1.Wm82.a2.v1:exon1:c.G269T:p.G90V
Chr01	5683843	nonsynonymous	Glyma.01G048800.1.Wm82.a2.v1:exon2:c.A433C:p.T145P
Chr01	5695409	nonsynonymous	Glyma.01G048900.1.Wm82.a2.v1:exon4:c.G979C:p.A327P
Chr01	5695573	nonsynonymous	Glyma.01G048900.1.Wm82.a2.v1:exon4:c.C815T:p.S272L
Chr01	5695580	nonsynonymous	Glyma.01G048900.1.Wm82.a2.v1:exon4:c.A808T:p.N270Y
Chr01	5695630	nonsynonymous	Glyma.01G048900.1.Wm82.a2.v1:exon4:c.C758A:p.T253K
Chr01	5695639	nonsynonymous	Glyma.01G048900.1.Wm82.a2.v1:exon4:c.C749T:p.A250V
Chr01	5695652	nonsynonymous	Glyma.01G048900.1.Wm82.a2.v1:exon4:c.C736T:p.P246S
Chr01	5696700	nonsynonymous	Glyma.01G048900.1.Wm82.a2.v1:exon2:c.C584A:p.P195Q
Chr01	5696826	nonsynonymous	Glyma.01G048900.1.Wm82.a2.v1:exon2:c.C458T:p.A153V
Chr01	5696994	nonsynonymous	Glyma.01G048900.1.Wm82.a2.v1:exon2:c.C290T:p.T97M
Chr01	5697040	nonsynonymous	Glyma.01G048900.1.Wm82.a2.v1:exon2:c.G244A:p.E82K
Chr01	5697054	nonsynonymous	Glyma.01G048900.1.Wm82.a2.v1:exon2:c.C230T:p.S77F
Chr01	5697290	nonsynonymous	Glyma.01G048900.1.Wm82.a2.v1:exon1:c.C89T:p.P30L
Chr01	5697311	nonsynonymous	Glyma.01G048900.1.Wm82.a2.v1:exon1:c.C68G:p.A23G
Chr01	5697345	nonsynonymous	Glyma.01G048900.1.Wm82.a2.v1:exon1:c.C34T:p.L12F
Chr01	5710747	nonsynonymous	Glyma.01G049000.1.Wm82.a2.v1:exon1:c.G445A:p.E149K
Chr01	5710878	nonsynonymous	Glyma.01G049000.1.Wm82.a2.v1:exon1:c.C314T:p.T105I
Chr01	5710920	nonsynonymous	Glyma.01G049000.1.Wm82.a2.v1:exon1:c.A272G:p.D91G
Chr01	5710981	nonsynonymous	Glyma.01G049000.1.Wm82.a2.v1:exon1:c.G211A:p.A71T
Chr01	5711028	stopgain	Glyma.01G049000.1.Wm82.a2.v1:exon1:c.G164A:p.W55X
Chr01	5736675	stopgain	Glyma.01G049200.1.Wm82.a2.v1:exon1:c.G925T:p.G309X
Chr01	5736743	nonsynonymous	Glyma.01G049200.1.Wm82.a2.v1:exon1:c.G857A:p.R286Q
Chr01	5736954	nonsynonymous	Glyma.01G049200.1.Wm82.a2.v1:exon1:c.G646A:p.E216K
Chr01	5737254	nonsynonymous	Glyma.01G049200.1.Wm82.a2.v1:exon1:c.A346G:p.R116G
Chr01	5737256	nonsynonymous	Glyma.01G049200.1.Wm82.a2.v1:exon1:c.C344T:p.T115I
Chr01	5737440	nonsynonymous	Glyma.01G049200.1.Wm82.a2.v1:exon1:c.G160A:p.E54K
Chr01	5737442	stopgain	Glyma.01G049200.1.Wm82.a2.v1:exon1:c.C158A:p.S53X
Chr01	5737452	nonsynonymous	Glyma.01G049200.1.Wm82.a2.v1:exon1:c.G148A:p.A50T
Chr01	5741082	nonsynonymous	Glyma.01G049300.1.Wm82.a2.v1:exon2:c.A256T:p.I86F
Chr01	5741088	nonsynonymous	Glyma.01G049300.1.Wm82.a2.v1:exon2:c.G262T:p.V88L
Chr01	5741513	nonsynonymous	Glyma.01G049300.1.Wm82.a2.v1:exon3:c.G589A:p.A197T
Chr01	5766135	nonsynonymous	Glyma.01G049400.1.Wm82.a2.v1:exon2:c.C257T:p.T86I
Chr01	5863437	nonsynonymous	Glyma.01G049900.1.Wm82.a2.v1:exon1:c.G389A:p.R130K
Chr01	5869312	nonsynonymous	Glyma.01G050000.1.Wm82.a2.v1:exon1:c.T124A:p.Y42N
Chr01	5870966	nonsynonymous	Glyma.01G050000.1.Wm82.a2.v1:exon2:c.G197A:p.G66E
Chr01	5871117	nonsynonymous	Glyma.01G050000.1.Wm82.a2.v1:exon3:c.G257A:p.S86N
Chr01	5871257	nonsynonymous	Glyma.01G050000.1.Wm82.a2.v1:exon4:c.A272T:p.K91M
Chr01	5871299	nonsynonymous	Glyma.01G050000.1.Wm82.a2.v1:exon4:c.A314T:p.D105V
Chr01	5871725	stopgain	Glyma.01G050000.1.Wm82.a2.v1:exon5:c.T365A:p.L122X
Chr01	5872272	nonsynonymous	Glyma.01G050000.1.Wm82.a2.v1:exon6:c.A429G:p.I143M
Chr01	5872282	nonsynonymous	Glyma.01G050000.1.Wm82.a2.v1:exon6:c.G439C:p.E147Q
Chr01	5872309	stopgain	Glyma.01G050000.1.Wm82.a2.v1:exon6:c.C466T:p.Q156X
Chr01	5873052	nonsynonymous	Glyma.01G050000.1.Wm82.a2.v1:exon9:c.G637T:p.D213Y
Chr01	5874436	nonsynonymous	Glyma.01G050000.1.Wm82.a2.v1:exon10:c.A820G:p.I274V
Chr01	5875631	nonsynonymous	Glyma.01G050000.1.Wm82.a2.v1:exon11:c.C906A:p.H302Q
Chr01	5875647	nonsynonymous	Glyma.01G050000.1.Wm82.a2.v1:exon11:c.G922A:p.G308S
Chr01	5875662	nonsynonymous	Glyma.01G050000.1.Wm82.a2.v1:exon11:c.A937G:p.T313A
Chr01	5875663	nonsynonymous	Glyma.01G050000.1.Wm82.a2.v1:exon11:c.C938T:p.T313I
Chr01	5875702	nonsynonymous	Glyma.01G050000.1.Wm82.a2.v1:exon11:c.T977C:p.L326S
Chr01	5875764	nonsynonymous	Glyma.01G050000.1.Wm82.a2.v1:exon11:c.G1039A:p.E347K
Chr01	5875771	nonsynonymous	Glyma.01G050000.1.Wm82.a2.v1:exon11:c.A1046T:p.D349V
Chr01	5875773	nonsynonymous	Glyma.01G050000.1.Wm82.a2.v1:exon11:c.G1048T:p.V350F
Chr01	5875777	nonsynonymous	Glyma.01G050000.1.Wm82.a2.v1:exon11:c.A1052G:p.N351S
Chr01	5875852	nonsynonymous	Glyma.01G050000.1.Wm82.a2.v1:exon11:c.T1127C:p.I376T
Chr01	5875861	nonsynonymous	Glyma.01G050000.1.Wm82.a2.v1:exon11:c.G1136T:p.G379V
Chr01	5875872	nonsynonymous	Glyma.01G050000.1.Wm82.a2.v1:exon11:c.T1147C:p.S383P
Chr01	5889190	nonsynonymous	Glyma.01G050100.1.Wm82.a2.v1:exon2:c.G10A:p.V4I
Chr01	5937320	nonsynonymous	Glyma.01G050200.1.Wm82.a2.v1:exon1:c.G22T:p.G8C
Chr01	5938254	nonsynonymous	Glyma.01G050200.1.Wm82.a2.v1:exon2:c.C131T:p.A44V
Chr01	5938260	nonsynonymous	Glyma.01G050200.1.Wm82.a2.v1:exon2:c.G137A:p.C46Y
Chr01	5938275	nonsynonymous	Glyma.01G050200.1.Wm82.a2.v1:exon2:c.A152G:p.H51R
Chr01	5938346	nonsynonymous	Glyma.01G050200.1.Wm82.a2.v1:exon2:c.G223C:p.A75P
Chr01	5938358	nonsynonymous	Glyma.01G050200.1.Wm82.a2.v1:exon2:c.G235T:p.D79Y
Chr01	5938376	nonsynonymous	Glyma.01G050200.1.Wm82.a2.v1:exon2:c.G253C:p.D85H
Chr01	5938401	nonsynonymous	Glyma.01G050200.1.Wm82.a2.v1:exon2:c.C278A:p.S93Y
Chr01	5938431	nonsynonymous	Glyma.01G050200.1.Wm82.a2.v1:exon2:c.C308T:p.S103L
Chr01	5938433	nonsynonymous	Glyma.01G050200.1.Wm82.a2.v1:exon2:c.G310A:p.A104T
Chr01	5938538	nonsynonymous	Glyma.01G050200.1.Wm82.a2.v1:exon2:c.G415A:p.A139T
Chr01	5938571	nonsynonymous	Glyma.01G050200.1.Wm82.a2.v1:exon2:c.T448G:p.Y150D
Chr01	5938580	nonsynonymous	Glyma.01G050200.1.Wm82.a2.v1:exon2:c.G457A:p.D153N
Chr01	5938610	stopgain	Glyma.01G050200.1.Wm82.a2.v1:exon2:c.G487T:p.E163X
Chr01	5938644	nonsynonymous	Glyma.01G050200.1.Wm82.a2.v1:exon2:c.G521A:p.C174Y
Chr01	5938769	nonsynonymous	Glyma.01G050200.1.Wm82.a2.v1:exon2:c.A646G:p.T216A
Chr01	5938776	nonsynonymous	Glyma.01G050200.1.Wm82.a2.v1:exon2:c.T653C:p.I218T
Chr01	5945733	nonsynonymous	Glyma.01G050300.1.Wm82.a2.v1:exon1:c.C250T:p.R84C
Chr01	5945771	nonsynonymous	Glyma.01G050300.1.Wm82.a2.v1:exon1:c.A212T:p.E71V
Chr01	5945772	stopgain	Glyma.01G050300.1.Wm82.a2.v1:exon1:c.G211T:p.E71X
Chr01	5945880	nonsynonymous	Glyma.01G050300.1.Wm82.a2.v1:exon1:c.C103T:p.R35W
Chr01	5945898	nonsynonymous	Glyma.01G050300.1.Wm82.a2.v1:exon1:c.A85G:p.K29E
Chr01	5945904	nonsynonymous	Glyma.01G050300.1.Wm82.a2.v1:exon1:c.A79G:p.K27E
Chr01	5964660	nonsynonymous	Glyma.01G050400.2.Wm82.a2.v1:exon3:c.G683C:p.R228P,Glyma.01G050400.Wm82.a2.v1:Glyma.01G050400.3.Wm82.a2.v1:exon3:c.G773C:p.R258P,Glyma.01G050400.Wm82.a2.v1:Glyma.01G050400.1.Wm82.a2.v1:exon4:c.G923C:p.R308P
Chr01	5969321	nonsynonymous	Glyma.01G050400.1.Wm82.a2.v1:exon2:c.T291G:p.S97R,Glyma.01G050400.Wm82.a2.v1:Glyma.01G050400.2.Wm82.a2.v1:exon2:c.T291G:p.S97R,Glyma.01G050400.Wm82.a2.v1:Glyma.01G050400.3.Wm82.a2.v1:exon2:c.T188G:p.V63G
Chr01	5969345	nonsynonymous	Glyma.01G050400.3.Wm82.a2.v1:exon2:c.G164A:p.R55H
Chr01	5969429	nonsynonymous	Glyma.01G050400.3.Wm82.a2.v1:exon2:c.A80T:p.Y27F
Chr01	6038315	nonsynonymous	Glyma.01G051000.1.Wm82.a2.v1:exon2:c.G269A:p.C90Y
Chr01	6038405	nonsynonymous	Glyma.01G051000.1.Wm82.a2.v1:exon2:c.G179A:p.R60Q
Chr01	6038938	nonsynonymous	Glyma.01G051000.1.Wm82.a2.v1:exon1:c.C80T:p.S27F
Chr01	6039015	nonsynonymous	Glyma.01G051000.1.Wm82.a2.v1:exon1:c.G3C:p.M1I
Chr01	6050107	stopgain	Glyma.01G051200.1.Wm82.a2.v1:exon1:c.C7T:p.Q3X
Chr01	6051031	stopgain	Glyma.01G051200.1.Wm82.a2.v1:exon2:c.G216A:p.W72X
Chr01	6061063	nonsynonymous	Glyma.01G051300.1.Wm82.a2.v1:exon3:c.A569C:p.Q190P
Chr01	6091989	nonsynonymous	Glyma.01G051400.1.Wm82.a2.v1:exon15:c.G2359T:p.G787C
Chr01	6094282	nonsynonymous	Glyma.01G051400.1.Wm82.a2.v1:exon20:c.A4186T:p.M1396L
Chr01	6105788	nonsynonymous	Glyma.01G051500.1.Wm82.a2.v1:exon1:c.G52A:p.A18T
Chr01	6115588	nonsynonymous	Glyma.01G051600.1.Wm82.a2.v1:exon3:c.G655A:p.V219I
Chr01	6115643	nonsynonymous	Glyma.01G051600.1.Wm82.a2.v1:exon3:c.G710C:p.G237A
Chr01	6115645	nonsynonymous	Glyma.01G051600.1.Wm82.a2.v1:exon3:c.G712A:p.D238N
Chr01	6115745	nonsynonymous	Glyma.01G051600.1.Wm82.a2.v1:exon3:c.T812G:p.F271C
Chr01	6253102	stopgain	Glyma.01G051700.1.Wm82.a2.v1:exon1:c.G50A:p.W17X
Chr01	6253740	nonsynonymous	Glyma.01G051700.1.Wm82.a2.v1:exon3:c.C454T:p.H152Y
Chr01	6254106	nonsynonymous	Glyma.01G051700.1.Wm82.a2.v1:exon3:c.T820G:p.L274V
Chr01	6281260	nonsynonymous	Glyma.01G051800.1.Wm82.a2.v1:exon2:c.G223A:p.A75T,Glyma.01G051800.Wm82.a2.v1:Glyma.01G051800.2.Wm82.a2.v1:exon2:c.G223A:p.A75T
Chr01	6281305	nonsynonymous	Glyma.01G051800.1.Wm82.a2.v1:exon2:c.G268A:p.G90R,Glyma.01G051800.Wm82.a2.v1:Glyma.01G051800.2.Wm82.a2.v1:exon2:c.G268A:p.G90R
Chr01	6282125	stopgain	Glyma.01G051800.1.Wm82.a2.v1:exon3:c.G412T:p.E138X
Chr01	6298697	nonsynonymous	Glyma.01G051900.1.Wm82.a2.v1:exon2:c.G836A:p.R279K
Chr01	6298901	nonsynonymous	Glyma.01G051900.1.Wm82.a2.v1:exon2:c.T632C:p.V211A
Chr01	6298905	nonsynonymous	Glyma.01G051900.1.Wm82.a2.v1:exon2:c.C628T:p.P210S
Chr01	6298915	nonsynonymous	Glyma.01G051900.1.Wm82.a2.v1:exon2:c.G618T:p.Q206H
Chr01	6298929	nonsynonymous	Glyma.01G051900.1.Wm82.a2.v1:exon2:c.G604T:p.A202S
Chr01	6298937	nonsynonymous	Glyma.01G051900.1.Wm82.a2.v1:exon2:c.G596A:p.R199K
Chr01	6298952	nonsynonymous	Glyma.01G051900.1.Wm82.a2.v1:exon2:c.A581G:p.Y194C
Chr01	6299182	nonsynonymous	Glyma.01G051900.1.Wm82.a2.v1:exon1:c.A419G:p.Y140C
Chr01	6299297	stopgain	Glyma.01G051900.1.Wm82.a2.v1:exon1:c.A304T:p.R102X
Chr01	6299302	nonsynonymous	Glyma.01G051900.1.Wm82.a2.v1:exon1:c.A299G:p.H100R
Chr01	6299495	nonsynonymous	Glyma.01G051900.1.Wm82.a2.v1:exon1:c.C106A:p.L36I
Chr01	6299501	nonsynonymous	Glyma.01G051900.1.Wm82.a2.v1:exon1:c.A100C:p.K34Q
Chr01	6318937	nonsynonymous	Glyma.01G052000.1.Wm82.a2.v1:exon2:c.G742A:p.E248K
Chr01	6319467	nonsynonymous	Glyma.01G052100.1.Wm82.a2.v1:exon1:c.C50T:p.T17I
Chr01	6319554	nonsynonymous	Glyma.01G052100.1.Wm82.a2.v1:exon1:c.C137T:p.T46I
Chr01	6320012	nonsynonymous	Glyma.01G052100.1.Wm82.a2.v1:exon2:c.G244T:p.D82Y
Chr01	6320429	nonsynonymous	Glyma.01G052100.1.Wm82.a2.v1:exon3:c.C581T:p.A194V
Chr01	6320499	nonsynonymous	Glyma.01G052100.1.Wm82.a2.v1:exon3:c.C651A:p.H217Q
Chr01	6338305	nonsynonymous	Glyma.01G052300.1.Wm82.a2.v1:exon1:c.G1049A:p.G350E
Chr01	6338448	nonsynonymous	Glyma.01G052300.1.Wm82.a2.v1:exon1:c.A1192G:p.N398D
Chr01	6367267	nonsynonymous	Glyma.01G052400.1.Wm82.a2.v1:exon4:c.A491C:p.Q164P
Chr01	6368347	nonsynonymous	Glyma.01G052400.1.Wm82.a2.v1:exon3:c.C268T:p.R90C
Chr01	6373891	nonsynonymous	Glyma.01G052500.5.Wm82.a2.v1:exon6:c.A793T:p.I265F,Glyma.01G052500.Wm82.a2.v1:Glyma.01G052500.1.Wm82.a2.v1:exon7:c.A1012T:p.I338F,Glyma.01G052500.Wm82.a2.v1:Glyma.01G052500.2.Wm82.a2.v1:exon7:c.A685T:p.I229F,Glyma.01G052500.Wm82.a2.v1:Glyma.01G052500.4.Wm82.a2.v1:exon7:c.A964T:p.I322F,Glyma.01G052500.Wm82.a2.v1:Glyma.01G052500.3.Wm82.a2.v1:exon8:c.A922T:p.I308F
Chr01	6375961	nonsynonymous	Glyma.01G052500.5.Wm82.a2.v1:exon4:c.G302A:p.S101N,Glyma.01G052500.Wm82.a2.v1:Glyma.01G052500.1.Wm82.a2.v1:exon5:c.G521A:p.S174N,Glyma.01G052500.Wm82.a2.v1:Glyma.01G052500.2.Wm82.a2.v1:exon5:c.G194A:p.S65N,Glyma.01G052500.Wm82.a2.v1:Glyma.01G052500.3.Wm82.a2.v1:exon5:c.G521A:p.S174N,Glyma.01G052500.Wm82.a2.v1:Glyma.01G052500.4.Wm82.a2.v1:exon5:c.G473A:p.S158N
Chr01	6439379	nonsynonymous	Glyma.01G052600.5.Wm82.a2.v1:exon1:c.A44C:p.K15T,Glyma.01G052600.Wm82.a2.v1:Glyma.01G052600.6.Wm82.a2.v1:exon1:c.A44C:p.K15T,Glyma.01G052600.Wm82.a2.v1:Glyma.01G052600.7.Wm82.a2.v1:exon1:c.A44C:p.K15T,Glyma.01G052600.Wm82.a2.v1:Glyma.01G052600.8.Wm82.a2.v1:exon1:c.A44C:p.K15T,Glyma.01G052600.Wm82.a2.v1:Glyma.01G052600.1.Wm82.a2.v1:exon2:c.A44C:p.K15T,Glyma.01G052600.Wm82.a2.v1:Glyma.01G052600.2.W…
Chr01	6520055	nonsynonymous	Glyma.01G052900.1.Wm82.a2.v1:exon2:c.C251T:p.S84L
Chr01	6569255	nonsynonymous	Glyma.01G053000.1.Wm82.a2.v1:exon1:c.G34T:p.A12S
Chr01	6620604	nonsynonymous	Glyma.01G053100.1.Wm82.a2.v1:exon1:c.C147G:p.H49Q
Chr01	6624672	nonsynonymous	Glyma.01G053100.1.Wm82.a2.v1:exon3:c.T2502G:p.I834M
Chr01	6624712	nonsynonymous	Glyma.01G053100.1.Wm82.a2.v1:exon3:c.G2542T:p.V848L
Chr01	6632870	nonsynonymous	Glyma.01G053200.1.Wm82.a2.v1:exon8:c.C403G:p.R135G
Chr01	6711397	nonsynonymous	Glyma.01G053300.1.Wm82.a2.v1:exon9:c.G1346A:p.G449D
Chr01	6750572	nonsynonymous	Glyma.01G053500.1.Wm82.a2.v1:exon1:c.A166G:p.R56G
Chr01	6750616	nonsynonymous	Glyma.01G053500.1.Wm82.a2.v1:exon1:c.C122G:p.T41S
Chr01	6750649	nonsynonymous	Glyma.01G053500.1.Wm82.a2.v1:exon1:c.T89A:p.L30Q
Chr01	6750697	nonsynonymous	Glyma.01G053500.1.Wm82.a2.v1:exon1:c.C41T:p.T14M
Chr01	6750730	nonsynonymous	Glyma.01G053500.1.Wm82.a2.v1:exon1:c.G8A:p.R3K
Chr01	6755338	nonsynonymous	Glyma.01G053400.1.Wm82.a2.v1:exon5:c.T57G:p.I19M
Chr01	6757921	nonsynonymous	Glyma.01G053400.1.Wm82.a2.v1:exon6:c.C80T:p.P27L
Chr01	6757935	nonsynonymous	Glyma.01G053400.1.Wm82.a2.v1:exon6:c.G94A:p.A32T
Chr01	6757997	nonsynonymous	Glyma.01G053400.1.Wm82.a2.v1:exon6:c.G156C:p.R52S
Chr01	6789375	stopgain	Glyma.01G053600.1.Wm82.a2.v1:exon5:c.C460T:p.Q154X,Glyma.01G053600.Wm82.a2.v1:Glyma.01G053600.2.Wm82.a2.v1:exon5:c.C460T:p.Q154X
Chr01	6789474	nonsynonymous	Glyma.01G053600.1.Wm82.a2.v1:exon5:c.G559A:p.E187K,Glyma.01G053600.Wm82.a2.v1:Glyma.01G053600.2.Wm82.a2.v1:exon5:c.G559A:p.E187K
Chr01	6790005	nonsynonymous	Glyma.01G053600.1.Wm82.a2.v1:exon6:c.T780A:p.N260K,Glyma.01G053600.Wm82.a2.v1:Glyma.01G053600.2.Wm82.a2.v1:exon6:c.T780A:p.N260K
Chr01	6790482	nonsynonymous	Glyma.01G053600.1.Wm82.a2.v1:exon8:c.C989G:p.A330G,Glyma.01G053600.Wm82.a2.v1:Glyma.01G053600.2.Wm82.a2.v1:exon8:c.C989G:p.A330G
Chr01	6791455	nonsynonymous	Glyma.01G053600.1.Wm82.a2.v1:exon9:c.G1183A:p.E395K
Chr01	6835900	nonsynonymous	Glyma.01G053900.1.Wm82.a2.v1:exon2:c.C257T:p.P86L
Chr01	6836276	stopgain	Glyma.01G053900.1.Wm82.a2.v1:exon1:c.C97T:p.Q33X
Chr01	6836290	nonsynonymous	Glyma.01G053900.1.Wm82.a2.v1:exon1:c.C83A:p.A28D
Chr01	6836308	nonsynonymous	Glyma.01G053900.1.Wm82.a2.v1:exon1:c.G65T:p.G22V
Chr01	6836354	nonsynonymous	Glyma.01G053900.1.Wm82.a2.v1:exon1:c.C19A:p.H7N
Chr01	6956959	nonsynonymous	Glyma.01G054000.2.Wm82.a2.v1:exon3:c.C351G:p.F117L
Chr01	6974688	nonsynonymous	Glyma.01G054200.1.Wm82.a2.v1:exon2:c.C253A:p.Q85K
Chr01	6997413	nonsynonymous	Glyma.01G054300.1.Wm82.a2.v1:exon1:c.G142C:p.G48R,Glyma.01G054300.Wm82.a2.v1:Glyma.01G054300.2.Wm82.a2.v1:exon1:c.G142C:p.G48R,Glyma.01G054300.Wm82.a2.v1:Glyma.01G054300.3.Wm82.a2.v1:exon1:c.G142C:p.G48R
Chr01	7017885	nonsynonymous	Glyma.01G054500.3.Wm82.a2.v1:exon5:c.T698C:p.V233A,Glyma.01G054500.Wm82.a2.v1:Glyma.01G054500.1.Wm82.a2.v1:exon6:c.T803C:p.V268A,Glyma.01G054500.Wm82.a2.v1:Glyma.01G054500.10.Wm82.a2.v1:exon6:c.T725C:p.V242A,Glyma.01G054500.Wm82.a2.v1:Glyma.01G054500.2.Wm82.a2.v1:exon6:c.T485C:p.V162A,Glyma.01G054500.Wm82.a2.v1:Glyma.01G054500.4.Wm82.a2.v1:exon6:c.T698C:p.V233A
Chr01	7018078	nonsynonymous	Glyma.01G054500.3.Wm82.a2.v1:exon4:c.C599T:p.A200V,Glyma.01G054500.Wm82.a2.v1:Glyma.01G054500.1.Wm82.a2.v1:exon5:c.C704T:p.A235V,Glyma.01G054500.Wm82.a2.v1:Glyma.01G054500.10.Wm82.a2.v1:exon5:c.C626T:p.A209V,Glyma.01G054500.Wm82.a2.v1:Glyma.01G054500.2.Wm82.a2.v1:exon5:c.C386T:p.A129V,Glyma.01G054500.Wm82.a2.v1:Glyma.01G054500.4.Wm82.a2.v1:exon5:c.C599T:p.A200V
Chr01	7018106	nonsynonymous	Glyma.01G054500.3.Wm82.a2.v1:exon4:c.C571T:p.P191S,Glyma.01G054500.Wm82.a2.v1:Glyma.01G054500.1.Wm82.a2.v1:exon5:c.C676T:p.P226S,Glyma.01G054500.Wm82.a2.v1:Glyma.01G054500.10.Wm82.a2.v1:exon5:c.C598T:p.P200S,Glyma.01G054500.Wm82.a2.v1:Glyma.01G054500.2.Wm82.a2.v1:exon5:c.C358T:p.P120S,Glyma.01G054500.Wm82.a2.v1:Glyma.01G054500.4.Wm82.a2.v1:exon5:c.C571T:p.P191S
Chr01	7023280	nonsynonymous	Glyma.01G054600.1.Wm82.a2.v1:exon1:c.C185T:p.P62L
Chr01	7023315	nonsynonymous	Glyma.01G054600.1.Wm82.a2.v1:exon1:c.A220G:p.I74V
Chr01	7023325	nonsynonymous	Glyma.01G054600.1.Wm82.a2.v1:exon1:c.T230G:p.V77G
Chr01	7023417	nonsynonymous	Glyma.01G054600.1.Wm82.a2.v1:exon1:c.A322G:p.T108A
Chr01	7023491	nonsynonymous	Glyma.01G054600.1.Wm82.a2.v1:exon1:c.G396T:p.K132N
Chr01	7023730	nonsynonymous	Glyma.01G054600.1.Wm82.a2.v1:exon2:c.G430C:p.A144P
Chr01	7023743	nonsynonymous	Glyma.01G054600.1.Wm82.a2.v1:exon2:c.G443A:p.C148Y
Chr01	7023766	stopgain	Glyma.01G054600.1.Wm82.a2.v1:exon2:c.C466T:p.R156X
Chr01	7072171	nonsynonymous	Glyma.01G054700.1.Wm82.a2.v1:exon1:c.C59T:p.S20F
Chr01	7072456	nonsynonymous	Glyma.01G054700.1.Wm82.a2.v1:exon1:c.T344A:p.L115H
Chr01	7072646	stopgain	Glyma.01G054700.1.Wm82.a2.v1:exon2:c.C496T:p.Q166X
Chr01	7072862	nonsynonymous	Glyma.01G054700.1.Wm82.a2.v1:exon2:c.C712T:p.P238S
Chr01	7072890	nonsynonymous	Glyma.01G054700.1.Wm82.a2.v1:exon2:c.C740T:p.A247V
Chr01	7072893	nonsynonymous	Glyma.01G054700.1.Wm82.a2.v1:exon2:c.C743T:p.A248V
Chr01	7073766	nonsynonymous	Glyma.01G054700.1.Wm82.a2.v1:exon2:c.G1616A:p.R539K
Chr01	7073920	nonsynonymous	Glyma.01G054700.1.Wm82.a2.v1:exon3:c.G1703A:p.R568H
Chr01	7073954	nonsynonymous	Glyma.01G054700.1.Wm82.a2.v1:exon3:c.A1737T:p.Q579H
Chr01	7073980	nonsynonymous	Glyma.01G054700.1.Wm82.a2.v1:exon3:c.C1763T:p.T588I
Chr01	7074016	nonsynonymous	Glyma.01G054700.1.Wm82.a2.v1:exon3:c.G1799A:p.C600Y
Chr01	7074042	nonsynonymous	Glyma.01G054700.1.Wm82.a2.v1:exon3:c.G1825A:p.A609T
Chr01	7074067	nonsynonymous	Glyma.01G054700.1.Wm82.a2.v1:exon3:c.A1850G:p.E617G
Chr01	7074104	nonsynonymous	Glyma.01G054700.1.Wm82.a2.v1:exon3:c.T1887G:p.I629M
Chr01	7074132	nonsynonymous	Glyma.01G054700.1.Wm82.a2.v1:exon3:c.G1915A:p.E639K
Chr01	7074307	nonsynonymous	Glyma.01G054700.1.Wm82.a2.v1:exon3:c.T2090C:p.F697S
Chr01	7094159	nonsynonymous	Glyma.01G054800.1.Wm82.a2.v1:exon1:c.C263T:p.A88V
Chr01	7095128	nonsynonymous	Glyma.01G054800.1.Wm82.a2.v1:exon2:c.A851T:p.Q284L
Chr01	7095756	nonsynonymous	Glyma.01G054800.1.Wm82.a2.v1:exon2:c.G1479C:p.K493N
Chr01	7095850	nonsynonymous	Glyma.01G054800.1.Wm82.a2.v1:exon2:c.C1573T:p.R525W
Chr01	7108062	nonsynonymous	Glyma.01G054900.1.Wm82.a2.v1:exon1:c.C2460A:p.N820K
Chr01	7108167	nonsynonymous	Glyma.01G054900.1.Wm82.a2.v1:exon1:c.A2355T:p.Q785H
Chr01	7109643	nonsynonymous	Glyma.01G054900.1.Wm82.a2.v1:exon1:c.G879T:p.K293N
Chr01	7110487	nonsynonymous	Glyma.01G054900.1.Wm82.a2.v1:exon1:c.C35A:p.S12Y
Chr01	7114698	nonsynonymous	Glyma.01G055000.1.Wm82.a2.v1:exon4:c.C512A:p.A171D
Chr01	7114943	nonsynonymous	Glyma.01G055000.1.Wm82.a2.v1:exon3:c.G392A:p.R131H
Chr01	7115668	nonsynonymous	Glyma.01G055000.1.Wm82.a2.v1:exon1:c.A103G:p.S35G
Chr01	7122902	nonsynonymous	Glyma.01G055100.1.Wm82.a2.v1:exon3:c.G278T:p.G93V
Chr01	7122907	nonsynonymous	Glyma.01G055100.1.Wm82.a2.v1:exon3:c.A283G:p.T95A
Chr01	7123070	nonsynonymous	Glyma.01G055100.1.Wm82.a2.v1:exon3:c.A446G:p.K149R
Chr01	7123079	nonsynonymous	Glyma.01G055100.1.Wm82.a2.v1:exon3:c.T455A:p.F152Y
Chr01	7123246	nonsynonymous	Glyma.01G055100.1.Wm82.a2.v1:exon3:c.G622A:p.E208K
Chr01	7147828	nonsynonymous	Glyma.01G055200.1.Wm82.a2.v1:exon2:c.G738T:p.E246D
Chr01	7158737	nonsynonymous	Glyma.01G055300.1.Wm82.a2.v1:exon2:c.C188T:p.S63L,Glyma.01G055300.Wm82.a2.v1:Glyma.01G055300.2.Wm82.a2.v1:exon2:c.C188T:p.S63L
Chr01	7158786	nonsynonymous	Glyma.01G055300.1.Wm82.a2.v1:exon2:c.G139A:p.D47N,Glyma.01G055300.Wm82.a2.v1:Glyma.01G055300.2.Wm82.a2.v1:exon2:c.G139A:p.D47N
Chr01	7178139	nonsynonymous	Glyma.01G055600.1.Wm82.a2.v1:exon6:c.C1570T:p.R524C
Chr01	7178376	nonsynonymous	Glyma.01G055600.1.Wm82.a2.v1:exon5:c.C1472A:p.S491Y
Chr01	7178611	nonsynonymous	Glyma.01G055600.1.Wm82.a2.v1:exon4:c.A1267T:p.I423F
Chr01	7178646	nonsynonymous	Glyma.01G055600.1.Wm82.a2.v1:exon4:c.T1232C:p.V411A
Chr01	7178704	nonsynonymous	Glyma.01G055600.1.Wm82.a2.v1:exon4:c.T1174G:p.S392A
Chr01	7179067	nonsynonymous	Glyma.01G055600.1.Wm82.a2.v1:exon3:c.A892G:p.T298A
Chr01	7179219	nonsynonymous	Glyma.01G055600.1.Wm82.a2.v1:exon3:c.G740A:p.R247K
Chr01	7179442	nonsynonymous	Glyma.01G055600.1.Wm82.a2.v1:exon2:c.G619A:p.E207K
Chr01	7179636	nonsynonymous	Glyma.01G055600.1.Wm82.a2.v1:exon2:c.C425T:p.S142L
Chr01	7179984	nonsynonymous	Glyma.01G055600.1.Wm82.a2.v1:exon1:c.C164T:p.T55I
Chr01	7213289	stopgain	Glyma.01G055700.1.Wm82.a2.v1:exon2:c.T50A:p.L17X,Glyma.01G055700.Wm82.a2.v1:Glyma.01G055700.2.Wm82.a2.v1:exon2:c.T11A:p.L4X
Chr01	7222096	nonsynonymous	Glyma.01G055800.1.Wm82.a2.v1:exon3:c.G303T:p.R101S
Chr01	7233177	nonsynonymous	Glyma.01G056000.1.Wm82.a2.v1:exon4:c.C398T:p.T133I,Glyma.01G056000.Wm82.a2.v1:Glyma.01G056000.2.Wm82.a2.v1:exon5:c.C398T:p.T133I
Chr01	7266874	nonsynonymous	Glyma.01G056200.1.Wm82.a2.v1:exon2:c.T218C:p.I73T
Chr01	7267000	nonsynonymous	Glyma.01G056200.1.Wm82.a2.v1:exon2:c.T344A:p.F115Y
Chr01	7267575	nonsynonymous	Glyma.01G056200.1.Wm82.a2.v1:exon4:c.T863A:p.M288K
Chr01	7267636	nonsynonymous	Glyma.01G056200.1.Wm82.a2.v1:exon4:c.G924T:p.R308S
Chr01	7267707	nonsynonymous	Glyma.01G056200.1.Wm82.a2.v1:exon4:c.A995G:p.K332R
Chr01	7267772	nonsynonymous	Glyma.01G056200.1.Wm82.a2.v1:exon4:c.G1060A:p.V354I
Chr01	7267867	nonsynonymous	Glyma.01G056200.1.Wm82.a2.v1:exon4:c.T1155A:p.H385Q
Chr01	7267880	nonsynonymous	Glyma.01G056200.1.Wm82.a2.v1:exon4:c.C1168G:p.Q390E
Chr01	7338924	nonsynonymous	Glyma.01G056600.1.Wm82.a2.v1:exon3:c.G694A:p.D232N
Chr01	7339382	nonsynonymous	Glyma.01G056600.1.Wm82.a2.v1:exon2:c.C284T:p.A95V
Chr01	7339959	nonsynonymous	Glyma.01G056600.1.Wm82.a2.v1:exon1:c.G94C:p.V32L
Chr01	7371554	nonsynonymous	Glyma.01G056800.1.Wm82.a2.v1:exon1:c.G85A:p.D29N,Glyma.01G056800.Wm82.a2.v1:Glyma.01G056800.2.Wm82.a2.v1:exon1:c.G85A:p.D29N,Glyma.01G056800.Wm82.a2.v1:Glyma.01G056800.3.Wm82.a2.v1:exon1:c.G85A:p.D29N,Glyma.01G056800.Wm82.a2.v1:Glyma.01G056800.4.Wm82.a2.v1:exon1:c.G85A:p.D29N,Glyma.01G056800.Wm82.a2.v1:Glyma.01G056800.5.Wm82.a2.v1:exon1:c.G85A:p.D29N,Glyma.01G056800.Wm82.a2.v1:Glyma.01G056800.6.W…
Chr01	7374455	nonsynonymous	Glyma.01G056800.1.Wm82.a2.v1:exon3:c.G781A:p.G261R,Glyma.01G056800.Wm82.a2.v1:Glyma.01G056800.2.Wm82.a2.v1:exon3:c.G781A:p.G261R,Glyma.01G056800.Wm82.a2.v1:Glyma.01G056800.3.Wm82.a2.v1:exon3:c.G781A:p.G261R,Glyma.01G056800.Wm82.a2.v1:Glyma.01G056800.4.Wm82.a2.v1:exon3:c.G781A:p.G261R,Glyma.01G056800.Wm82.a2.v1:Glyma.01G056800.5.Wm82.a2.v1:exon3:c.G781A:p.G261R,Glyma.01G056800.Wm82.a2.v1:Glyma.01G…
Chr01	7387387	nonsynonymous	Glyma.01G056900.1.Wm82.a2.v1:exon2:c.G700C:p.A234P
Chr01	7410596	nonsynonymous	Glyma.01G057000.1.Wm82.a2.v1:exon1:c.C38T:p.P13L
Chr01	7412615	nonsynonymous	Glyma.01G057000.1.Wm82.a2.v1:exon2:c.G152A:p.R51K
Chr01	7412623	nonsynonymous	Glyma.01G057000.1.Wm82.a2.v1:exon2:c.A160G:p.R54G
Chr01	7528479	nonsynonymous	Glyma.01G057200.1.Wm82.a2.v1:exon8:c.G822A:p.M274I
Chr01	7532193	nonsynonymous	Glyma.01G057200.1.Wm82.a2.v1:exon5:c.G434C:p.G145A
Chr01	7532194	nonsynonymous	Glyma.01G057200.1.Wm82.a2.v1:exon5:c.G433T:p.G145C
Chr01	7532725	nonsynonymous	Glyma.01G057200.1.Wm82.a2.v1:exon4:c.C398T:p.A133V
Chr01	7577339	stopgain	Glyma.01G057400.1.Wm82.a2.v1:exon7:c.G862T:p.E288X,Glyma.01G057400.Wm82.a2.v1:Glyma.01G057400.2.Wm82.a2.v1:exon7:c.G640T:p.E214X,Glyma.01G057400.Wm82.a2.v1:Glyma.01G057400.3.Wm82.a2.v1:exon7:c.G862T:p.E288X
Chr01	7578408	nonsynonymous	Glyma.01G057400.1.Wm82.a2.v1:exon9:c.G1085A:p.R362H,Glyma.01G057400.Wm82.a2.v1:Glyma.01G057400.2.Wm82.a2.v1:exon9:c.G863A:p.R288H
Chr01	7578413	nonsynonymous	Glyma.01G057400.1.Wm82.a2.v1:exon9:c.A1090G:p.T364A,Glyma.01G057400.Wm82.a2.v1:Glyma.01G057400.2.Wm82.a2.v1:exon9:c.A868G:p.T290A
Chr01	7598220	nonsynonymous	Glyma.01G057500.1.Wm82.a2.v1:exon8:c.T1730C:p.V577A
Chr01	7602382	nonsynonymous	Glyma.01G057600.1.Wm82.a2.v1:exon1:c.A616G:p.T206A
Chr01	7602826	nonsynonymous	Glyma.01G057600.1.Wm82.a2.v1:exon1:c.C172T:p.L58F
Chr01	7608710	stopgain	Glyma.01G057700.1.Wm82.a2.v1:exon4:c.C370T:p.Q124X
Chr01	7617418	nonsynonymous	Glyma.01G057800.1.Wm82.a2.v1:exon3:c.G492T:p.K164N
Chr01	7617434	nonsynonymous	Glyma.01G057800.1.Wm82.a2.v1:exon3:c.A508G:p.T170A
Chr01	7617451	nonsynonymous	Glyma.01G057800.1.Wm82.a2.v1:exon3:c.C525A:p.F175L
Chr01	7617717	nonsynonymous	Glyma.01G057800.1.Wm82.a2.v1:exon4:c.A740T:p.N247I
Chr01	7617731	nonsynonymous	Glyma.01G057800.1.Wm82.a2.v1:exon4:c.A754G:p.I252V
Chr01	7617814	stopgain	Glyma.01G057800.1.Wm82.a2.v1:exon4:c.C837A:p.C279X
Chr01	7618228	stopgain	Glyma.01G057800.1.Wm82.a2.v1:exon6:c.G1004A:p.W335X
Chr01	7618269	nonsynonymous	Glyma.01G057800.1.Wm82.a2.v1:exon6:c.A1045G:p.M349V
Chr01	7618321	nonsynonymous	Glyma.01G057800.1.Wm82.a2.v1:exon6:c.C1097T:p.A366V
Chr01	7618345	nonsynonymous	Glyma.01G057800.1.Wm82.a2.v1:exon6:c.A1121G:p.H374R
Chr01	7618410	nonsynonymous	Glyma.01G057800.1.Wm82.a2.v1:exon6:c.G1186A:p.A396T
Chr01	7619665	nonsynonymous	Glyma.01G057800.1.Wm82.a2.v1:exon11:c.G1897A:p.D633N
Chr01	7619737	nonsynonymous	Glyma.01G057800.1.Wm82.a2.v1:exon11:c.C1969A:p.Q657K
Chr01	7619896	nonsynonymous	Glyma.01G057800.1.Wm82.a2.v1:exon12:c.G2098A:p.E700K
Chr01	7620077	nonsynonymous	Glyma.01G057800.1.Wm82.a2.v1:exon12:c.A2279G:p.N760S
Chr01	7644256	nonsynonymous	Glyma.01G058000.1.Wm82.a2.v1:exon2:c.T343G:p.S115A
Chr01	7655331	nonsynonymous	Glyma.01G058200.1.Wm82.a2.v1:exon1:c.A437G:p.N146S
Chr01	7689102	nonsynonymous	Glyma.01G058400.1.Wm82.a2.v1:exon7:c.C640A:p.L214I,Glyma.01G058400.Wm82.a2.v1:Glyma.01G058400.2.Wm82.a2.v1:exon7:c.C355A:p.L119I,Glyma.01G058400.Wm82.a2.v1:Glyma.01G058400.3.Wm82.a2.v1:exon7:c.C544A:p.L182I,Glyma.01G058400.Wm82.a2.v1:Glyma.01G058400.4.Wm82.a2.v1:exon7:c.C640A:p.L214I,Glyma.01G058400.Wm82.a2.v1:Glyma.01G058400.5.Wm82.a2.v1:exon7:c.C640A:p.L214I
Chr01	7723370	nonsynonymous	Glyma.01G058500.1.Wm82.a2.v1:exon7:c.C1043G:p.A348G,Glyma.01G058500.Wm82.a2.v1:Glyma.01G058500.2.Wm82.a2.v1:exon7:c.C1040G:p.A347G,Glyma.01G058500.Wm82.a2.v1:Glyma.01G058500.3.Wm82.a2.v1:exon7:c.C959G:p.A320G,Glyma.01G058500.Wm82.a2.v1:Glyma.01G058500.5.Wm82.a2.v1:exon7:c.C959G:p.A320G
Chr01	7727425	nonsynonymous	Glyma.01G058500.1.Wm82.a2.v1:exon2:c.A58T:p.I20F,Glyma.01G058500.Wm82.a2.v1:Glyma.01G058500.2.Wm82.a2.v1:exon2:c.A58T:p.I20F,Glyma.01G058500.Wm82.a2.v1:Glyma.01G058500.4.Wm82.a2.v1:exon2:c.A58T:p.I20F,Glyma.01G058500.Wm82.a2.v1:Glyma.01G058500.6.Wm82.a2.v1:exon2:c.A58T:p.I20F
Chr01	7754947	nonsynonymous	Glyma.01G058600.1.Wm82.a2.v1:exon1:c.A331T:p.I111F
Chr01	7755234	nonsynonymous	Glyma.01G058600.1.Wm82.a2.v1:exon1:c.A44G:p.Q15R
Chr01	7776965	nonsynonymous	Glyma.01G058700.1.Wm82.a2.v1:exon1:c.A353T:p.H118L,Glyma.01G058700.Wm82.a2.v1:Glyma.01G058700.2.Wm82.a2.v1:exon1:c.A353T:p.H118L
Chr01	7776972	nonsynonymous	Glyma.01G058700.1.Wm82.a2.v1:exon1:c.C346T:p.P116S,Glyma.01G058700.Wm82.a2.v1:Glyma.01G058700.2.Wm82.a2.v1:exon1:c.C346T:p.P116S
Chr01	7777312	nonsynonymous	Glyma.01G058700.1.Wm82.a2.v1:exon1:c.A6G:p.I2M,Glyma.01G058700.Wm82.a2.v1:Glyma.01G058700.2.Wm82.a2.v1:exon1:c.A6G:p.I2M
Chr01	7784000	nonsynonymous	Glyma.01G058800.1.Wm82.a2.v1:exon1:c.G20A:p.R7K
Chr01	7791324	nonsynonymous	Glyma.01G059000.1.Wm82.a2.v1:exon1:c.G1439A:p.S480N
Chr01	7791340	nonsynonymous	Glyma.01G059000.1.Wm82.a2.v1:exon1:c.G1423A:p.D475N
Chr01	7791374	nonsynonymous	Glyma.01G059000.1.Wm82.a2.v1:exon1:c.G1389T:p.L463F
Chr01	7791612	nonsynonymous	Glyma.01G059000.1.Wm82.a2.v1:exon1:c.C1151T:p.T384I
Chr01	7791639	nonsynonymous	Glyma.01G059000.1.Wm82.a2.v1:exon1:c.A1124C:p.N375T
Chr01	7791970	nonsynonymous	Glyma.01G059000.1.Wm82.a2.v1:exon1:c.A793G:p.N265D
Chr01	7792009	nonsynonymous	Glyma.01G059000.1.Wm82.a2.v1:exon1:c.G754A:p.D252N
Chr01	7792468	nonsynonymous	Glyma.01G059000.1.Wm82.a2.v1:exon1:c.G295A:p.G99S
Chr01	7822678	nonsynonymous	Glyma.01G059300.1.Wm82.a2.v1:exon1:c.C349T:p.R117W
Chr01	7835214	nonsynonymous	Glyma.01G059500.1.Wm82.a2.v1:exon2:c.A243C:p.K81N
Chr01	7835433	stopgain	Glyma.01G059500.1.Wm82.a2.v1:exon1:c.T138G:p.Y46X
Chr01	7923176	nonsynonymous	Glyma.01G059800.1.Wm82.a2.v1:exon1:c.G101A:p.G34D
Chr01	7924281	nonsynonymous	Glyma.01G059800.1.Wm82.a2.v1:exon3:c.C757A:p.R253S
Chr01	7925148	nonsynonymous	Glyma.01G059800.1.Wm82.a2.v1:exon4:c.C1282A:p.H428N
Chr01	7925440	nonsynonymous	Glyma.01G059800.1.Wm82.a2.v1:exon5:c.G1509T:p.Q503H
Chr01	7925641	nonsynonymous	Glyma.01G059800.1.Wm82.a2.v1:exon5:c.C1710G:p.I570M
Chr01	7925681	nonsynonymous	Glyma.01G059800.1.Wm82.a2.v1:exon5:c.G1750A:p.A584T
Chr01	7925759	nonsynonymous	Glyma.01G059800.1.Wm82.a2.v1:exon5:c.G1828A:p.A610T
Chr01	7926385	nonsynonymous	Glyma.01G059800.1.Wm82.a2.v1:exon6:c.C1958T:p.T653I
Chr01	7926417	nonsynonymous	Glyma.01G059800.1.Wm82.a2.v1:exon6:c.G1990A:p.A664T
Chr01	7926624	nonsynonymous	Glyma.01G059800.1.Wm82.a2.v1:exon6:c.A2197G:p.M733V
Chr01	7927508	nonsynonymous	Glyma.01G059800.1.Wm82.a2.v1:exon8:c.T2758A:p.L920I
Chr01	7927580	nonsynonymous	Glyma.01G059800.1.Wm82.a2.v1:exon8:c.G2830A:p.A944T
Chr01	8114225	nonsynonymous	Glyma.01G060200.1.Wm82.a2.v1:exon2:c.G196T:p.D66Y
Chr01	8114551	nonsynonymous	Glyma.01G060200.1.Wm82.a2.v1:exon3:c.C428T:p.A143V
Chr01	8115024	nonsynonymous	Glyma.01G060200.1.Wm82.a2.v1:exon5:c.G818A:p.S273N
Chr01	8118418	nonsynonymous	Glyma.01G060200.1.Wm82.a2.v1:exon9:c.G2356A:p.G786S
Chr01	8118580	nonsynonymous	Glyma.01G060200.1.Wm82.a2.v1:exon9:c.A2518G:p.N840D
Chr01	8128638	nonsynonymous	Glyma.01G060300.1.Wm82.a2.v1:exon1:c.C557A:p.A186D
Chr01	8231079	stoploss	Glyma.01G060400.1.Wm82.a2.v1:exon3:c.T859G:p.X287G
Chr01	8231393	nonsynonymous	Glyma.01G060400.1.Wm82.a2.v1:exon3:c.A545T:p.H182L
Chr01	8231793	nonsynonymous	Glyma.01G060400.1.Wm82.a2.v1:exon2:c.A299C:p.K100T
Chr01	8232704	nonsynonymous	Glyma.01G060400.1.Wm82.a2.v1:exon1:c.G79A:p.E27K
Chr01	8319308	nonsynonymous	Glyma.01G060500.1.Wm82.a2.v1:exon2:c.G520T:p.G174C
Chr01	8329477	nonsynonymous	Glyma.01G060600.1.Wm82.a2.v1:exon5:c.C470A:p.A157E
Chr01	8329960	nonsynonymous	Glyma.01G060600.1.Wm82.a2.v1:exon2:c.C227T:p.A76V
Chr01	8330275	nonsynonymous	Glyma.01G060600.1.Wm82.a2.v1:exon1:c.G19A:p.E7K
Chr01	8330280	nonsynonymous	Glyma.01G060600.1.Wm82.a2.v1:exon1:c.G14A:p.R5Q
Chr01	8373721	nonsynonymous	Glyma.01G060700.1.Wm82.a2.v1:exon8:c.C1219T:p.R407C
Chr01	8387694	nonsynonymous	Glyma.01G060800.1.Wm82.a2.v1:exon1:c.G71A:p.R24Q
Chr01	8387713	nonsynonymous	Glyma.01G060800.1.Wm82.a2.v1:exon1:c.G90A:p.M30I
Chr01	8394751	nonsynonymous	Glyma.01G060900.1.Wm82.a2.v1:exon3:c.T260C:p.M87T,Glyma.01G060900.Wm82.a2.v1:Glyma.01G060900.3.Wm82.a2.v1:exon3:c.T260C:p.M87T
Chr01	8436774	nonsynonymous	Glyma.01G061100.1.Wm82.a2.v1:exon1:c.C344T:p.P115L
Chr01	8450572	nonsynonymous	Glyma.01G061200.1.Wm82.a2.v1:exon2:c.G208A:p.A70T
Chr01	8452145	nonsynonymous	Glyma.01G061300.1.Wm82.a2.v1:exon1:c.C152T:p.S51F
Chr01	8452294	nonsynonymous	Glyma.01G061300.1.Wm82.a2.v1:exon1:c.G3T:p.M1I
Chr01	8460493	nonsynonymous	Glyma.01G061400.1.Wm82.a2.v1:exon4:c.G202A:p.V68M
Chr01	8485431	stopgain	Glyma.01G061600.1.Wm82.a2.v1:exon2:c.G1211A:p.W404X
Chr01	8485474	nonsynonymous	Glyma.01G061600.1.Wm82.a2.v1:exon2:c.G1168A:p.D390N
Chr01	8485489	nonsynonymous	Glyma.01G061600.1.Wm82.a2.v1:exon2:c.G1153A:p.E385K
Chr01	8485491	nonsynonymous	Glyma.01G061600.1.Wm82.a2.v1:exon2:c.C1151T:p.S384L
Chr01	8485711	nonsynonymous	Glyma.01G061600.1.Wm82.a2.v1:exon2:c.G931A:p.A311T
Chr01	8485876	nonsynonymous	Glyma.01G061600.1.Wm82.a2.v1:exon1:c.G805T:p.D269Y
Chr01	8486051	nonsynonymous	Glyma.01G061600.1.Wm82.a2.v1:exon1:c.A630G:p.I210M
Chr01	8495437	nonsynonymous	Glyma.01G061500.1.Wm82.a2.v1:exon11:c.C1351T:p.R451C
Chr01	8521985	nonsynonymous	Glyma.01G061700.1.Wm82.a2.v1:exon4:c.G617A:p.R206K
Chr01	8522438	nonsynonymous	Glyma.01G061700.1.Wm82.a2.v1:exon4:c.C1070T:p.T357I
Chr01	8522797	nonsynonymous	Glyma.01G061700.1.Wm82.a2.v1:exon4:c.A1429C:p.N477H
Chr01	8523343	nonsynonymous	Glyma.01G061700.1.Wm82.a2.v1:exon4:c.G1975A:p.V659I
Chr01	8523569	nonsynonymous	Glyma.01G061700.1.Wm82.a2.v1:exon4:c.C2201T:p.T734I
Chr01	8524824	nonsynonymous	Glyma.01G061700.1.Wm82.a2.v1:exon5:c.T3125C:p.L1042P
Chr01	8533378	nonsynonymous	Glyma.01G061800.1.Wm82.a2.v1:exon1:c.T1302G:p.I434M
Chr01	8534489	nonsynonymous	Glyma.01G061800.1.Wm82.a2.v1:exon1:c.C191T:p.T64I
Chr01	8630543	nonsynonymous	Glyma.01G062100.1.Wm82.a2.v1:exon2:c.G175A:p.E59K
Chr01	8634202	nonsynonymous	Glyma.01G062200.1.Wm82.a2.v1:exon1:c.A67T:p.T23S
Chr01	8634259	nonsynonymous	Glyma.01G062200.1.Wm82.a2.v1:exon1:c.C124T:p.H42Y
Chr01	8634408	stopgain	Glyma.01G062200.1.Wm82.a2.v1:exon2:c.A232T:p.R78X
Chr01	8634474	nonsynonymous	Glyma.01G062200.1.Wm82.a2.v1:exon2:c.G298A:p.D100N,Glyma.01G062200.Wm82.a2.v1:Glyma.01G062200.2.Wm82.a2.v1:exon3:c.G43A:p.D15N,Glyma.01G062200.Wm82.a2.v1:Glyma.01G062200.3.Wm82.a2.v1:exon3:c.G43A:p.D15N
Chr01	8634534	nonsynonymous	Glyma.01G062200.1.Wm82.a2.v1:exon2:c.G358A:p.E120K,Glyma.01G062200.Wm82.a2.v1:Glyma.01G062200.2.Wm82.a2.v1:exon3:c.G103A:p.E35K,Glyma.01G062200.Wm82.a2.v1:Glyma.01G062200.3.Wm82.a2.v1:exon3:c.G103A:p.E35K
Chr01	8634627	nonsynonymous	Glyma.01G062200.1.Wm82.a2.v1:exon2:c.T451C:p.W151R,Glyma.01G062200.Wm82.a2.v1:Glyma.01G062200.2.Wm82.a2.v1:exon3:c.T196C:p.W66R,Glyma.01G062200.Wm82.a2.v1:Glyma.01G062200.3.Wm82.a2.v1:exon3:c.T196C:p.W66R
Chr01	8634769	nonsynonymous	Glyma.01G062200.1.Wm82.a2.v1:exon2:c.T593A:p.L198Q,Glyma.01G062200.Wm82.a2.v1:Glyma.01G062200.2.Wm82.a2.v1:exon3:c.T338A:p.L113Q,Glyma.01G062200.Wm82.a2.v1:Glyma.01G062200.3.Wm82.a2.v1:exon3:c.T338A:p.L113Q
Chr01	8634784	nonsynonymous	Glyma.01G062200.1.Wm82.a2.v1:exon2:c.T608C:p.M203T,Glyma.01G062200.Wm82.a2.v1:Glyma.01G062200.2.Wm82.a2.v1:exon3:c.T353C:p.M118T,Glyma.01G062200.Wm82.a2.v1:Glyma.01G062200.3.Wm82.a2.v1:exon3:c.T353C:p.M118T
Chr01	8634804	nonsynonymous	Glyma.01G062200.1.Wm82.a2.v1:exon2:c.G628A:p.E210K,Glyma.01G062200.Wm82.a2.v1:Glyma.01G062200.2.Wm82.a2.v1:exon3:c.G373A:p.E125K,Glyma.01G062200.Wm82.a2.v1:Glyma.01G062200.3.Wm82.a2.v1:exon3:c.G373A:p.E125K
Chr01	8634825	nonsynonymous	Glyma.01G062200.1.Wm82.a2.v1:exon2:c.A649G:p.I217V,Glyma.01G062200.Wm82.a2.v1:Glyma.01G062200.2.Wm82.a2.v1:exon3:c.A394G:p.I132V,Glyma.01G062200.Wm82.a2.v1:Glyma.01G062200.3.Wm82.a2.v1:exon3:c.A394G:p.I132V
Chr01	8634936	nonsynonymous	Glyma.01G062200.1.Wm82.a2.v1:exon2:c.T760C:p.F254L,Glyma.01G062200.Wm82.a2.v1:Glyma.01G062200.2.Wm82.a2.v1:exon3:c.T505C:p.F169L,Glyma.01G062200.Wm82.a2.v1:Glyma.01G062200.3.Wm82.a2.v1:exon3:c.T505C:p.F169L
Chr01	8634977	nonsynonymous	Glyma.01G062200.1.Wm82.a2.v1:exon2:c.G801C:p.M267I,Glyma.01G062200.Wm82.a2.v1:Glyma.01G062200.2.Wm82.a2.v1:exon3:c.G546C:p.M182I,Glyma.01G062200.Wm82.a2.v1:Glyma.01G062200.3.Wm82.a2.v1:exon3:c.G546C:p.M182I
Chr01	8635047	nonsynonymous	Glyma.01G062200.1.Wm82.a2.v1:exon2:c.C871G:p.Q291E,Glyma.01G062200.Wm82.a2.v1:Glyma.01G062200.2.Wm82.a2.v1:exon3:c.C616G:p.Q206E,Glyma.01G062200.Wm82.a2.v1:Glyma.01G062200.3.Wm82.a2.v1:exon3:c.C616G:p.Q206E
Chr01	8635096	nonsynonymous	Glyma.01G062200.1.Wm82.a2.v1:exon2:c.C920T:p.S307L,Glyma.01G062200.Wm82.a2.v1:Glyma.01G062200.2.Wm82.a2.v1:exon3:c.C665T:p.S222L,Glyma.01G062200.Wm82.a2.v1:Glyma.01G062200.3.Wm82.a2.v1:exon3:c.C665T:p.S222L
Chr01	8635221	nonsynonymous	Glyma.01G062200.1.Wm82.a2.v1:exon2:c.C1045A:p.P349T,Glyma.01G062200.Wm82.a2.v1:Glyma.01G062200.2.Wm82.a2.v1:exon3:c.C790A:p.P264T,Glyma.01G062200.Wm82.a2.v1:Glyma.01G062200.3.Wm82.a2.v1:exon3:c.C790A:p.P264T
Chr01	8635492	stopgain	Glyma.01G062200.1.Wm82.a2.v1:exon2:c.T1316G:p.L439X,Glyma.01G062200.Wm82.a2.v1:Glyma.01G062200.2.Wm82.a2.v1:exon3:c.T1061G:p.L354X,Glyma.01G062200.Wm82.a2.v1:Glyma.01G062200.3.Wm82.a2.v1:exon3:c.T1061G:p.L354X
Chr01	8635542	nonsynonymous	Glyma.01G062200.1.Wm82.a2.v1:exon2:c.C1366T:p.P456S,Glyma.01G062200.Wm82.a2.v1:Glyma.01G062200.2.Wm82.a2.v1:exon3:c.C1111T:p.P371S,Glyma.01G062200.Wm82.a2.v1:Glyma.01G062200.3.Wm82.a2.v1:exon3:c.C1111T:p.P371S
Chr01	8635680	nonsynonymous	Glyma.01G062200.1.Wm82.a2.v1:exon2:c.G1504C:p.E502Q,Glyma.01G062200.Wm82.a2.v1:Glyma.01G062200.2.Wm82.a2.v1:exon3:c.G1249C:p.E417Q,Glyma.01G062200.Wm82.a2.v1:Glyma.01G062200.3.Wm82.a2.v1:exon3:c.G1249C:p.E417Q
Chr01	8641457	nonsynonymous	Glyma.01G062300.1.Wm82.a2.v1:exon2:c.C382T:p.R128C,Glyma.01G062300.Wm82.a2.v1:Glyma.01G062300.2.Wm82.a2.v1:exon2:c.C382T:p.R128C
Chr01	8641465	nonsynonymous	Glyma.01G062300.1.Wm82.a2.v1:exon2:c.A374C:p.K125T,Glyma.01G062300.Wm82.a2.v1:Glyma.01G062300.2.Wm82.a2.v1:exon2:c.A374C:p.K125T
Chr01	8641466	nonsynonymous	Glyma.01G062300.1.Wm82.a2.v1:exon2:c.A373G:p.K125E,Glyma.01G062300.Wm82.a2.v1:Glyma.01G062300.2.Wm82.a2.v1:exon2:c.A373G:p.K125E
Chr01	8770324	stoploss	Glyma.01G062500.1.Wm82.a2.v1:exon3:c.T727C:p.X243Q
Chr01	8770330	nonsynonymous	Glyma.01G062500.1.Wm82.a2.v1:exon3:c.G721A:p.G241S
Chr01	8770354	nonsynonymous	Glyma.01G062500.1.Wm82.a2.v1:exon3:c.T697C:p.C233R
Chr01	8770365	nonsynonymous	Glyma.01G062500.1.Wm82.a2.v1:exon3:c.A686T:p.H229L
Chr01	8770506	nonsynonymous	Glyma.01G062500.1.Wm82.a2.v1:exon3:c.C545T:p.T182I
Chr01	8770602	nonsynonymous	Glyma.01G062500.1.Wm82.a2.v1:exon3:c.C449T:p.T150I
Chr01	8791333	nonsynonymous	Glyma.01G062600.1.Wm82.a2.v1:exon1:c.A24T:p.R8S
Chr01	8835730	nonsynonymous	Glyma.01G062700.1.Wm82.a2.v1:exon2:c.G316A:p.E106K
Chr01	8835766	nonsynonymous	Glyma.01G062700.1.Wm82.a2.v1:exon2:c.C280G:p.Q94E
Chr01	8835796	nonsynonymous	Glyma.01G062700.1.Wm82.a2.v1:exon2:c.A250G:p.I84V
Chr01	8835993	nonsynonymous	Glyma.01G062700.1.Wm82.a2.v1:exon1:c.G137A:p.R46K
Chr01	8836065	nonsynonymous	Glyma.01G062700.1.Wm82.a2.v1:exon1:c.T65C:p.V22A
Chr01	8839186	nonsynonymous	Glyma.01G062800.1.Wm82.a2.v1:exon3:c.T173C:p.V58A
Chr01	8839365	nonsynonymous	Glyma.01G062800.1.Wm82.a2.v1:exon4:c.G245A:p.R82K
Chr01	8886172	nonsynonymous	Glyma.01G062900.1.Wm82.a2.v1:exon1:c.C466G:p.H156D
Chr01	8887126	nonsynonymous	Glyma.01G062900.1.Wm82.a2.v1:exon1:c.T1420A:p.L474M
Chr01	8887598	nonsynonymous	Glyma.01G062900.1.Wm82.a2.v1:exon1:c.C1892G:p.P631R
Chr01	8887778	nonsynonymous	Glyma.01G062900.1.Wm82.a2.v1:exon1:c.A2072T:p.Y691F
Chr01	8888308	nonsynonymous	Glyma.01G062900.1.Wm82.a2.v1:exon1:c.G2602T:p.D868Y
Chr01	8923207	nonsynonymous	Glyma.01G063000.1.Wm82.a2.v1:exon2:c.G357C:p.K119N
Chr01	8997798	nonsynonymous	Glyma.01G063200.1.Wm82.a2.v1:exon2:c.G256A:p.D86N
Chr01	8998204	nonsynonymous	Glyma.01G063200.1.Wm82.a2.v1:exon2:c.G662T:p.R221M
Chr01	9028014	nonsynonymous	Glyma.01G063300.1.Wm82.a2.v1:exon3:c.G324T:p.R108S
Chr01	9028024	nonsynonymous	Glyma.01G063300.1.Wm82.a2.v1:exon3:c.T334G:p.S112A
Chr01	9047454	nonsynonymous	Glyma.01G063400.1.Wm82.a2.v1:exon1:c.A5G:p.K2R
Chr01	9073958	nonsynonymous	Glyma.01G063600.1.Wm82.a2.v1:exon8:c.T2813C:p.L938P,Glyma.01G063600.Wm82.a2.v1:Glyma.01G063600.2.Wm82.a2.v1:exon8:c.T2810C:p.L937P,Glyma.01G063600.Wm82.a2.v1:Glyma.01G063600.3.Wm82.a2.v1:exon8:c.T2435C:p.L812P
Chr01	9088196	nonsynonymous	Glyma.01G063600.1.Wm82.a2.v1:exon2:c.G1374T:p.E458D,Glyma.01G063600.Wm82.a2.v1:Glyma.01G063600.2.Wm82.a2.v1:exon2:c.G1374T:p.E458D,Glyma.01G063600.Wm82.a2.v1:Glyma.01G063600.3.Wm82.a2.v1:exon2:c.G996T:p.E332D
Chr01	9088472	nonsynonymous	Glyma.01G063600.1.Wm82.a2.v1:exon2:c.G1098A:p.M366I,Glyma.01G063600.Wm82.a2.v1:Glyma.01G063600.2.Wm82.a2.v1:exon2:c.G1098A:p.M366I,Glyma.01G063600.Wm82.a2.v1:Glyma.01G063600.3.Wm82.a2.v1:exon2:c.G720A:p.M240I
Chr01	9090395	nonsynonymous	Glyma.01G063600.1.Wm82.a2.v1:exon1:c.G181A:p.G61R,Glyma.01G063600.Wm82.a2.v1:Glyma.01G063600.2.Wm82.a2.v1:exon1:c.G181A:p.G61R
Chr01	9100011	nonsynonymous	Glyma.01G063700.10.Wm82.a2.v1:exon3:c.C1328T:p.S443L,Glyma.01G063700.Wm82.a2.v1:Glyma.01G063700.1.Wm82.a2.v1:exon4:c.C1331T:p.S444L,Glyma.01G063700.Wm82.a2.v1:Glyma.01G063700.2.Wm82.a2.v1:exon4:c.C1289T:p.S430L,Glyma.01G063700.Wm82.a2.v1:Glyma.01G063700.3.Wm82.a2.v1:exon4:c.C1331T:p.S444L,Glyma.01G063700.Wm82.a2.v1:Glyma.01G063700.4.Wm82.a2.v1:exon4:c.C1328T:p.S443L,Glyma.01G063700.Wm82.a2.v1:Gly…
Chr01	9575953	nonsynonymous	Glyma.01G064300.1.Wm82.a2.v1:exon2:c.T95G:p.F32C
Chr01	9577264	nonsynonymous	Glyma.01G064300.1.Wm82.a2.v1:exon3:c.G251A:p.G84D
Chr01	9577284	nonsynonymous	Glyma.01G064300.1.Wm82.a2.v1:exon3:c.C271T:p.P91S
Chr01	9577339	nonsynonymous	Glyma.01G064300.1.Wm82.a2.v1:exon3:c.G326C:p.G109A
Chr01	9577367	nonsynonymous	Glyma.01G064300.1.Wm82.a2.v1:exon3:c.G354T:p.L118F
Chr01	9577480	nonsynonymous	Glyma.01G064300.1.Wm82.a2.v1:exon3:c.G467A:p.C156Y
Chr01	9577488	nonsynonymous	Glyma.01G064300.1.Wm82.a2.v1:exon3:c.C475T:p.R159W
Chr01	9579078	nonsynonymous	Glyma.01G064300.1.Wm82.a2.v1:exon6:c.A856G:p.K286E
Chr01	9579094	nonsynonymous	Glyma.01G064300.1.Wm82.a2.v1:exon6:c.T872C:p.I291T
Chr01	9579244	stopgain	Glyma.01G064300.1.Wm82.a2.v1:exon6:c.G1022A:p.W341X
Chr01	9579295	nonsynonymous	Glyma.01G064300.1.Wm82.a2.v1:exon6:c.T1073C:p.I358T
Chr01	9630203	nonsynonymous	Glyma.01G064400.1.Wm82.a2.v1:exon2:c.T819A:p.N273K
Chr01	9630313	nonsynonymous	Glyma.01G064400.1.Wm82.a2.v1:exon2:c.A709T:p.T237S,Glyma.01G064400.Wm82.a2.v1:Glyma.01G064400.2.Wm82.a2.v1:exon2:c.A709T:p.T237S
Chr01	9692373	nonsynonymous	Glyma.01G064600.2.Wm82.a2.v1:exon7:c.G1151T:p.R384L,Glyma.01G064600.Wm82.a2.v1:Glyma.01G064600.1.Wm82.a2.v1:exon8:c.G1160T:p.R387L
Chr01	9825052	nonsynonymous	Glyma.01G064700.1.Wm82.a2.v1:exon1:c.A451T:p.M151L
Chr01	9894605	stopgain	Glyma.01G064800.1.Wm82.a2.v1:exon1:c.C46T:p.R16X
Chr01	9966273	nonsynonymous	Glyma.01G064900.2.Wm82.a2.v1:exon3:c.G446A:p.C149Y,Glyma.01G064900.Wm82.a2.v1:Glyma.01G064900.3.Wm82.a2.v1:exon3:c.G446A:p.C149Y,Glyma.01G064900.Wm82.a2.v1:Glyma.01G064900.4.Wm82.a2.v1:exon3:c.G446A:p.C149Y,Glyma.01G064900.Wm82.a2.v1:Glyma.01G064900.8.Wm82.a2.v1:exon3:c.G446A:p.C149Y,Glyma.01G064900.Wm82.a2.v1:Glyma.01G064900.1.Wm82.a2.v1:exon4:c.G446A:p.C149Y,Glyma.01G064900.Wm82.a2.v1:Glyma.01G…
Chr01	9967392	nonsynonymous	Glyma.01G064900.2.Wm82.a2.v1:exon4:c.A1127G:p.N376S,Glyma.01G064900.Wm82.a2.v1:Glyma.01G064900.3.Wm82.a2.v1:exon4:c.A1127G:p.N376S,Glyma.01G064900.Wm82.a2.v1:Glyma.01G064900.4.Wm82.a2.v1:exon4:c.A1127G:p.N376S,Glyma.01G064900.Wm82.a2.v1:Glyma.01G064900.8.Wm82.a2.v1:exon4:c.A1127G:p.N376S,Glyma.01G064900.Wm82.a2.v1:Glyma.01G064900.1.Wm82.a2.v1:exon5:c.A1127G:p.N376S,Glyma.01G064900.Wm82.a2.v1:Glym…
Chr01	9967556	nonsynonymous	Glyma.01G064900.2.Wm82.a2.v1:exon4:c.C1291A:p.H431N,Glyma.01G064900.Wm82.a2.v1:Glyma.01G064900.3.Wm82.a2.v1:exon4:c.C1291A:p.H431N,Glyma.01G064900.Wm82.a2.v1:Glyma.01G064900.4.Wm82.a2.v1:exon4:c.C1291A:p.H431N,Glyma.01G064900.Wm82.a2.v1:Glyma.01G064900.8.Wm82.a2.v1:exon4:c.C1291A:p.H431N,Glyma.01G064900.Wm82.a2.v1:Glyma.01G064900.1.Wm82.a2.v1:exon5:c.C1291A:p.H431N,Glyma.01G064900.Wm82.a2.v1:Glym…
Chr01	9967602	nonsynonymous	Glyma.01G064900.2.Wm82.a2.v1:exon4:c.C1337T:p.P446L,Glyma.01G064900.Wm82.a2.v1:Glyma.01G064900.3.Wm82.a2.v1:exon4:c.C1337T:p.P446L,Glyma.01G064900.Wm82.a2.v1:Glyma.01G064900.4.Wm82.a2.v1:exon4:c.C1337T:p.P446L,Glyma.01G064900.Wm82.a2.v1:Glyma.01G064900.8.Wm82.a2.v1:exon4:c.C1337T:p.P446L,Glyma.01G064900.Wm82.a2.v1:Glyma.01G064900.1.Wm82.a2.v1:exon5:c.C1337T:p.P446L,Glyma.01G064900.Wm82.a2.v1:Glym…
Chr01	9996486	nonsynonymous	Glyma.01G065000.1.Wm82.a2.v1:exon2:c.G121A:p.V41I
Chr01	10029271	nonsynonymous	Glyma.01G065100.1.Wm82.a2.v1:exon1:c.C167A:p.S56Y
Chr01	10033262	nonsynonymous	Glyma.01G065100.1.Wm82.a2.v1:exon4:c.C619G:p.L207V
Chr01	10034241	nonsynonymous	Glyma.01G065100.1.Wm82.a2.v1:exon6:c.A892T:p.T298S
Chr01	10050619	nonsynonymous	Glyma.01G065200.1.Wm82.a2.v1:exon2:c.C614T:p.A205V
Chr01	10050653	nonsynonymous	Glyma.01G065200.1.Wm82.a2.v1:exon2:c.T580G:p.F194V
Chr01	10050830	nonsynonymous	Glyma.01G065200.1.Wm82.a2.v1:exon2:c.G403A:p.E135K
Chr01	10050845	nonsynonymous	Glyma.01G065200.1.Wm82.a2.v1:exon2:c.C388T:p.P130S
Chr01	10050850	nonsynonymous	Glyma.01G065200.1.Wm82.a2.v1:exon2:c.C383T:p.A128V
Chr01	10050887	nonsynonymous	Glyma.01G065200.1.Wm82.a2.v1:exon2:c.G346C:p.V116L
Chr01	10051015	nonsynonymous	Glyma.01G065200.1.Wm82.a2.v1:exon2:c.C218T:p.A73V
Chr01	10051219	nonsynonymous	Glyma.01G065200.1.Wm82.a2.v1:exon1:c.G106A:p.A36T
Chr01	10052493	nonsynonymous	Glyma.01G065300.1.Wm82.a2.v1:exon15:c.A1702G:p.S568G
Chr01	10052500	nonsynonymous	Glyma.01G065300.1.Wm82.a2.v1:exon15:c.G1695C:p.E565D
Chr01	10052532	stopgain	Glyma.01G065300.1.Wm82.a2.v1:exon15:c.A1663T:p.K555X
Chr01	10052540	nonsynonymous	Glyma.01G065300.1.Wm82.a2.v1:exon15:c.C1655G:p.T552R
Chr01	10052574	nonsynonymous	Glyma.01G065300.1.Wm82.a2.v1:exon15:c.A1621G:p.T541A
Chr01	10052672	nonsynonymous	Glyma.01G065300.1.Wm82.a2.v1:exon14:c.T1595C:p.V532A
Chr01	10052973	nonsynonymous	Glyma.01G065300.1.Wm82.a2.v1:exon13:c.C1499T:p.P500L
Chr01	10053179	nonsynonymous	Glyma.01G065300.1.Wm82.a2.v1:exon12:c.A1394G:p.K465R
Chr01	10053920	nonsynonymous	Glyma.01G065300.1.Wm82.a2.v1:exon10:c.G1211A:p.S404N
Chr01	10054078	nonsynonymous	Glyma.01G065300.1.Wm82.a2.v1:exon9:c.C1129T:p.R377C
Chr01	10054708	nonsynonymous	Glyma.01G065300.1.Wm82.a2.v1:exon7:c.G739T:p.D247Y
Chr01	10055897	nonsynonymous	Glyma.01G065300.1.Wm82.a2.v1:exon5:c.G544A:p.E182K
Chr01	10057799	stopgain	Glyma.01G065300.1.Wm82.a2.v1:exon4:c.C433T:p.Q145X
Chr01	10061144	nonsynonymous	Glyma.01G065300.1.Wm82.a2.v1:exon3:c.C419A:p.S140Y
Chr01	10068007	nonsynonymous	Glyma.01G065300.1.Wm82.a2.v1:exon2:c.G305A:p.G102D
Chr01	10068049	nonsynonymous	Glyma.01G065300.1.Wm82.a2.v1:exon2:c.C263T:p.S88L
Chr01	10068588	nonsynonymous	Glyma.01G065300.1.Wm82.a2.v1:exon1:c.C173T:p.P58L
Chr01	10068598	nonsynonymous	Glyma.01G065300.1.Wm82.a2.v1:exon1:c.G163A:p.A55T
Chr01	10068631	nonsynonymous	Glyma.01G065300.1.Wm82.a2.v1:exon1:c.T130C:p.F44L
Chr01	10068646	nonsynonymous	Glyma.01G065300.1.Wm82.a2.v1:exon1:c.A115T:p.I39F
Chr01	10068711	nonsynonymous	Glyma.01G065300.1.Wm82.a2.v1:exon1:c.C50T:p.P17L
Chr01	10068735	nonsynonymous	Glyma.01G065300.1.Wm82.a2.v1:exon1:c.C26T:p.T9I
Chr01	10068745	nonsynonymous	Glyma.01G065300.1.Wm82.a2.v1:exon1:c.A16G:p.K6E
Chr01	10071025	nonsynonymous	Glyma.01G065400.1.Wm82.a2.v1:exon9:c.G1411A:p.E471K
Chr01	10073899	nonsynonymous	Glyma.01G065400.1.Wm82.a2.v1:exon5:c.A922G:p.M308V
Chr01	10075501	stopgain	Glyma.01G065400.1.Wm82.a2.v1:exon2:c.C476A:p.S159X
Chr01	10080811	nonsynonymous	Glyma.01G065500.1.Wm82.a2.v1:exon1:c.C53T:p.T18I
Chr01	10083104	nonsynonymous	Glyma.01G065500.1.Wm82.a2.v1:exon2:c.G415A:p.V139M
Chr01	10084376	nonsynonymous	Glyma.01G065500.1.Wm82.a2.v1:exon4:c.T848C:p.L283P
Chr01	10085119	nonsynonymous	Glyma.01G065500.1.Wm82.a2.v1:exon6:c.T1109A:p.L370H
Chr01	10100608	nonsynonymous	Glyma.01G065600.1.Wm82.a2.v1:exon1:c.G215A:p.C72Y
Chr01	10101087	nonsynonymous	Glyma.01G065600.1.Wm82.a2.v1:exon2:c.A468C:p.K156N
Chr01	10101232	nonsynonymous	Glyma.01G065600.1.Wm82.a2.v1:exon2:c.C613T:p.R205C
Chr01	10106463	nonsynonymous	Glyma.01G065700.1.Wm82.a2.v1:exon3:c.G1363A:p.G455R
Chr01	10106577	nonsynonymous	Glyma.01G065700.1.Wm82.a2.v1:exon3:c.G1249A:p.D417N
Chr01	10106670	nonsynonymous	Glyma.01G065700.1.Wm82.a2.v1:exon3:c.G1156A:p.E386K
Chr01	10106699	nonsynonymous	Glyma.01G065700.1.Wm82.a2.v1:exon3:c.C1127A:p.A376D
Chr01	10106807	nonsynonymous	Glyma.01G065700.1.Wm82.a2.v1:exon3:c.C1019G:p.A340G
Chr01	10106814	nonsynonymous	Glyma.01G065700.1.Wm82.a2.v1:exon3:c.C1012T:p.P338S
Chr01	10106826	stopgain	Glyma.01G065700.1.Wm82.a2.v1:exon3:c.C1000T:p.R334X
Chr01	10106840	nonsynonymous	Glyma.01G065700.1.Wm82.a2.v1:exon3:c.C986T:p.A329V
Chr01	10107016	stopgain	Glyma.01G065700.1.Wm82.a2.v1:exon3:c.C810G:p.Y270X
Chr01	10107021	nonsynonymous	Glyma.01G065700.1.Wm82.a2.v1:exon3:c.T805C:p.F269L
Chr01	10107086	nonsynonymous	Glyma.01G065700.1.Wm82.a2.v1:exon3:c.T740C:p.I247T
Chr01	10107237	nonsynonymous	Glyma.01G065700.1.Wm82.a2.v1:exon3:c.C589T:p.P197S
Chr01	10107312	nonsynonymous	Glyma.01G065700.1.Wm82.a2.v1:exon3:c.G514A:p.E172K
Chr01	10107359	nonsynonymous	Glyma.01G065700.1.Wm82.a2.v1:exon3:c.C467T:p.T156I
Chr01	10107542	nonsynonymous	Glyma.01G065700.1.Wm82.a2.v1:exon2:c.G338A:p.R113K
Chr01	10108276	stopgain	Glyma.01G065600.1.Wm82.a2.v1:exon4:c.C892T:p.Q298X
Chr01	10136238	nonsynonymous	Glyma.01G065800.1.Wm82.a2.v1:exon1:c.T845A:p.V282E
Chr01	10136679	nonsynonymous	Glyma.01G065800.1.Wm82.a2.v1:exon1:c.A1286G:p.K429R
Chr01	10137477	nonsynonymous	Glyma.01G065800.1.Wm82.a2.v1:exon1:c.A2084G:p.K695R
Chr01	10137674	nonsynonymous	Glyma.01G065800.1.Wm82.a2.v1:exon1:c.G2281A:p.V761I
Chr01	10184652	nonsynonymous	Glyma.01G065900.1.Wm82.a2.v1:exon1:c.G197A:p.S66N
Chr01	10184671	stopgain	Glyma.01G065900.1.Wm82.a2.v1:exon1:c.C178T:p.Q60X
Chr01	10184674	nonsynonymous	Glyma.01G065900.1.Wm82.a2.v1:exon1:c.G175T:p.A59S
Chr01	10184686	nonsynonymous	Glyma.01G065900.1.Wm82.a2.v1:exon1:c.G163A:p.D55N
Chr01	10383580	nonsynonymous	Glyma.01G066200.1.Wm82.a2.v1:exon2:c.G181A:p.G61R
Chr01	10383594	nonsynonymous	Glyma.01G066200.1.Wm82.a2.v1:exon2:c.G167A:p.R56Q
Chr01	10383609	nonsynonymous	Glyma.01G066200.1.Wm82.a2.v1:exon2:c.G152A:p.R51Q
Chr01	10384267	nonsynonymous	Glyma.01G066200.1.Wm82.a2.v1:exon1:c.T60A:p.H20Q
Chr01	10384307	nonsynonymous	Glyma.01G066200.1.Wm82.a2.v1:exon1:c.C20T:p.A7V
Chr01	10419112	nonsynonymous	Glyma.01G066400.1.Wm82.a2.v1:exon4:c.C508G:p.L170V
Chr01	10419193	nonsynonymous	Glyma.01G066400.1.Wm82.a2.v1:exon4:c.G427T:p.A143S
Chr01	10419270	nonsynonymous	Glyma.01G066400.1.Wm82.a2.v1:exon4:c.C350T:p.A117V
Chr01	10419404	nonsynonymous	Glyma.01G066400.1.Wm82.a2.v1:exon3:c.G239A:p.G80E
Chr01	10419437	nonsynonymous	Glyma.01G066400.1.Wm82.a2.v1:exon3:c.G206C:p.G69A
Chr01	10551205	nonsynonymous	Glyma.01G066500.1.Wm82.a2.v1:exon1:c.A118G:p.N40D
Chr01	10554235	nonsynonymous	Glyma.01G066500.1.Wm82.a2.v1:exon5:c.T965A:p.M322K
Chr01	10555403	nonsynonymous	Glyma.01G066500.1.Wm82.a2.v1:exon7:c.T1295A:p.I432K
Chr01	10647797	nonsynonymous	Glyma.01G066700.1.Wm82.a2.v1:exon2:c.C83T:p.T28I
Chr01	10647892	nonsynonymous	Glyma.01G066700.1.Wm82.a2.v1:exon2:c.G178T:p.G60W
Chr01	10647958	nonsynonymous	Glyma.01G066700.1.Wm82.a2.v1:exon2:c.G244A:p.V82I
Chr01	10647967	nonsynonymous	Glyma.01G066700.1.Wm82.a2.v1:exon2:c.G253A:p.G85R
Chr01	10761671	nonsynonymous	Glyma.01G066900.1.Wm82.a2.v1:exon1:c.G365A:p.C122Y
Chr01	10761891	nonsynonymous	Glyma.01G066900.1.Wm82.a2.v1:exon1:c.C145A:p.Q49K
Chr01	10918819	nonsynonymous	Glyma.01G067100.1.Wm82.a2.v1:exon1:c.A928G:p.T310A,Glyma.01G067100.Wm82.a2.v1:Glyma.01G067100.2.Wm82.a2.v1:exon1:c.A928G:p.T310A
Chr01	10970938	nonsynonymous	Glyma.01G067300.1.Wm82.a2.v1:exon2:c.G104T:p.C35F,Glyma.01G067300.Wm82.a2.v1:Glyma.01G067300.2.Wm82.a2.v1:exon2:c.G104T:p.C35F
Chr01	10987022	nonsynonymous	Glyma.01G067400.1.Wm82.a2.v1:exon1:c.G262A:p.A88T
Chr01	10987430	nonsynonymous	Glyma.01G067400.1.Wm82.a2.v1:exon2:c.C619A:p.L207I
Chr01	10987601	nonsynonymous	Glyma.01G067400.1.Wm82.a2.v1:exon2:c.C790G:p.Q264E
Chr01	10987607	nonsynonymous	Glyma.01G067400.1.Wm82.a2.v1:exon2:c.G796C:p.E266Q
Chr01	11025069	nonsynonymous	Glyma.01G067500.1.Wm82.a2.v1:exon1:c.G64A:p.A22T
Chr01	11214140	nonsynonymous	Glyma.01G067800.1.Wm82.a2.v1:exon3:c.A527T:p.Q176L
Chr01	11214158	nonsynonymous	Glyma.01G067800.1.Wm82.a2.v1:exon3:c.T545C:p.L182P
Chr01	11254153	nonsynonymous	Glyma.01G067900.1.Wm82.a2.v1:exon5:c.G545A:p.S182N
Chr01	11288899	nonsynonymous	Glyma.01G068000.1.Wm82.a2.v1:exon1:c.G25A:p.V9M
Chr01	11337471	nonsynonymous	Glyma.01G068100.1.Wm82.a2.v1:exon1:c.C26T:p.T9I
Chr01	11399782	nonsynonymous	Glyma.01G068400.1.Wm82.a2.v1:exon1:c.T230A:p.M77K
Chr01	11403102	nonsynonymous	Glyma.01G068500.1.Wm82.a2.v1:exon1:c.G14A:p.R5Q
Chr01	11403622	nonsynonymous	Glyma.01G068500.1.Wm82.a2.v1:exon2:c.G367A:p.D123N
Chr01	11405174	nonsynonymous	Glyma.01G068500.1.Wm82.a2.v1:exon9:c.G874C:p.V292L
Chr01	11504818	stopgain	Glyma.01G068700.1.Wm82.a2.v1:exon2:c.T185A:p.L62X
Chr01	11535071	nonsynonymous	Glyma.01G068800.1.Wm82.a2.v1:exon2:c.G277A:p.V93M,Glyma.01G068800.Wm82.a2.v1:Glyma.01G068800.2.Wm82.a2.v1:exon2:c.G277A:p.V93M,Glyma.01G068800.Wm82.a2.v1:Glyma.01G068800.3.Wm82.a2.v1:exon2:c.G277A:p.V93M
Chr01	11535250	nonsynonymous	Glyma.01G068800.1.Wm82.a2.v1:exon2:c.G456T:p.K152N,Glyma.01G068800.Wm82.a2.v1:Glyma.01G068800.2.Wm82.a2.v1:exon2:c.G456T:p.K152N,Glyma.01G068800.Wm82.a2.v1:Glyma.01G068800.3.Wm82.a2.v1:exon2:c.G456T:p.K152N
Chr01	11645397	nonsynonymous	Glyma.01G069200.1.Wm82.a2.v1:exon2:c.C168G:p.H56Q
Chr01	11645401	nonsynonymous	Glyma.01G069200.1.Wm82.a2.v1:exon2:c.T164C:p.L55P
Chr01	11645408	nonsynonymous	Glyma.01G069200.1.Wm82.a2.v1:exon2:c.C157T:p.P53S
Chr01	11645563	nonsynonymous	Glyma.01G069200.1.Wm82.a2.v1:exon1:c.G80A:p.C27Y
Chr01	11920126	nonsynonymous	Glyma.01G069900.1.Wm82.a2.v1:exon3:c.G322T:p.V108L
Chr01	11958296	nonsynonymous	Glyma.01G070000.1.Wm82.a2.v1:exon2:c.G106A:p.V36M
Chr01	12015338	nonsynonymous	Glyma.01G070200.1.Wm82.a2.v1:exon1:c.A326C:p.H109P
Chr01	12568770	nonsynonymous	Glyma.01G070500.1.Wm82.a2.v1:exon1:c.G168C:p.M56I
Chr01	12583907	nonsynonymous	Glyma.01G070600.1.Wm82.a2.v1:exon1:c.C61T:p.R21C
Chr01	12586734	nonsynonymous	Glyma.01G070600.1.Wm82.a2.v1:exon4:c.G2035A:p.D679N
Chr01	12589121	nonsynonymous	Glyma.01G070600.1.Wm82.a2.v1:exon7:c.G3001T:p.V1001F
Chr01	12589845	nonsynonymous	Glyma.01G070600.1.Wm82.a2.v1:exon8:c.A3452G:p.N1151S
Chr01	12590562	nonsynonymous	Glyma.01G070600.1.Wm82.a2.v1:exon8:c.A4169G:p.E1390G
Chr01	12590610	nonsynonymous	Glyma.01G070600.1.Wm82.a2.v1:exon8:c.C4217T:p.A1406V
Chr01	12590667	nonsynonymous	Glyma.01G070600.1.Wm82.a2.v1:exon8:c.C4274T:p.A1425V
Chr01	12624290	nonsynonymous	Glyma.01G070700.1.Wm82.a2.v1:exon6:c.C1078A:p.R360S
Chr01	12781192	nonsynonymous	Glyma.01G071000.1.Wm82.a2.v1:exon3:c.A1103G:p.K368R
Chr01	12798364	nonsynonymous	Glyma.01G071200.1.Wm82.a2.v1:exon1:c.T142C:p.S48P
Chr01	12798548	nonsynonymous	Glyma.01G071200.1.Wm82.a2.v1:exon1:c.G326A:p.R109K
Chr01	12905629	nonsynonymous	Glyma.01G071600.1.Wm82.a2.v1:exon1:c.T46C:p.F16L
Chr01	13044215	nonsynonymous	Glyma.01G071800.1.Wm82.a2.v1:exon5:c.G515C:p.G172A
Chr01	13044603	nonsynonymous	Glyma.01G071800.1.Wm82.a2.v1:exon4:c.T284C:p.L95S
Chr01	13130762	nonsynonymous	Glyma.01G072100.1.Wm82.a2.v1:exon10:c.C2882T:p.S961F
Chr01	13131667	nonsynonymous	Glyma.01G072100.1.Wm82.a2.v1:exon8:c.A2176C:p.S726R
Chr01	13133187	stopgain	Glyma.01G072100.1.Wm82.a2.v1:exon3:c.C1123T:p.Q375X
Chr01	13133374	nonsynonymous	Glyma.01G072100.1.Wm82.a2.v1:exon3:c.G936T:p.K312N
Chr01	13133564	nonsynonymous	Glyma.01G072100.1.Wm82.a2.v1:exon3:c.C746T:p.P249L
Chr01	13133616	nonsynonymous	Glyma.01G072100.1.Wm82.a2.v1:exon3:c.G694T:p.D232Y
Chr01	13135506	stopgain	Glyma.01G072100.1.Wm82.a2.v1:exon1:c.G378A:p.W126X
Chr01	13135831	nonsynonymous	Glyma.01G072100.1.Wm82.a2.v1:exon1:c.G53T:p.R18I
Chr01	13342008	nonsynonymous	Glyma.01G072300.1.Wm82.a2.v1:exon5:c.T1667C:p.M556T
Chr01	13345161	nonsynonymous	Glyma.01G072400.1.Wm82.a2.v1:exon10:c.C5505A:p.D1835E
Chr01	13345211	nonsynonymous	Glyma.01G072400.1.Wm82.a2.v1:exon10:c.A5455G:p.T1819A
Chr01	13345448	nonsynonymous	Glyma.01G072400.1.Wm82.a2.v1:exon10:c.C5218T:p.P1740S
Chr01	13346978	nonsynonymous	Glyma.01G072400.1.Wm82.a2.v1:exon8:c.G4420T:p.D1474Y
Chr01	13348489	nonsynonymous	Glyma.01G072400.1.Wm82.a2.v1:exon7:c.C3087G:p.S1029R
Chr01	13350964	nonsynonymous	Glyma.01G072400.1.Wm82.a2.v1:exon3:c.G1124A:p.C375Y
Chr01	13351519	nonsynonymous	Glyma.01G072400.1.Wm82.a2.v1:exon2:c.G725A:p.R242K
Chr01	13439909	nonsynonymous	Glyma.01G072700.1.Wm82.a2.v1:exon4:c.G346A:p.V116I
Chr01	13442889	nonsynonymous	Glyma.01G072800.1.Wm82.a2.v1:exon2:c.G133A:p.A45T
Chr01	13457105	nonsynonymous	Glyma.01G072900.1.Wm82.a2.v1:exon3:c.G580A:p.E194K
Chr01	13460112	nonsynonymous	Glyma.01G073000.1.Wm82.a2.v1:exon6:c.A241G:p.I81V
Chr01	13874199	nonsynonymous	Glyma.01G073200.1.Wm82.a2.v1:exon1:c.A754G:p.I252V
Chr01	14069827	nonsynonymous	Glyma.01G073400.6.Wm82.a2.v1:exon9:c.A1022C:p.E341A,Glyma.01G073400.Wm82.a2.v1:Glyma.01G073400.7.Wm82.a2.v1:exon9:c.A1061C:p.E354A,Glyma.01G073400.Wm82.a2.v1:Glyma.01G073400.1.Wm82.a2.v1:exon11:c.A1256C:p.E419A,Glyma.01G073400.Wm82.a2.v1:Glyma.01G073400.2.Wm82.a2.v1:exon11:c.A1256C:p.E419A,Glyma.01G073400.Wm82.a2.v1:Glyma.01G073400.3.Wm82.a2.v1:exon11:c.A1256C:p.E419A,Glyma.01G073400.Wm82.a2.v1:G…
Chr01	14097654	nonsynonymous	Glyma.01G073400.1.Wm82.a2.v1:exon1:c.A112C:p.T38P,Glyma.01G073400.Wm82.a2.v1:Glyma.01G073400.2.Wm82.a2.v1:exon1:c.A112C:p.T38P,Glyma.01G073400.Wm82.a2.v1:Glyma.01G073400.3.Wm82.a2.v1:exon1:c.A112C:p.T38P,Glyma.01G073400.Wm82.a2.v1:Glyma.01G073400.4.Wm82.a2.v1:exon1:c.A112C:p.T38P,Glyma.01G073400.Wm82.a2.v1:Glyma.01G073400.5.Wm82.a2.v1:exon1:c.A112C:p.T38P
Chr01	14196055	stopgain	Glyma.01G073500.1.Wm82.a2.v1:exon3:c.C367T:p.R123X
Chr01	14196415	stopgain	Glyma.01G073500.1.Wm82.a2.v1:exon3:c.A727T:p.K243X
Chr01	14446819	nonsynonymous	Glyma.01G073700.1.Wm82.a2.v1:exon5:c.C1381T:p.P461S
Chr01	14447204	nonsynonymous	Glyma.01G073700.1.Wm82.a2.v1:exon5:c.C996G:p.F332L
Chr01	15374209	nonsynonymous	Glyma.01G074500.2.Wm82.a2.v1:exon2:c.T325C:p.C109R,Glyma.01G074500.Wm82.a2.v1:Glyma.01G074500.5.Wm82.a2.v1:exon2:c.T325C:p.C109R,Glyma.01G074500.Wm82.a2.v1:Glyma.01G074500.1.Wm82.a2.v1:exon4:c.T481C:p.C161R,Glyma.01G074500.Wm82.a2.v1:Glyma.01G074500.3.Wm82.a2.v1:exon4:c.T325C:p.C109R,Glyma.01G074500.Wm82.a2.v1:Glyma.01G074500.4.Wm82.a2.v1:exon4:c.T325C:p.C109R
Chr01	16597228	nonsynonymous	Glyma.01G074900.1.Wm82.a2.v1:exon4:c.C1001T:p.A334V
Chr01	16597689	nonsynonymous	Glyma.01G074900.1.Wm82.a2.v1:exon4:c.G540C:p.K180N
Chr01	16597708	nonsynonymous	Glyma.01G074900.1.Wm82.a2.v1:exon4:c.T521A:p.M174K
Chr01	16597714	nonsynonymous	Glyma.01G074900.1.Wm82.a2.v1:exon4:c.T515C:p.V172A
Chr01	16597717	nonsynonymous	Glyma.01G074900.1.Wm82.a2.v1:exon4:c.C512T:p.T171I
Chr01	16648936	nonsynonymous	Glyma.01G075000.1.Wm82.a2.v1:exon5:c.T521A:p.V174E
Chr01	16649021	nonsynonymous	Glyma.01G075000.1.Wm82.a2.v1:exon5:c.C606A:p.D202E
Chr01	16909497	nonsynonymous	Glyma.01G075500.1.Wm82.a2.v1:exon1:c.T106G:p.F36V
Chr01	17043411	nonsynonymous	Glyma.01G075800.1.Wm82.a2.v1:exon1:c.C209A:p.P70H
Chr01	17043414	nonsynonymous	Glyma.01G075800.1.Wm82.a2.v1:exon1:c.C212T:p.A71V
Chr01	17043417	nonsynonymous	Glyma.01G075800.1.Wm82.a2.v1:exon1:c.C215T:p.T72I
Chr01	17043420	nonsynonymous	Glyma.01G075800.1.Wm82.a2.v1:exon1:c.G218T:p.R73L
Chr01	17043428	nonsynonymous	Glyma.01G075800.1.Wm82.a2.v1:exon1:c.G226A:p.A76T
Chr01	17043618	nonsynonymous	Glyma.01G075800.1.Wm82.a2.v1:exon1:c.C416T:p.A139V
Chr01	17043621	nonsynonymous	Glyma.01G075800.1.Wm82.a2.v1:exon1:c.C419G:p.A140G
Chr01	17043630	nonsynonymous	Glyma.01G075800.1.Wm82.a2.v1:exon1:c.C428A:p.T143N
Chr01	17156345	nonsynonymous	Glyma.01G075900.1.Wm82.a2.v1:exon1:c.A563C:p.H188P
Chr01	17156641	nonsynonymous	Glyma.01G075900.1.Wm82.a2.v1:exon1:c.G267T:p.M89I
Chr01	17212121	nonsynonymous	Glyma.01G076000.1.Wm82.a2.v1:exon1:c.A45G:p.I15M
Chr01	17212189	nonsynonymous	Glyma.01G076000.1.Wm82.a2.v1:exon1:c.C113A:p.S38Y
Chr01	17212228	nonsynonymous	Glyma.01G076000.1.Wm82.a2.v1:exon1:c.G152A:p.C51Y
Chr01	17212240	nonsynonymous	Glyma.01G076000.1.Wm82.a2.v1:exon1:c.G164A:p.R55H
Chr01	18070012	nonsynonymous	Glyma.01G076400.1.Wm82.a2.v1:exon1:c.G428A:p.R143H
Chr01	18070083	nonsynonymous	Glyma.01G076400.1.Wm82.a2.v1:exon1:c.G499T:p.D167Y
Chr01	18074217	nonsynonymous	Glyma.01G076500.1.Wm82.a2.v1:exon5:c.G2101A:p.V701M
Chr01	18082088	nonsynonymous	Glyma.01G076600.1.Wm82.a2.v1:exon2:c.C173T:p.P58L
Chr01	18234665	nonsynonymous	Glyma.01G076800.1.Wm82.a2.v1:exon2:c.G217A:p.G73R
Chr01	18234947	nonsynonymous	Glyma.01G076800.1.Wm82.a2.v1:exon1:c.G94C:p.G32R
Chr01	18753261	nonsynonymous	Glyma.01G077200.1.Wm82.a2.v1:exon15:c.A3653T:p.H1218L,Glyma.01G077200.Wm82.a2.v1:Glyma.01G077200.2.Wm82.a2.v1:exon15:c.A3320T:p.H1107L,Glyma.01G077200.Wm82.a2.v1:Glyma.01G077200.3.Wm82.a2.v1:exon15:c.A3653T:p.H1218L
Chr01	18754912	nonsynonymous	Glyma.01G077200.1.Wm82.a2.v1:exon18:c.G4381C:p.D1461H,Glyma.01G077200.Wm82.a2.v1:Glyma.01G077200.2.Wm82.a2.v1:exon18:c.G4048C:p.D1350H,Glyma.01G077200.Wm82.a2.v1:Glyma.01G077200.3.Wm82.a2.v1:exon18:c.G4381C:p.D1461H
Chr01	18754922	nonsynonymous	Glyma.01G077200.1.Wm82.a2.v1:exon18:c.A4391G:p.D1464G,Glyma.01G077200.Wm82.a2.v1:Glyma.01G077200.2.Wm82.a2.v1:exon18:c.A4058G:p.D1353G,Glyma.01G077200.Wm82.a2.v1:Glyma.01G077200.3.Wm82.a2.v1:exon18:c.A4391G:p.D1464G
Chr01	18839440	nonsynonymous	Glyma.01G077300.1.Wm82.a2.v1:exon4:c.G619A:p.V207I,Glyma.01G077300.Wm82.a2.v1:Glyma.01G077300.2.Wm82.a2.v1:exon4:c.G619A:p.V207I,Glyma.01G077300.Wm82.a2.v1:Glyma.01G077300.3.Wm82.a2.v1:exon4:c.G619A:p.V207I
Chr01	18985171	nonsynonymous	Glyma.01G077500.1.Wm82.a2.v1:exon4:c.G2435A:p.R812Q
Chr01	18986372	nonsynonymous	Glyma.01G077500.1.Wm82.a2.v1:exon3:c.T1416G:p.D472E
Chr01	18986379	nonsynonymous	Glyma.01G077500.1.Wm82.a2.v1:exon3:c.C1409T:p.S470L
Chr01	18986394	nonsynonymous	Glyma.01G077500.1.Wm82.a2.v1:exon3:c.C1394T:p.S465F
Chr01	18986398	nonsynonymous	Glyma.01G077500.1.Wm82.a2.v1:exon3:c.G1390T:p.A464S
Chr01	18986507	nonsynonymous	Glyma.01G077500.1.Wm82.a2.v1:exon3:c.A1281T:p.E427D
Chr01	18986529	nonsynonymous	Glyma.01G077500.1.Wm82.a2.v1:exon3:c.G1259A:p.R420K
Chr01	18986533	nonsynonymous	Glyma.01G077500.1.Wm82.a2.v1:exon3:c.T1255A:p.W419R
Chr01	18986535	nonsynonymous	Glyma.01G077500.1.Wm82.a2.v1:exon3:c.C1253T:p.A418V
Chr01	18986547	nonsynonymous	Glyma.01G077500.1.Wm82.a2.v1:exon3:c.T1241A:p.V414D
Chr01	18986586	nonsynonymous	Glyma.01G077500.1.Wm82.a2.v1:exon3:c.G1202A:p.G401E
Chr01	18986736	nonsynonymous	Glyma.01G077500.1.Wm82.a2.v1:exon3:c.A1052G:p.D351G
Chr01	18986797	nonsynonymous	Glyma.01G077500.1.Wm82.a2.v1:exon3:c.T991C:p.S331P
Chr01	18986852	nonsynonymous	Glyma.01G077500.1.Wm82.a2.v1:exon3:c.A936G:p.I312M
Chr01	18987836	stopgain	Glyma.01G077500.1.Wm82.a2.v1:exon1:c.C148T:p.R50X
Chr01	20106854	nonsynonymous	Glyma.01G078400.1.Wm82.a2.v1:exon1:c.T299C:p.I100T
Chr01	20107000	nonsynonymous	Glyma.01G078400.1.Wm82.a2.v1:exon1:c.C153G:p.F51L
Chr01	20180300	nonsynonymous	Glyma.01G078500.1.Wm82.a2.v1:exon10:c.C3641A:p.A1214E
Chr01	20181417	nonsynonymous	Glyma.01G078500.1.Wm82.a2.v1:exon9:c.G2791A:p.G931R
Chr01	20182028	nonsynonymous	Glyma.01G078500.1.Wm82.a2.v1:exon7:c.G2482T:p.V828L
Chr01	20182940	nonsynonymous	Glyma.01G078500.1.Wm82.a2.v1:exon5:c.C1742T:p.A581V
Chr01	20182949	nonsynonymous	Glyma.01G078500.1.Wm82.a2.v1:exon5:c.G1733T:p.R578I
Chr01	20183310	stopgain	Glyma.01G078500.1.Wm82.a2.v1:exon5:c.G1372T:p.E458X
Chr01	20183809	nonsynonymous	Glyma.01G078500.1.Wm82.a2.v1:exon4:c.G1051A:p.A351T
Chr01	20184112	nonsynonymous	Glyma.01G078500.1.Wm82.a2.v1:exon3:c.G785A:p.R262H
Chr01	20184119	stopgain	Glyma.01G078500.1.Wm82.a2.v1:exon3:c.C778T:p.R260X
Chr01	20184174	nonsynonymous	Glyma.01G078500.1.Wm82.a2.v1:exon3:c.C723A:p.D241E
Chr01	20184626	nonsynonymous	Glyma.01G078500.1.Wm82.a2.v1:exon2:c.A365G:p.K122R
Chr01	20583417	nonsynonymous	Glyma.01G078900.1.Wm82.a2.v1:exon5:c.G423T:p.K141N
Chr01	20725625	nonsynonymous	Glyma.01G079400.1.Wm82.a2.v1:exon1:c.G72C:p.R24S
Chr01	21712437	nonsynonymous	Glyma.01G079900.1.Wm82.a2.v1:exon1:c.C750A:p.N250K
Chr01	21783923	nonsynonymous	Glyma.01G080000.1.Wm82.a2.v1:exon5:c.T1023G:p.N341K
Chr01	21784128	nonsynonymous	Glyma.01G080000.1.Wm82.a2.v1:exon4:c.C896T:p.T299M
Chr01	21784260	nonsynonymous	Glyma.01G080000.1.Wm82.a2.v1:exon4:c.A764T:p.K255M
Chr01	21784269	nonsynonymous	Glyma.01G080000.1.Wm82.a2.v1:exon4:c.C755T:p.T252M
Chr01	23009784	nonsynonymous	Glyma.01G080800.1.Wm82.a2.v1:exon1:c.G57T:p.M19I
Chr01	23043284	nonsynonymous	Glyma.01G080900.1.Wm82.a2.v1:exon3:c.G454A:p.V152I
Chr01	23133785	nonsynonymous	Glyma.01G081000.1.Wm82.a2.v1:exon1:c.C23T:p.T8I
Chr01	23304349	stopgain	Glyma.01G081100.1.Wm82.a2.v1:exon2:c.G405A:p.W135X,Glyma.01G081100.Wm82.a2.v1:Glyma.01G081100.2.Wm82.a2.v1:exon3:c.G405A:p.W135X
Chr01	23593902	nonsynonymous	Glyma.01G081400.1.Wm82.a2.v1:exon4:c.C59T:p.A20V
Chr01	23698710	stopgain	Glyma.01G081700.1.Wm82.a2.v1:exon1:c.C178T:p.Q60X
Chr01	23700842	nonsynonymous	Glyma.01G081700.1.Wm82.a2.v1:exon2:c.G679T:p.G227W
Chr01	23779176	nonsynonymous	Glyma.01G081800.1.Wm82.a2.v1:exon3:c.A515C:p.D172A
Chr01	23779326	nonsynonymous	Glyma.01G081800.1.Wm82.a2.v1:exon3:c.G365A:p.R122Q
Chr01	23779435	nonsynonymous	Glyma.01G081800.1.Wm82.a2.v1:exon3:c.G256A:p.E86K
Chr01	23780994	nonsynonymous	Glyma.01G081800.1.Wm82.a2.v1:exon1:c.G22A:p.G8R
Chr01	23799096	nonsynonymous	Glyma.01G081900.1.Wm82.a2.v1:exon1:c.T653C:p.V218A
Chr01	23858431	nonsynonymous	Glyma.01G082000.1.Wm82.a2.v1:exon5:c.G695A:p.S232N
Chr01	23860967	nonsynonymous	Glyma.01G082000.1.Wm82.a2.v1:exon1:c.T4C:p.S2P
Chr01	23864896	nonsynonymous	Glyma.01G082100.1.Wm82.a2.v1:exon1:c.T121A:p.L41M
Chr01	24000873	nonsynonymous	Glyma.01G082300.1.Wm82.a2.v1:exon1:c.C140T:p.A47V
Chr01	24000882	stopgain	Glyma.01G082300.1.Wm82.a2.v1:exon1:c.C131A:p.S44X
Chr01	24000951	nonsynonymous	Glyma.01G082300.1.Wm82.a2.v1:exon1:c.G62A:p.G21E
Chr01	24000957	nonsynonymous	Glyma.01G082300.1.Wm82.a2.v1:exon1:c.G56A:p.G19D
Chr01	24000993	nonsynonymous	Glyma.01G082300.1.Wm82.a2.v1:exon1:c.A20G:p.D7G
Chr01	24016929	nonsynonymous	Glyma.01G082400.2.Wm82.a2.v1:exon1:c.A331G:p.R111G,Glyma.01G082400.Wm82.a2.v1:Glyma.01G082400.1.Wm82.a2.v1:exon4:c.A862G:p.R288G
Chr01	24017541	nonsynonymous	Glyma.01G082400.2.Wm82.a2.v1:exon2:c.C845T:p.S282L,Glyma.01G082400.Wm82.a2.v1:Glyma.01G082400.1.Wm82.a2.v1:exon5:c.C1376T:p.S459L
Chr01	24017552	nonsynonymous	Glyma.01G082400.2.Wm82.a2.v1:exon2:c.G856A:p.D286N,Glyma.01G082400.Wm82.a2.v1:Glyma.01G082400.1.Wm82.a2.v1:exon5:c.G1387A:p.D463N
Chr01	24017932	nonsynonymous	Glyma.01G082400.2.Wm82.a2.v1:exon3:c.T1118G:p.I373S,Glyma.01G082400.Wm82.a2.v1:Glyma.01G082400.1.Wm82.a2.v1:exon6:c.T1649G:p.I550S
Chr01	24017941	nonsynonymous	Glyma.01G082400.2.Wm82.a2.v1:exon3:c.C1127G:p.T376S,Glyma.01G082400.Wm82.a2.v1:Glyma.01G082400.1.Wm82.a2.v1:exon6:c.C1658G:p.T553S
Chr01	24018141	nonsynonymous	Glyma.01G082400.2.Wm82.a2.v1:exon3:c.A1327T:p.T443S,Glyma.01G082400.Wm82.a2.v1:Glyma.01G082400.1.Wm82.a2.v1:exon6:c.A1858T:p.T620S
Chr01	24018195	nonsynonymous	Glyma.01G082400.2.Wm82.a2.v1:exon3:c.T1381G:p.L461V,Glyma.01G082400.Wm82.a2.v1:Glyma.01G082400.1.Wm82.a2.v1:exon6:c.T1912G:p.L638V
Chr01	24095892	nonsynonymous	Glyma.01G082700.1.Wm82.a2.v1:exon1:c.G95A:p.S32N
Chr01	24096603	nonsynonymous	Glyma.01G082700.1.Wm82.a2.v1:exon2:c.T432G:p.D144E
Chr01	24096767	nonsynonymous	Glyma.01G082700.1.Wm82.a2.v1:exon2:c.A596G:p.Y199C
Chr01	24096854	nonsynonymous	Glyma.01G082700.1.Wm82.a2.v1:exon2:c.G683A:p.R228K
Chr01	24096896	nonsynonymous	Glyma.01G082700.1.Wm82.a2.v1:exon2:c.G725A:p.R242Q
Chr01	24097163	nonsynonymous	Glyma.01G082700.1.Wm82.a2.v1:exon2:c.T992G:p.V331G
Chr01	24101747	nonsynonymous	Glyma.01G082700.1.Wm82.a2.v1:exon8:c.C2278T:p.R760C
Chr01	24168005	nonsynonymous	Glyma.01G083000.1.Wm82.a2.v1:exon2:c.T248G:p.F83C
Chr01	24171648	nonsynonymous	Glyma.01G083100.1.Wm82.a2.v1:exon3:c.C249G:p.H83Q
Chr01	24171695	nonsynonymous	Glyma.01G083100.1.Wm82.a2.v1:exon3:c.G202C:p.A68P
Chr01	24239290	nonsynonymous	Glyma.01G083200.1.Wm82.a2.v1:exon1:c.C5T:p.A2V
Chr01	24239322	nonsynonymous	Glyma.01G083200.1.Wm82.a2.v1:exon1:c.A37G:p.N13D
Chr01	24239865	nonsynonymous	Glyma.01G083200.1.Wm82.a2.v1:exon2:c.C138A:p.N46K
Chr01	24239899	nonsynonymous	Glyma.01G083200.1.Wm82.a2.v1:exon2:c.C172T:p.R58C
Chr01	24239900	nonsynonymous	Glyma.01G083200.1.Wm82.a2.v1:exon2:c.G173A:p.R58H
Chr01	24239947	nonsynonymous	Glyma.01G083200.1.Wm82.a2.v1:exon2:c.G220A:p.G74R
Chr01	24239987	nonsynonymous	Glyma.01G083200.1.Wm82.a2.v1:exon2:c.C260T:p.T87I
Chr01	24240181	nonsynonymous	Glyma.01G083200.1.Wm82.a2.v1:exon2:c.A454C:p.M152L
Chr01	24240183	nonsynonymous	Glyma.01G083200.1.Wm82.a2.v1:exon2:c.G456A:p.M152I
Chr01	24240220	nonsynonymous	Glyma.01G083200.1.Wm82.a2.v1:exon2:c.A493G:p.N165D
Chr01	24240278	nonsynonymous	Glyma.01G083200.1.Wm82.a2.v1:exon2:c.G551A:p.S184N
Chr01	24240346	nonsynonymous	Glyma.01G083200.1.Wm82.a2.v1:exon3:c.G578C:p.G193A
Chr01	24240594	nonsynonymous	Glyma.01G083200.1.Wm82.a2.v1:exon3:c.G826A:p.V276M
Chr01	24241769	nonsynonymous	Glyma.01G083200.1.Wm82.a2.v1:exon4:c.A886T:p.N296Y
Chr01	24241997	nonsynonymous	Glyma.01G083200.1.Wm82.a2.v1:exon5:c.A1058G:p.H353R
Chr01	24242083	nonsynonymous	Glyma.01G083200.1.Wm82.a2.v1:exon5:c.T1144A:p.L382M
Chr01	24242411	nonsynonymous	Glyma.01G083200.1.Wm82.a2.v1:exon5:c.C1472T:p.S491F
Chr01	24242429	nonsynonymous	Glyma.01G083200.1.Wm82.a2.v1:exon5:c.T1490C:p.F497S
Chr01	24242438	nonsynonymous	Glyma.01G083200.1.Wm82.a2.v1:exon5:c.T1499G:p.F500C
Chr01	24242480	nonsynonymous	Glyma.01G083200.1.Wm82.a2.v1:exon5:c.G1541T:p.G514V
Chr01	24242683	nonsynonymous	Glyma.01G083200.1.Wm82.a2.v1:exon6:c.C1658T:p.P553L
Chr01	24242794	stopgain	Glyma.01G083200.1.Wm82.a2.v1:exon6:c.C1769A:p.S590X
Chr01	24242867	nonsynonymous	Glyma.01G083200.1.Wm82.a2.v1:exon6:c.G1842T:p.L614F
Chr01	24242907	nonsynonymous	Glyma.01G083200.1.Wm82.a2.v1:exon6:c.T1882A:p.S628T
Chr01	24243170	nonsynonymous	Glyma.01G083200.1.Wm82.a2.v1:exon7:c.C2023T:p.P675S
Chr01	24243258	nonsynonymous	Glyma.01G083200.1.Wm82.a2.v1:exon7:c.C2111A:p.P704Q
Chr01	24243417	nonsynonymous	Glyma.01G083200.1.Wm82.a2.v1:exon7:c.G2270A:p.R757K
Chr01	24243453	nonsynonymous	Glyma.01G083200.1.Wm82.a2.v1:exon7:c.G2306C:p.G769A
Chr01	24243456	nonsynonymous	Glyma.01G083200.1.Wm82.a2.v1:exon7:c.A2309T:p.K770M
Chr01	24325926	nonsynonymous	Glyma.01G083400.3.Wm82.a2.v1:exon2:c.T85C:p.S29P,Glyma.01G083400.Wm82.a2.v1:Glyma.01G083400.1.Wm82.a2.v1:exon3:c.T85C:p.S29P,Glyma.01G083400.Wm82.a2.v1:Glyma.01G083400.2.Wm82.a2.v1:exon3:c.T85C:p.S29P
Chr01	24325950	nonsynonymous	Glyma.01G083400.3.Wm82.a2.v1:exon2:c.G109A:p.V37I,Glyma.01G083400.Wm82.a2.v1:Glyma.01G083400.1.Wm82.a2.v1:exon3:c.G109A:p.V37I,Glyma.01G083400.Wm82.a2.v1:Glyma.01G083400.2.Wm82.a2.v1:exon3:c.G109A:p.V37I
Chr01	24330140	nonsynonymous	Glyma.01G083500.1.Wm82.a2.v1:exon1:c.A49G:p.N17D
Chr01	24330181	nonsynonymous	Glyma.01G083500.1.Wm82.a2.v1:exon1:c.T90G:p.C30W
Chr01	24361282	nonsynonymous	Glyma.01G083600.1.Wm82.a2.v1:exon1:c.G343A:p.A115T
Chr01	24361563	nonsynonymous	Glyma.01G083600.1.Wm82.a2.v1:exon1:c.C62T:p.S21L
Chr01	24494976	nonsynonymous	Glyma.01G083700.1.Wm82.a2.v1:exon1:c.G124T:p.V42F
Chr01	24562672	nonsynonymous	Glyma.01G083900.1.Wm82.a2.v1:exon2:c.A1003G:p.K335E
Chr01	24562779	nonsynonymous	Glyma.01G083900.1.Wm82.a2.v1:exon2:c.A896G:p.K299R
Chr01	24562812	nonsynonymous	Glyma.01G083900.1.Wm82.a2.v1:exon2:c.T863A:p.L288Q
Chr01	24563046	nonsynonymous	Glyma.01G083900.1.Wm82.a2.v1:exon2:c.A629G:p.N210S
Chr01	24563130	nonsynonymous	Glyma.01G083900.1.Wm82.a2.v1:exon2:c.G545C:p.C182S
Chr01	24563261	nonsynonymous	Glyma.01G083900.1.Wm82.a2.v1:exon2:c.A414C:p.K138N
Chr01	24563468	nonsynonymous	Glyma.01G083900.1.Wm82.a2.v1:exon1:c.T248C:p.V83A
Chr01	24563571	nonsynonymous	Glyma.01G083900.1.Wm82.a2.v1:exon1:c.C145A:p.L49M
Chr01	24687166	nonsynonymous	Glyma.01G084200.2.Wm82.a2.v1:exon5:c.T488C:p.V163A,Glyma.01G084200.Wm82.a2.v1:Glyma.01G084200.1.Wm82.a2.v1:exon6:c.T560C:p.V187A
Chr01	24813938	nonsynonymous	Glyma.01G084300.1.Wm82.a2.v1:exon2:c.A176C:p.D59A
Chr01	24814125	nonsynonymous	Glyma.01G084300.1.Wm82.a2.v1:exon1:c.C31T:p.R11W
Chr01	24994850	nonsynonymous	Glyma.01G084600.1.Wm82.a2.v1:exon1:c.C896T:p.S299F
Chr01	25128322	nonsynonymous	Glyma.01G084800.1.Wm82.a2.v1:exon1:c.G17C:p.C6S
Chr01	25142029	nonsynonymous	Glyma.01G084900.1.Wm82.a2.v1:exon13:c.G2674A:p.A892T
Chr01	25142875	nonsynonymous	Glyma.01G084900.1.Wm82.a2.v1:exon10:c.G2188A:p.A730T
Chr01	25143351	nonsynonymous	Glyma.01G084900.1.Wm82.a2.v1:exon9:c.G1801A:p.E601K
Chr01	25143809	nonsynonymous	Glyma.01G084900.1.Wm82.a2.v1:exon8:c.G1403A:p.S468N
Chr01	25144448	nonsynonymous	Glyma.01G084900.1.Wm82.a2.v1:exon5:c.A961C:p.I321L
Chr01	25145109	nonsynonymous	Glyma.01G084900.1.Wm82.a2.v1:exon4:c.G370A:p.E124K
Chr01	25145262	nonsynonymous	Glyma.01G084900.1.Wm82.a2.v1:exon4:c.T217A:p.S73T
Chr01	25145337	nonsynonymous	Glyma.01G084900.1.Wm82.a2.v1:exon3:c.A201C:p.K67N
Chr01	25190763	nonsynonymous	Glyma.01G085100.1.Wm82.a2.v1:exon1:c.C5T:p.A2V
Chr01	25191044	nonsynonymous	Glyma.01G085100.1.Wm82.a2.v1:exon2:c.G139T:p.D47Y
Chr01	25191074	nonsynonymous	Glyma.01G085100.1.Wm82.a2.v1:exon2:c.G169A:p.E57K
Chr01	25191176	nonsynonymous	Glyma.01G085100.1.Wm82.a2.v1:exon2:c.G271A:p.E91K
Chr01	25191212	nonsynonymous	Glyma.01G085100.1.Wm82.a2.v1:exon2:c.C307G:p.H103D
Chr01	25233324	nonsynonymous	Glyma.01G085400.1.Wm82.a2.v1:exon2:c.C839T:p.S280F
Chr01	25246051	nonsynonymous	Glyma.01G085400.1.Wm82.a2.v1:exon4:c.G1120A:p.D374N
Chr01	25275284	nonsynonymous	Glyma.01G085600.1.Wm82.a2.v1:exon1:c.G421A:p.A141T
Chr01	25276561	nonsynonymous	Glyma.01G085600.1.Wm82.a2.v1:exon2:c.A509C:p.K170T
Chr01	25276615	nonsynonymous	Glyma.01G085600.1.Wm82.a2.v1:exon2:c.T563C:p.F188S
Chr01	25276887	nonsynonymous	Glyma.01G085600.1.Wm82.a2.v1:exon3:c.G769A:p.V257I
Chr01	25345271	nonsynonymous	Glyma.01G085700.1.Wm82.a2.v1:exon2:c.A947C:p.N316T
Chr01	25378495	nonsynonymous	Glyma.01G085800.1.Wm82.a2.v1:exon1:c.A131C:p.K44T
Chr01	25396749	nonsynonymous	Glyma.01G085900.1.Wm82.a2.v1:exon2:c.G173T:p.R58M
Chr01	25515922	nonsynonymous	Glyma.01G086100.1.Wm82.a2.v1:exon5:c.A1048T:p.T350S
Chr01	25516027	nonsynonymous	Glyma.01G086100.1.Wm82.a2.v1:exon5:c.G943A:p.G315R
Chr01	25516032	nonsynonymous	Glyma.01G086100.1.Wm82.a2.v1:exon5:c.T938C:p.I313T
Chr01	25576134	nonsynonymous	Glyma.01G086200.1.Wm82.a2.v1:exon8:c.T2978G:p.V993G
Chr01	25576633	nonsynonymous	Glyma.01G086200.1.Wm82.a2.v1:exon8:c.G2479A:p.E827K
Chr01	25577044	stopgain	Glyma.01G086200.1.Wm82.a2.v1:exon7:c.C2338T:p.R780X
Chr01	25577103	nonsynonymous	Glyma.01G086200.1.Wm82.a2.v1:exon7:c.G2279A:p.S760N
Chr01	25579662	nonsynonymous	Glyma.01G086200.1.Wm82.a2.v1:exon3:c.G1129A:p.A377T
Chr01	25579848	nonsynonymous	Glyma.01G086200.1.Wm82.a2.v1:exon3:c.A943G:p.S315G
Chr01	25580420	nonsynonymous	Glyma.01G086200.1.Wm82.a2.v1:exon2:c.C608T:p.P203L
Chr01	25580526	nonsynonymous	Glyma.01G086200.1.Wm82.a2.v1:exon2:c.G502A:p.D168N
Chr01	25600135	nonsynonymous	Glyma.01G086300.1.Wm82.a2.v1:exon1:c.C14T:p.P5L
Chr01	25600399	nonsynonymous	Glyma.01G086300.1.Wm82.a2.v1:exon2:c.A194G:p.D65G
Chr01	25600506	nonsynonymous	Glyma.01G086300.1.Wm82.a2.v1:exon2:c.G301T:p.V101F
Chr01	25600985	nonsynonymous	Glyma.01G086300.1.Wm82.a2.v1:exon4:c.T482A:p.L161H
Chr01	25601786	nonsynonymous	Glyma.01G086300.1.Wm82.a2.v1:exon10:c.C901T:p.R301C
Chr01	25602642	nonsynonymous	Glyma.01G086300.1.Wm82.a2.v1:exon13:c.G1315A:p.A439T
Chr01	25604733	nonsynonymous	Glyma.01G086400.1.Wm82.a2.v1:exon1:c.C5T:p.T2I
Chr01	25605238	nonsynonymous	Glyma.01G086400.1.Wm82.a2.v1:exon2:c.A188G:p.N63S
Chr01	25605271	nonsynonymous	Glyma.01G086400.1.Wm82.a2.v1:exon2:c.C221T:p.T74I
Chr01	25606717	nonsynonymous	Glyma.01G086400.1.Wm82.a2.v1:exon5:c.G1357A:p.E453K
Chr01	25608084	nonsynonymous	Glyma.01G086400.1.Wm82.a2.v1:exon9:c.C2318G:p.P773R
Chr01	25608092	nonsynonymous	Glyma.01G086400.1.Wm82.a2.v1:exon9:c.G2326A:p.E776K
Chr01	25608173	nonsynonymous	Glyma.01G086400.1.Wm82.a2.v1:exon9:c.G2407A:p.E803K
Chr01	25608337	nonsynonymous	Glyma.01G086400.1.Wm82.a2.v1:exon10:c.C2449A:p.Q817K
Chr01	25608406	nonsynonymous	Glyma.01G086400.1.Wm82.a2.v1:exon10:c.G2518A:p.G840R
Chr01	25609381	nonsynonymous	Glyma.01G086400.1.Wm82.a2.v1:exon13:c.C3176T:p.T1059I
Chr01	25609456	nonsynonymous	Glyma.01G086400.1.Wm82.a2.v1:exon13:c.C3251T:p.T1084M
Chr01	25609777	nonsynonymous	Glyma.01G086400.1.Wm82.a2.v1:exon13:c.T3572G:p.L1191R
Chr01	25676670	nonsynonymous	Glyma.01G086600.1.Wm82.a2.v1:exon10:c.G988A:p.D330N,Glyma.01G086600.Wm82.a2.v1:Glyma.01G086600.4.Wm82.a2.v1:exon10:c.G988A:p.D330N,Glyma.01G086600.Wm82.a2.v1:Glyma.01G086600.5.Wm82.a2.v1:exon10:c.G874A:p.D292N,Glyma.01G086600.Wm82.a2.v1:Glyma.01G086600.7.Wm82.a2.v1:exon10:c.G988A:p.D330N,Glyma.01G086600.Wm82.a2.v1:Glyma.01G086600.2.Wm82.a2.v1:exon11:c.G874A:p.D292N,Glyma.01G086600.Wm82.a2.v1:Glym…
Chr01	25677296	nonsynonymous	Glyma.01G086600.1.Wm82.a2.v1:exon9:c.A941G:p.Q314R,Glyma.01G086600.Wm82.a2.v1:Glyma.01G086600.4.Wm82.a2.v1:exon9:c.A941G:p.Q314R,Glyma.01G086600.Wm82.a2.v1:Glyma.01G086600.5.Wm82.a2.v1:exon9:c.A827G:p.Q276R,Glyma.01G086600.Wm82.a2.v1:Glyma.01G086600.7.Wm82.a2.v1:exon9:c.A941G:p.Q314R,Glyma.01G086600.Wm82.a2.v1:Glyma.01G086600.2.Wm82.a2.v1:exon10:c.A827G:p.Q276R,Glyma.01G086600.Wm82.a2.v1:Glyma.01…
Chr01	25677449	nonsynonymous	Glyma.01G086600.1.Wm82.a2.v1:exon8:c.T868C:p.Y290H,Glyma.01G086600.Wm82.a2.v1:Glyma.01G086600.4.Wm82.a2.v1:exon8:c.T868C:p.Y290H,Glyma.01G086600.Wm82.a2.v1:Glyma.01G086600.5.Wm82.a2.v1:exon8:c.T754C:p.Y252H,Glyma.01G086600.Wm82.a2.v1:Glyma.01G086600.7.Wm82.a2.v1:exon8:c.T868C:p.Y290H,Glyma.01G086600.Wm82.a2.v1:Glyma.01G086600.2.Wm82.a2.v1:exon9:c.T754C:p.Y252H,Glyma.01G086600.Wm82.a2.v1:Glyma.01G…
Chr01	26114394	nonsynonymous	Glyma.01G086800.1.Wm82.a2.v1:exon1:c.C248T:p.T83I
Chr01	26115902	nonsynonymous	Glyma.01G086800.1.Wm82.a2.v1:exon2:c.G901T:p.D301Y
Chr01	26115978	nonsynonymous	Glyma.01G086800.1.Wm82.a2.v1:exon2:c.A977G:p.D326G
Chr01	26272534	nonsynonymous	Glyma.01G087200.1.Wm82.a2.v1:exon1:c.T53C:p.F18S
Chr01	26272758	nonsynonymous	Glyma.01G087200.1.Wm82.a2.v1:exon1:c.A277G:p.T93A
Chr01	26272792	stopgain	Glyma.01G087200.1.Wm82.a2.v1:exon1:c.G311A:p.W104X
Chr01	26287731	nonsynonymous	Glyma.01G087300.1.Wm82.a2.v1:exon1:c.G265A:p.V89I
Chr01	26287733	nonsynonymous	Glyma.01G087300.1.Wm82.a2.v1:exon1:c.C263T:p.A88V
Chr01	26299629	nonsynonymous	Glyma.01G087400.1.Wm82.a2.v1:exon2:c.G469A:p.D157N
Chr01	26299758	nonsynonymous	Glyma.01G087400.1.Wm82.a2.v1:exon2:c.C340T:p.R114C
Chr01	26300554	nonsynonymous	Glyma.01G087400.1.Wm82.a2.v1:exon1:c.G28A:p.A10T
Chr01	26423961	nonsynonymous	Glyma.01G087500.1.Wm82.a2.v1:exon1:c.G580C:p.G194R
Chr01	26611363	nonsynonymous	Glyma.01G087800.1.Wm82.a2.v1:exon1:c.C284T:p.T95M
Chr01	26681659	nonsynonymous	Glyma.01G088100.1.Wm82.a2.v1:exon2:c.G64A:p.E22K
Chr01	26681740	nonsynonymous	Glyma.01G088100.1.Wm82.a2.v1:exon2:c.A145G:p.I49V
Chr01	26681804	nonsynonymous	Glyma.01G088100.1.Wm82.a2.v1:exon2:c.T209C:p.V70A
Chr01	26696705	nonsynonymous	Glyma.01G088200.1.Wm82.a2.v1:exon5:c.C1114G:p.Q372E,Glyma.01G088200.Wm82.a2.v1:Glyma.01G088200.4.Wm82.a2.v1:exon5:c.C1114G:p.Q372E,Glyma.01G088200.Wm82.a2.v1:Glyma.01G088200.3.Wm82.a2.v1:exon6:c.C1114G:p.Q372E,Glyma.01G088200.Wm82.a2.v1:Glyma.01G088200.2.Wm82.a2.v1:exon7:c.C1114G:p.Q372E
Chr01	26696708	nonsynonymous	Glyma.01G088200.1.Wm82.a2.v1:exon5:c.G1111T:p.A371S,Glyma.01G088200.Wm82.a2.v1:Glyma.01G088200.4.Wm82.a2.v1:exon5:c.G1111T:p.A371S,Glyma.01G088200.Wm82.a2.v1:Glyma.01G088200.3.Wm82.a2.v1:exon6:c.G1111T:p.A371S,Glyma.01G088200.Wm82.a2.v1:Glyma.01G088200.2.Wm82.a2.v1:exon7:c.G1111T:p.A371S
Chr01	26696898	nonsynonymous	Glyma.01G088200.1.Wm82.a2.v1:exon5:c.A921T:p.E307D,Glyma.01G088200.Wm82.a2.v1:Glyma.01G088200.4.Wm82.a2.v1:exon5:c.A921T:p.E307D,Glyma.01G088200.Wm82.a2.v1:Glyma.01G088200.3.Wm82.a2.v1:exon6:c.A921T:p.E307D,Glyma.01G088200.Wm82.a2.v1:Glyma.01G088200.2.Wm82.a2.v1:exon7:c.A921T:p.E307D
Chr01	26697953	nonsynonymous	Glyma.01G088200.1.Wm82.a2.v1:exon4:c.A710C:p.N237T,Glyma.01G088200.Wm82.a2.v1:Glyma.01G088200.4.Wm82.a2.v1:exon4:c.A710C:p.N237T,Glyma.01G088200.Wm82.a2.v1:Glyma.01G088200.3.Wm82.a2.v1:exon5:c.A710C:p.N237T,Glyma.01G088200.Wm82.a2.v1:Glyma.01G088200.2.Wm82.a2.v1:exon6:c.A710C:p.N237T
Chr01	26698265	nonsynonymous	Glyma.01G088200.1.Wm82.a2.v1:exon4:c.C398T:p.T133I,Glyma.01G088200.Wm82.a2.v1:Glyma.01G088200.4.Wm82.a2.v1:exon4:c.C398T:p.T133I,Glyma.01G088200.Wm82.a2.v1:Glyma.01G088200.3.Wm82.a2.v1:exon5:c.C398T:p.T133I,Glyma.01G088200.Wm82.a2.v1:Glyma.01G088200.2.Wm82.a2.v1:exon6:c.C398T:p.T133I
Chr01	26797097	nonsynonymous	Glyma.01G088300.1.Wm82.a2.v1:exon3:c.G799C:p.E267Q,Glyma.01G088300.Wm82.a2.v1:Glyma.01G088300.2.Wm82.a2.v1:exon3:c.G799C:p.E267Q,Glyma.01G088300.Wm82.a2.v1:Glyma.01G088300.3.Wm82.a2.v1:exon3:c.G799C:p.E267Q,Glyma.01G088300.Wm82.a2.v1:Glyma.01G088300.4.Wm82.a2.v1:exon3:c.G799C:p.E267Q
Chr01	26852060	nonsynonymous	Glyma.01G088400.1.Wm82.a2.v1:exon1:c.T5A:p.V2E
[truncated: 119,452 more rows]
