# Supplementary material for: Landscape of rare‐allele variants in cultivated and wild soybean genomes
Source: Plant Genome. 2025 Mar 27;18(2):e70020. doi: 10.1002/tpg2.70020 (PMC11949740; doi:10.1002/tpg2.70020)
Supplement: Supplementary file 2 — Table S2. Rare‐allele variants in G. soja that cause nonsynonymous, start‐loss, stop‐gain and stop‐loss mutations. [file TPG2-18-e70020-s003.xlsx]

## Sheet: Sheet1
Table S2. Rare-allele variants in G. soja that cause nonsynonymous, start-loss, stop-gain and stop-loss mutations
Chromosome	Position	Type	Annotation
Chr01	27951	nonsynonymous	Glyma.01G000100.Wm82.a2.v1:Glyma.01G000100.1.Wm82.a2.v1:exon2:c.C121T:p.R41C,
Chr01	93092	nonsynonymous	Glyma.01G000400.Wm82.a2.v1:Glyma.01G000400.1.Wm82.a2.v1:exon5:c.T1171C:p.C391R,
Chr01	283156	nonsynonymous	Glyma.01G001900.Wm82.a2.v1:Glyma.01G001900.1.Wm82.a2.v1:exon6:c.A932T:p.Q311L,Glyma.01G001900.Wm82.a2.v1:Glyma.01G001900.2.Wm82.a2.v1:exon6:c.A929T:p.Q310L,
Chr01	283227	nonsynonymous	Glyma.01G001900.Wm82.a2.v1:Glyma.01G001900.1.Wm82.a2.v1:exon6:c.A1003T:p.M335L,Glyma.01G001900.Wm82.a2.v1:Glyma.01G001900.2.Wm82.a2.v1:exon6:c.A1000T:p.M334L,
Chr01	293442	nonsynonymous	Glyma.01G002100.Wm82.a2.v1:Glyma.01G002100.1.Wm82.a2.v1:exon9:c.T2569C:p.Y857H,Glyma.01G002100.Wm82.a2.v1:Glyma.01G002100.2.Wm82.a2.v1:exon9:c.T2569C:p.Y857H,
Chr01	296585	nonsynonymous	Glyma.01G002100.Wm82.a2.v1:Glyma.01G002100.1.Wm82.a2.v1:exon3:c.A505G:p.I169V,Glyma.01G002100.Wm82.a2.v1:Glyma.01G002100.2.Wm82.a2.v1:exon3:c.A505G:p.I169V,
Chr01	335229	nonsynonymous	Glyma.01G002600.Wm82.a2.v1:Glyma.01G002600.1.Wm82.a2.v1:exon1:c.C44T:p.T15I,
Chr01	344307	nonsynonymous	Glyma.01G002800.Wm82.a2.v1:Glyma.01G002800.1.Wm82.a2.v1:exon1:c.A428C:p.Y143S,
Chr01	376939	startloss	Glyma.01G003300.Wm82.a2.v1:Glyma.01G003300.1.Wm82.a2.v1:exon1:c.T2G:p.M1?,
Chr01	385134	nonsynonymous	Glyma.01G003500.Wm82.a2.v1:Glyma.01G003500.1.Wm82.a2.v1:exon3:c.C194G:p.S65C,
Chr01	388478	nonsynonymous	Glyma.01G003600.Wm82.a2.v1:Glyma.01G003600.1.Wm82.a2.v1:exon5:c.A1271G:p.D424G,
Chr01	391736	nonsynonymous	Glyma.01G003700.Wm82.a2.v1:Glyma.01G003700.1.Wm82.a2.v1:exon1:c.A173T:p.Q58L,
Chr01	396048	nonsynonymous	Glyma.01G003700.Wm82.a2.v1:Glyma.01G003700.1.Wm82.a2.v1:exon6:c.G613A:p.G205S,
Chr01	425943	nonsynonymous	Glyma.01G004200.Wm82.a2.v1:Glyma.01G004200.4.Wm82.a2.v1:exon1:c.A14G:p.K5R,Glyma.01G004200.Wm82.a2.v1:Glyma.01G004200.1.Wm82.a2.v1:exon2:c.A14G:p.K5R,Glyma.01G004200.Wm82.a2.v1:Glyma.01G004200.2.Wm82.a2.v1:exon2:c.A14G:p.K5R,
Chr01	432146	nonsynonymous	Glyma.01G004400.Wm82.a2.v1:Glyma.01G004400.1.Wm82.a2.v1:exon2:c.T728C:p.M243T,
Chr01	465369	nonsynonymous	Glyma.01G005000.Wm82.a2.v1:Glyma.01G005000.1.Wm82.a2.v1:exon1:c.C739A:p.L247M,
Chr01	507285	nonsynonymous	Glyma.01G005100.Wm82.a2.v1:Glyma.01G005100.1.Wm82.a2.v1:exon6:c.A580C:p.N194H,Glyma.01G005100.Wm82.a2.v1:Glyma.01G005100.2.Wm82.a2.v1:exon6:c.A580C:p.N194H,Glyma.01G005100.Wm82.a2.v1:Glyma.01G005100.3.Wm82.a2.v1:exon6:c.A580C:p.N194H,Glyma.01G005100.Wm82.a2.v1:Glyma.01G005100.4.Wm82.a2.v1:exon6:c.A580C:p.N194H,
Chr01	653826	nonsynonymous	Glyma.01G006700.Wm82.a2.v1:Glyma.01G006700.1.Wm82.a2.v1:exon11:c.T1856G:p.V619G,Glyma.01G006700.Wm82.a2.v1:Glyma.01G006700.2.Wm82.a2.v1:exon11:c.T1847G:p.V616G,
Chr01	658003	nonsynonymous	Glyma.01G006700.Wm82.a2.v1:Glyma.01G006700.1.Wm82.a2.v1:exon1:c.A255G:p.I85M,Glyma.01G006700.Wm82.a2.v1:Glyma.01G006700.2.Wm82.a2.v1:exon1:c.A255G:p.I85M,Glyma.01G006700.Wm82.a2.v1:Glyma.01G006700.3.Wm82.a2.v1:exon1:c.A255G:p.I85M,Glyma.01G006700.Wm82.a2.v1:Glyma.01G006700.4.Wm82.a2.v1:exon1:c.A255G:p.I85M,Glyma.01G006700.Wm82.a2.v1:Glyma.01G006700.5.Wm82.a2.v1:exon1:c.A255G:p.I85M,
Chr01	682316	nonsynonymous	Glyma.01G007000.Wm82.a2.v1:Glyma.01G007000.1.Wm82.a2.v1:exon4:c.C938T:p.P313L,Glyma.01G007000.Wm82.a2.v1:Glyma.01G007000.2.Wm82.a2.v1:exon5:c.C599T:p.P200L,
Chr01	683215	nonsynonymous	Glyma.01G007000.Wm82.a2.v1:Glyma.01G007000.1.Wm82.a2.v1:exon2:c.C302T:p.A101V,
Chr01	734527	nonsynonymous	Glyma.01G007200.Wm82.a2.v1:Glyma.01G007200.1.Wm82.a2.v1:exon9:c.G1189C:p.E397Q,Glyma.01G007200.Wm82.a2.v1:Glyma.01G007200.3.Wm82.a2.v1:exon9:c.G1189C:p.E397Q,
Chr01	738561	nonsynonymous	Glyma.01G007300.Wm82.a2.v1:Glyma.01G007300.1.Wm82.a2.v1:exon6:c.C868T:p.H290Y,
Chr01	761288	nonsynonymous	Glyma.01G007700.Wm82.a2.v1:Glyma.01G007700.1.Wm82.a2.v1:exon1:c.G79T:p.A27S,
Chr01	810727	nonsynonymous	Glyma.01G008200.Wm82.a2.v1:Glyma.01G008200.1.Wm82.a2.v1:exon8:c.G3139T:p.A1047S,
Chr01	815670	nonsynonymous	Glyma.01G008300.Wm82.a2.v1:Glyma.01G008300.1.Wm82.a2.v1:exon1:c.A37G:p.T13A,
Chr01	844074	nonsynonymous	Glyma.01G008700.Wm82.a2.v1:Glyma.01G008700.1.Wm82.a2.v1:exon15:c.G2348A:p.R783H,Glyma.01G008700.Wm82.a2.v1:Glyma.01G008700.2.Wm82.a2.v1:exon15:c.G2312A:p.R771H,Glyma.01G008700.Wm82.a2.v1:Glyma.01G008700.3.Wm82.a2.v1:exon15:c.G2348A:p.R783H,
Chr01	869033	nonsynonymous	Glyma.01G008900.Wm82.a2.v1:Glyma.01G008900.1.Wm82.a2.v1:exon11:c.A1351T:p.T451S,Glyma.01G008900.Wm82.a2.v1:Glyma.01G008900.2.Wm82.a2.v1:exon11:c.A1351T:p.T451S,
Chr01	902030	nonsynonymous	Glyma.01G009200.Wm82.a2.v1:Glyma.01G009200.1.Wm82.a2.v1:exon1:c.C181T:p.P61S,
Chr01	925487	nonsynonymous	Glyma.01G009400.Wm82.a2.v1:Glyma.01G009400.1.Wm82.a2.v1:exon1:c.G322C:p.A108P,Glyma.01G009400.Wm82.a2.v1:Glyma.01G009400.2.Wm82.a2.v1:exon1:c.G322C:p.A108P,
Chr01	937907	nonsynonymous	Glyma.01G009600.Wm82.a2.v1:Glyma.01G009600.1.Wm82.a2.v1:exon6:c.T633G:p.S211R,
Chr01	981062	nonsynonymous	Glyma.01G010100.Wm82.a2.v1:Glyma.01G010100.3.Wm82.a2.v1:exon9:c.C1643T:p.S548F,Glyma.01G010100.Wm82.a2.v1:Glyma.01G010100.1.Wm82.a2.v1:exon11:c.C2291T:p.S764F,Glyma.01G010100.Wm82.a2.v1:Glyma.01G010100.2.Wm82.a2.v1:exon11:c.C2273T:p.S758F,
Chr01	1029517	nonsynonymous	Glyma.01G010700.Wm82.a2.v1:Glyma.01G010700.1.Wm82.a2.v1:exon1:c.T97C:p.Y33H,
Chr01	1085009	nonsynonymous	Glyma.01G011300.Wm82.a2.v1:Glyma.01G011300.1.Wm82.a2.v1:exon1:c.C145A:p.Q49K,
Chr01	1091958	nonsynonymous	Glyma.01G011500.Wm82.a2.v1:Glyma.01G011500.1.Wm82.a2.v1:exon7:c.A1471G:p.I491V,
Chr01	1091991	nonsynonymous	Glyma.01G011500.Wm82.a2.v1:Glyma.01G011500.1.Wm82.a2.v1:exon7:c.C1438G:p.Q480E,
Chr01	1092268	nonsynonymous	Glyma.01G011500.Wm82.a2.v1:Glyma.01G011500.1.Wm82.a2.v1:exon7:c.A1161C:p.E387D,
Chr01	1092999	nonsynonymous	Glyma.01G011500.Wm82.a2.v1:Glyma.01G011500.1.Wm82.a2.v1:exon5:c.T890A:p.I297N,
Chr01	1162840	nonsynonymous	Glyma.01G012100.Wm82.a2.v1:Glyma.01G012100.1.Wm82.a2.v1:exon7:c.A1349T:p.E450V,Glyma.01G012100.Wm82.a2.v1:Glyma.01G012100.2.Wm82.a2.v1:exon7:c.A1049T:p.E350V,
Chr01	1162910	nonsynonymous	Glyma.01G012100.Wm82.a2.v1:Glyma.01G012100.1.Wm82.a2.v1:exon7:c.G1279C:p.V427L,Glyma.01G012100.Wm82.a2.v1:Glyma.01G012100.2.Wm82.a2.v1:exon7:c.G979C:p.V327L,
Chr01	1228119	nonsynonymous	Glyma.01G012900.Wm82.a2.v1:Glyma.01G012900.1.Wm82.a2.v1:exon6:c.T1039C:p.Y347H,
Chr01	1278367	nonsynonymous	Glyma.01G013400.Wm82.a2.v1:Glyma.01G013400.1.Wm82.a2.v1:exon5:c.C608T:p.T203I,
Chr01	1286946	nonsynonymous	Glyma.01G013500.Wm82.a2.v1:Glyma.01G013500.1.Wm82.a2.v1:exon2:c.G877T:p.V293F,
Chr01	1292659	nonsynonymous	Glyma.01G013500.Wm82.a2.v1:Glyma.01G013500.1.Wm82.a2.v1:exon1:c.T308C:p.V103A,
Chr01	1341770	nonsynonymous	Glyma.01G014000.Wm82.a2.v1:Glyma.01G014000.4.Wm82.a2.v1:exon1:c.A178G:p.R60G,Glyma.01G014000.Wm82.a2.v1:Glyma.01G014000.2.Wm82.a2.v1:exon2:c.A178G:p.R60G,Glyma.01G014000.Wm82.a2.v1:Glyma.01G014000.3.Wm82.a2.v1:exon2:c.A178G:p.R60G,Glyma.01G014000.Wm82.a2.v1:Glyma.01G014000.1.Wm82.a2.v1:exon3:c.A178G:p.R60G,
Chr01	1386506	nonsynonymous	Glyma.01G014300.Wm82.a2.v1:Glyma.01G014300.1.Wm82.a2.v1:exon3:c.G142A:p.A48T,
Chr01	1433706	nonsynonymous	Glyma.01G014700.Wm82.a2.v1:Glyma.01G014700.1.Wm82.a2.v1:exon11:c.A2600G:p.H867R,Glyma.01G014700.Wm82.a2.v1:Glyma.01G014700.2.Wm82.a2.v1:exon11:c.A2522G:p.H841R,Glyma.01G014700.Wm82.a2.v1:Glyma.01G014700.3.Wm82.a2.v1:exon11:c.A2528G:p.H843R,Glyma.01G014700.Wm82.a2.v1:Glyma.01G014700.4.Wm82.a2.v1:exon11:c.A2405G:p.H802R,
Chr01	1510586	nonsynonymous	Glyma.01G015400.Wm82.a2.v1:Glyma.01G015400.1.Wm82.a2.v1:exon1:c.C57G:p.D19E,
Chr01	1529117	nonsynonymous	Glyma.01G015700.Wm82.a2.v1:Glyma.01G015700.1.Wm82.a2.v1:exon1:c.G74C:p.G25A,Glyma.01G015700.Wm82.a2.v1:Glyma.01G015700.2.Wm82.a2.v1:exon1:c.G74C:p.G25A,Glyma.01G015700.Wm82.a2.v1:Glyma.01G015700.3.Wm82.a2.v1:exon1:c.G74C:p.G25A,Glyma.01G015700.Wm82.a2.v1:Glyma.01G015700.4.Wm82.a2.v1:exon1:c.G74C:p.G25A,Glyma.01G015700.Wm82.a2.v1:Glyma.01G015700.5.Wm82.a2.v1:exon1:c.G74C:p.G25A,Glyma.01G015700.Wm8…
Chr01	1537583	nonsynonymous	Glyma.01G015900.Wm82.a2.v1:Glyma.01G015900.1.Wm82.a2.v1:exon2:c.A1274G:p.D425G,
Chr01	1547425	nonsynonymous	Glyma.01G016000.Wm82.a2.v1:Glyma.01G016000.1.Wm82.a2.v1:exon1:c.G13T:p.V5L,
Chr01	1600079	nonsynonymous	Glyma.01G016700.Wm82.a2.v1:Glyma.01G016700.1.Wm82.a2.v1:exon1:c.C388T:p.R130W,
Chr01	1600259	nonsynonymous	Glyma.01G016700.Wm82.a2.v1:Glyma.01G016700.1.Wm82.a2.v1:exon1:c.G208A:p.D70N,
Chr01	1615233	nonsynonymous	Glyma.01G016900.Wm82.a2.v1:Glyma.01G016900.1.Wm82.a2.v1:exon6:c.C1450G:p.Q484E,
Chr01	1615321	nonsynonymous	Glyma.01G016900.Wm82.a2.v1:Glyma.01G016900.1.Wm82.a2.v1:exon6:c.G1362T:p.K454N,
Chr01	1818795	nonsynonymous	Glyma.01G019000.Wm82.a2.v1:Glyma.01G019000.1.Wm82.a2.v1:exon3:c.T670C:p.F224L,
Chr01	1840332	nonsynonymous	Glyma.01G019200.Wm82.a2.v1:Glyma.01G019200.1.Wm82.a2.v1:exon11:c.C1531A:p.Q511K,
Chr01	1930210	nonsynonymous	Glyma.01G019600.Wm82.a2.v1:Glyma.01G019600.1.Wm82.a2.v1:exon1:c.G109T:p.A37S,
Chr01	1971478	nonsynonymous	Glyma.01G019800.Wm82.a2.v1:Glyma.01G019800.1.Wm82.a2.v1:exon9:c.T2444G:p.L815W,Glyma.01G019800.Wm82.a2.v1:Glyma.01G019800.2.Wm82.a2.v1:exon9:c.T2444G:p.L815W,
Chr01	1994447	stoploss	Glyma.01G020000.Wm82.a2.v1:Glyma.01G020000.1.Wm82.a2.v1:exon3:c.A2016T:p.X672Y,
Chr01	2019595	nonsynonymous	Glyma.01G020300.Wm82.a2.v1:Glyma.01G020300.1.Wm82.a2.v1:exon2:c.C421G:p.P141A,
Chr01	2124456	nonsynonymous	Glyma.01G021000.Wm82.a2.v1:Glyma.01G021000.1.Wm82.a2.v1:exon3:c.A721G:p.M241V,
Chr01	2216961	nonsynonymous	Glyma.01G022300.Wm82.a2.v1:Glyma.01G022300.1.Wm82.a2.v1:exon2:c.G1366A:p.D456N,
Chr01	2289131	nonsynonymous	Glyma.01G022700.Wm82.a2.v1:Glyma.01G022700.1.Wm82.a2.v1:exon8:c.C1517A:p.A506D,
Chr01	2372611	nonsynonymous	Glyma.01G023500.Wm82.a2.v1:Glyma.01G023500.1.Wm82.a2.v1:exon2:c.C152G:p.T51S,Glyma.01G023500.Wm82.a2.v1:Glyma.01G023500.2.Wm82.a2.v1:exon2:c.C152G:p.T51S,
Chr01	2426781	nonsynonymous	Glyma.01G023800.Wm82.a2.v1:Glyma.01G023800.1.Wm82.a2.v1:exon1:c.G157A:p.A53T,
Chr01	2426944	nonsynonymous	Glyma.01G023800.Wm82.a2.v1:Glyma.01G023800.1.Wm82.a2.v1:exon1:c.A320G:p.H107R,
Chr01	2440477	nonsynonymous	Glyma.01G023900.Wm82.a2.v1:Glyma.01G023900.1.Wm82.a2.v1:exon3:c.C790G:p.R264G,
Chr01	2701569	nonsynonymous	Glyma.01G025500.Wm82.a2.v1:Glyma.01G025500.1.Wm82.a2.v1:exon1:c.A320G:p.Y107C,Glyma.01G025500.Wm82.a2.v1:Glyma.01G025500.2.Wm82.a2.v1:exon2:c.A233G:p.Y78C,
Chr01	2715112	nonsynonymous	Glyma.01G025800.Wm82.a2.v1:Glyma.01G025800.1.Wm82.a2.v1:exon2:c.G524A:p.C175Y,
Chr01	2731706	nonsynonymous	Glyma.01G025900.Wm82.a2.v1:Glyma.01G025900.1.Wm82.a2.v1:exon1:c.C157T:p.H53Y,
Chr01	2737598	nonsynonymous	Glyma.01G026000.Wm82.a2.v1:Glyma.01G026000.1.Wm82.a2.v1:exon10:c.C1181T:p.A394V,Glyma.01G026000.Wm82.a2.v1:Glyma.01G026000.2.Wm82.a2.v1:exon10:c.C1181T:p.A394V,Glyma.01G026000.Wm82.a2.v1:Glyma.01G026000.3.Wm82.a2.v1:exon10:c.C779T:p.A260V,Glyma.01G026000.Wm82.a2.v1:Glyma.01G026000.4.Wm82.a2.v1:exon10:c.C1181T:p.A394V,
Chr01	2759353	nonsynonymous	Glyma.01G026300.Wm82.a2.v1:Glyma.01G026300.1.Wm82.a2.v1:exon5:c.A569T:p.N190I,
Chr01	2836891	nonsynonymous	Glyma.01G027000.Wm82.a2.v1:Glyma.01G027000.1.Wm82.a2.v1:exon2:c.C802T:p.P268S,
Chr01	2887742	nonsynonymous	Glyma.01G027600.Wm82.a2.v1:Glyma.01G027600.1.Wm82.a2.v1:exon1:c.G99A:p.M33I,
Chr01	2915019	nonsynonymous	Glyma.01G027900.Wm82.a2.v1:Glyma.01G027900.1.Wm82.a2.v1:exon2:c.T335C:p.V112A,
Chr01	2915262	nonsynonymous	Glyma.01G027900.Wm82.a2.v1:Glyma.01G027900.1.Wm82.a2.v1:exon1:c.C191A:p.T64N,
Chr01	3037416	nonsynonymous	Glyma.01G028800.Wm82.a2.v1:Glyma.01G028800.1.Wm82.a2.v1:exon1:c.G1104T:p.M368I,
Chr01	3038033	nonsynonymous	Glyma.01G028800.Wm82.a2.v1:Glyma.01G028800.1.Wm82.a2.v1:exon1:c.G487T:p.V163L,
Chr01	3088403	nonsynonymous	Glyma.01G029100.Wm82.a2.v1:Glyma.01G029100.1.Wm82.a2.v1:exon2:c.G277A:p.A93T,
Chr01	3156249	nonsynonymous	Glyma.01G029900.Wm82.a2.v1:Glyma.01G029900.1.Wm82.a2.v1:exon5:c.T375G:p.I125M,Glyma.01G029900.Wm82.a2.v1:Glyma.01G029900.2.Wm82.a2.v1:exon5:c.T375G:p.I125M,Glyma.01G029900.Wm82.a2.v1:Glyma.01G029900.3.Wm82.a2.v1:exon5:c.T375G:p.I125M,
Chr01	3163766	nonsynonymous	Glyma.01G030100.Wm82.a2.v1:Glyma.01G030100.1.Wm82.a2.v1:exon1:c.A404C:p.Q135P,
Chr01	3235986	nonsynonymous	Glyma.01G030900.Wm82.a2.v1:Glyma.01G030900.2.Wm82.a2.v1:exon2:c.G562A:p.A188T,Glyma.01G030900.Wm82.a2.v1:Glyma.01G030900.1.Wm82.a2.v1:exon3:c.G562A:p.A188T,
Chr01	3237231	nonsynonymous	Glyma.01G030900.Wm82.a2.v1:Glyma.01G030900.2.Wm82.a2.v1:exon2:c.A1807G:p.I603V,Glyma.01G030900.Wm82.a2.v1:Glyma.01G030900.1.Wm82.a2.v1:exon3:c.A1807G:p.I603V,
Chr01	3292955	nonsynonymous	Glyma.01G031600.Wm82.a2.v1:Glyma.01G031600.1.Wm82.a2.v1:exon5:c.C1313T:p.A438V,
Chr01	3293192	nonsynonymous	Glyma.01G031600.Wm82.a2.v1:Glyma.01G031600.1.Wm82.a2.v1:exon4:c.C1199T:p.A400V,
Chr01	3405538	nonsynonymous	Glyma.01G032400.Wm82.a2.v1:Glyma.01G032400.1.Wm82.a2.v1:exon1:c.T425C:p.I142T,Glyma.01G032400.Wm82.a2.v1:Glyma.01G032400.2.Wm82.a2.v1:exon1:c.T425C:p.I142T,
Chr01	3408558	nonsynonymous	Glyma.01G032400.Wm82.a2.v1:Glyma.01G032400.1.Wm82.a2.v1:exon4:c.C2307G:p.D769E,Glyma.01G032400.Wm82.a2.v1:Glyma.01G032400.2.Wm82.a2.v1:exon4:c.C2307G:p.D769E,
Chr01	3408616	stopgain	Glyma.01G032400.Wm82.a2.v1:Glyma.01G032400.1.Wm82.a2.v1:exon4:c.A2365T:p.K789X,Glyma.01G032400.Wm82.a2.v1:Glyma.01G032400.2.Wm82.a2.v1:exon4:c.A2365T:p.K789X,
Chr01	3415495	nonsynonymous	Glyma.01G032500.Wm82.a2.v1:Glyma.01G032500.1.Wm82.a2.v1:exon1:c.C236T:p.S79L,
Chr01	3456155	nonsynonymous	Glyma.01G032900.Wm82.a2.v1:Glyma.01G032900.1.Wm82.a2.v1:exon2:c.G79C:p.E27Q,
Chr01	3458164	nonsynonymous	Glyma.01G032900.Wm82.a2.v1:Glyma.01G032900.1.Wm82.a2.v1:exon4:c.C1678A:p.P560T,
Chr01	3458707	nonsynonymous	Glyma.01G032900.Wm82.a2.v1:Glyma.01G032900.1.Wm82.a2.v1:exon5:c.C2057G:p.T686S,
Chr01	3458940	nonsynonymous	Glyma.01G032900.Wm82.a2.v1:Glyma.01G032900.1.Wm82.a2.v1:exon5:c.A2290T:p.M764L,
Chr01	3459339	nonsynonymous	Glyma.01G032900.Wm82.a2.v1:Glyma.01G032900.1.Wm82.a2.v1:exon5:c.T2689G:p.S897A,
Chr01	3489436	nonsynonymous	Glyma.01G033200.Wm82.a2.v1:Glyma.01G033200.1.Wm82.a2.v1:exon3:c.A1634T:p.E545V,
Chr01	3489579	nonsynonymous	Glyma.01G033200.Wm82.a2.v1:Glyma.01G033200.1.Wm82.a2.v1:exon3:c.C1777T:p.P593S,
Chr01	3491313	nonsynonymous	Glyma.01G033200.Wm82.a2.v1:Glyma.01G033200.1.Wm82.a2.v1:exon4:c.A3094G:p.N1032D,
Chr01	3491406	nonsynonymous	Glyma.01G033200.Wm82.a2.v1:Glyma.01G033200.1.Wm82.a2.v1:exon4:c.G3187A:p.E1063K,
Chr01	3491482	nonsynonymous	Glyma.01G033200.Wm82.a2.v1:Glyma.01G033200.1.Wm82.a2.v1:exon4:c.A3263G:p.E1088G,
Chr01	3491532	nonsynonymous	Glyma.01G033200.Wm82.a2.v1:Glyma.01G033200.1.Wm82.a2.v1:exon4:c.A3313C:p.S1105R,
Chr01	3491622	nonsynonymous	Glyma.01G033200.Wm82.a2.v1:Glyma.01G033200.1.Wm82.a2.v1:exon4:c.T3403C:p.C1135R,
Chr01	3491746	nonsynonymous	Glyma.01G033200.Wm82.a2.v1:Glyma.01G033200.1.Wm82.a2.v1:exon4:c.T3527C:p.F1176S,
Chr01	3546944	nonsynonymous	Glyma.01G033900.Wm82.a2.v1:Glyma.01G033900.1.Wm82.a2.v1:exon4:c.G422A:p.G141E,
Chr01	3565483	nonsynonymous	Glyma.01G034100.Wm82.a2.v1:Glyma.01G034100.1.Wm82.a2.v1:exon3:c.G434A:p.R145H,Glyma.01G034100.Wm82.a2.v1:Glyma.01G034100.2.Wm82.a2.v1:exon3:c.G434A:p.R145H,Glyma.01G034100.Wm82.a2.v1:Glyma.01G034100.3.Wm82.a2.v1:exon4:c.G434A:p.R145H,Glyma.01G034100.Wm82.a2.v1:Glyma.01G034100.4.Wm82.a2.v1:exon4:c.G434A:p.R145H,
Chr01	3583453	nonsynonymous	Glyma.01G034400.Wm82.a2.v1:Glyma.01G034400.1.Wm82.a2.v1:exon4:c.C794T:p.A265V,
Chr01	3589810	nonsynonymous	Glyma.01G034600.Wm82.a2.v1:Glyma.01G034600.1.Wm82.a2.v1:exon2:c.A236C:p.E79A,
Chr01	3649791	nonsynonymous	Glyma.01G035200.Wm82.a2.v1:Glyma.01G035200.1.Wm82.a2.v1:exon6:c.A731T:p.Y244F,
Chr01	3694946	nonsynonymous	Glyma.01G035400.Wm82.a2.v1:Glyma.01G035400.1.Wm82.a2.v1:exon1:c.A1816T:p.M606L,
Chr01	3695351	nonsynonymous	Glyma.01G035400.Wm82.a2.v1:Glyma.01G035400.1.Wm82.a2.v1:exon1:c.C2221T:p.P741S,
Chr01	3741242	nonsynonymous	Glyma.01G035700.Wm82.a2.v1:Glyma.01G035700.1.Wm82.a2.v1:exon3:c.T1029A:p.D343E,
Chr01	3762608	nonsynonymous	Glyma.01G035900.Wm82.a2.v1:Glyma.01G035900.1.Wm82.a2.v1:exon2:c.G800A:p.R267H,
Chr01	3762849	nonsynonymous	Glyma.01G035900.Wm82.a2.v1:Glyma.01G035900.1.Wm82.a2.v1:exon2:c.C1041A:p.S347R,
Chr01	3962230	nonsynonymous	Glyma.01G037300.Wm82.a2.v1:Glyma.01G037300.1.Wm82.a2.v1:exon1:c.A152G:p.N51S,
Chr01	4003388	nonsynonymous	Glyma.01G037600.Wm82.a2.v1:Glyma.01G037600.1.Wm82.a2.v1:exon1:c.G937C:p.A313P,
Chr01	4032216	nonsynonymous	Glyma.01G038000.Wm82.a2.v1:Glyma.01G038000.1.Wm82.a2.v1:exon1:c.A76T:p.T26S,
Chr01	4116524	nonsynonymous	Glyma.01G038500.Wm82.a2.v1:Glyma.01G038500.1.Wm82.a2.v1:exon1:c.G277A:p.D93N,
Chr01	4116568	nonsynonymous	Glyma.01G038500.Wm82.a2.v1:Glyma.01G038500.1.Wm82.a2.v1:exon1:c.A321C:p.Q107H,
Chr01	4116569	nonsynonymous	Glyma.01G038500.Wm82.a2.v1:Glyma.01G038500.1.Wm82.a2.v1:exon1:c.A322C:p.K108Q,
Chr01	4219360	nonsynonymous	Glyma.01G039000.Wm82.a2.v1:Glyma.01G039000.1.Wm82.a2.v1:exon4:c.C2992A:p.L998I,Glyma.01G039000.Wm82.a2.v1:Glyma.01G039000.2.Wm82.a2.v1:exon4:c.C2992A:p.L998I,
Chr01	4256826	nonsynonymous	Glyma.01G039300.Wm82.a2.v1:Glyma.01G039300.1.Wm82.a2.v1:exon3:c.T407A:p.L136H,
Chr01	4291144	nonsynonymous	Glyma.01G039500.Wm82.a2.v1:Glyma.01G039500.3.Wm82.a2.v1:exon1:c.C35T:p.T12I,
Chr01	4325060	nonsynonymous	Glyma.01G039900.Wm82.a2.v1:Glyma.01G039900.1.Wm82.a2.v1:exon1:c.A629T:p.K210M,
Chr01	4358042	nonsynonymous	Glyma.01G040300.Wm82.a2.v1:Glyma.01G040300.1.Wm82.a2.v1:exon11:c.A1166T:p.Y389F,
Chr01	4381261	nonsynonymous	Glyma.01G040500.Wm82.a2.v1:Glyma.01G040500.1.Wm82.a2.v1:exon1:c.C109G:p.Q37E,
Chr01	4381379	nonsynonymous	Glyma.01G040500.Wm82.a2.v1:Glyma.01G040500.1.Wm82.a2.v1:exon1:c.G227T:p.C76F,
Chr01	4381477	nonsynonymous	Glyma.01G040500.Wm82.a2.v1:Glyma.01G040500.1.Wm82.a2.v1:exon1:c.G325A:p.A109T,
Chr01	4382707	nonsynonymous	Glyma.01G040500.Wm82.a2.v1:Glyma.01G040500.1.Wm82.a2.v1:exon2:c.T882G:p.I294M,
Chr01	4389736	nonsynonymous	Glyma.01G040600.Wm82.a2.v1:Glyma.01G040600.1.Wm82.a2.v1:exon1:c.A98T:p.H33L,
Chr01	4399545	nonsynonymous	Glyma.01G040900.Wm82.a2.v1:Glyma.01G040900.1.Wm82.a2.v1:exon1:c.T2657C:p.L886P,Glyma.01G040900.Wm82.a2.v1:Glyma.01G040900.2.Wm82.a2.v1:exon1:c.T2657C:p.L886P,
Chr01	4401847	nonsynonymous	Glyma.01G040900.Wm82.a2.v1:Glyma.01G040900.1.Wm82.a2.v1:exon1:c.C355T:p.R119C,Glyma.01G040900.Wm82.a2.v1:Glyma.01G040900.2.Wm82.a2.v1:exon1:c.C355T:p.R119C,
Chr01	4404269	nonsynonymous	Glyma.01G041100.Wm82.a2.v1:Glyma.01G041100.1.Wm82.a2.v1:exon2:c.G193A:p.A65T,
Chr01	4485510	nonsynonymous	Glyma.01G041500.Wm82.a2.v1:Glyma.01G041500.1.Wm82.a2.v1:exon1:c.A187T:p.T63S,Glyma.01G041500.Wm82.a2.v1:Glyma.01G041500.2.Wm82.a2.v1:exon1:c.A187T:p.T63S,
Chr01	4615723	nonsynonymous	Glyma.01G042300.Wm82.a2.v1:Glyma.01G042300.1.Wm82.a2.v1:exon4:c.A888T:p.L296F,Glyma.01G042300.Wm82.a2.v1:Glyma.01G042300.2.Wm82.a2.v1:exon4:c.A888T:p.L296F,Glyma.01G042300.Wm82.a2.v1:Glyma.01G042300.3.Wm82.a2.v1:exon4:c.A888T:p.L296F,Glyma.01G042300.Wm82.a2.v1:Glyma.01G042300.4.Wm82.a2.v1:exon4:c.A888T:p.L296F,Glyma.01G042300.Wm82.a2.v1:Glyma.01G042300.5.Wm82.a2.v1:exon4:c.A888T:p.L296F,Glyma.01G…
Chr01	4616446	nonsynonymous	Glyma.01G042300.Wm82.a2.v1:Glyma.01G042300.1.Wm82.a2.v1:exon2:c.A610G:p.N204D,Glyma.01G042300.Wm82.a2.v1:Glyma.01G042300.2.Wm82.a2.v1:exon2:c.A610G:p.N204D,Glyma.01G042300.Wm82.a2.v1:Glyma.01G042300.3.Wm82.a2.v1:exon2:c.A610G:p.N204D,Glyma.01G042300.Wm82.a2.v1:Glyma.01G042300.4.Wm82.a2.v1:exon2:c.A610G:p.N204D,Glyma.01G042300.Wm82.a2.v1:Glyma.01G042300.5.Wm82.a2.v1:exon2:c.A610G:p.N204D,Glyma.01G…
Chr01	4617641	nonsynonymous	Glyma.01G042300.Wm82.a2.v1:Glyma.01G042300.1.Wm82.a2.v1:exon1:c.G397A:p.V133I,Glyma.01G042300.Wm82.a2.v1:Glyma.01G042300.2.Wm82.a2.v1:exon1:c.G397A:p.V133I,Glyma.01G042300.Wm82.a2.v1:Glyma.01G042300.3.Wm82.a2.v1:exon1:c.G397A:p.V133I,Glyma.01G042300.Wm82.a2.v1:Glyma.01G042300.4.Wm82.a2.v1:exon1:c.G397A:p.V133I,Glyma.01G042300.Wm82.a2.v1:Glyma.01G042300.5.Wm82.a2.v1:exon1:c.G397A:p.V133I,Glyma.01G…
Chr01	4639815	nonsynonymous	Glyma.01G042400.Wm82.a2.v1:Glyma.01G042400.1.Wm82.a2.v1:exon1:c.T149A:p.F50Y,Glyma.01G042400.Wm82.a2.v1:Glyma.01G042400.2.Wm82.a2.v1:exon2:c.T149A:p.F50Y,Glyma.01G042400.Wm82.a2.v1:Glyma.01G042400.5.Wm82.a2.v1:exon2:c.T149A:p.F50Y,Glyma.01G042400.Wm82.a2.v1:Glyma.01G042400.3.Wm82.a2.v1:exon3:c.T149A:p.F50Y,Glyma.01G042400.Wm82.a2.v1:Glyma.01G042400.4.Wm82.a2.v1:exon3:c.T149A:p.F50Y,
Chr01	4680992	nonsynonymous	Glyma.01G042900.Wm82.a2.v1:Glyma.01G042900.1.Wm82.a2.v1:exon1:c.A1291G:p.T431A,
Chr01	4685745	nonsynonymous	Glyma.01G043000.Wm82.a2.v1:Glyma.01G043000.1.Wm82.a2.v1:exon5:c.A573T:p.L191F,Glyma.01G043000.Wm82.a2.v1:Glyma.01G043000.2.Wm82.a2.v1:exon5:c.A573T:p.L191F,
Chr01	4733281	nonsynonymous	Glyma.01G043500.Wm82.a2.v1:Glyma.01G043500.1.Wm82.a2.v1:exon1:c.G46T:p.A16S,
Chr01	4828724	nonsynonymous	Glyma.01G044000.Wm82.a2.v1:Glyma.01G044000.1.Wm82.a2.v1:exon2:c.A289G:p.K97E,
Chr01	4880912	nonsynonymous	Glyma.01G044300.Wm82.a2.v1:Glyma.01G044300.1.Wm82.a2.v1:exon10:c.G944A:p.S315N,Glyma.01G044300.Wm82.a2.v1:Glyma.01G044300.2.Wm82.a2.v1:exon10:c.G944A:p.S315N,Glyma.01G044300.Wm82.a2.v1:Glyma.01G044300.3.Wm82.a2.v1:exon10:c.G944A:p.S315N,Glyma.01G044300.Wm82.a2.v1:Glyma.01G044300.4.Wm82.a2.v1:exon10:c.G944A:p.S315N,Glyma.01G044300.Wm82.a2.v1:Glyma.01G044300.5.Wm82.a2.v1:exon10:c.G944A:p.S315N,
Chr01	4882683	nonsynonymous	Glyma.01G044300.Wm82.a2.v1:Glyma.01G044300.1.Wm82.a2.v1:exon8:c.C589G:p.Q197E,Glyma.01G044300.Wm82.a2.v1:Glyma.01G044300.2.Wm82.a2.v1:exon8:c.C589G:p.Q197E,Glyma.01G044300.Wm82.a2.v1:Glyma.01G044300.3.Wm82.a2.v1:exon8:c.C589G:p.Q197E,Glyma.01G044300.Wm82.a2.v1:Glyma.01G044300.4.Wm82.a2.v1:exon8:c.C589G:p.Q197E,Glyma.01G044300.Wm82.a2.v1:Glyma.01G044300.5.Wm82.a2.v1:exon8:c.C589G:p.Q197E,
Chr01	5061117	nonsynonymous	Glyma.01G045100.Wm82.a2.v1:Glyma.01G045100.1.Wm82.a2.v1:exon2:c.G212A:p.R71Q,Glyma.01G045100.Wm82.a2.v1:Glyma.01G045100.2.Wm82.a2.v1:exon2:c.G212A:p.R71Q,
Chr01	5329301	nonsynonymous	Glyma.01G046200.Wm82.a2.v1:Glyma.01G046200.2.Wm82.a2.v1:exon3:c.T249A:p.D83E,Glyma.01G046200.Wm82.a2.v1:Glyma.01G046200.1.Wm82.a2.v1:exon4:c.T357A:p.D119E,Glyma.01G046200.Wm82.a2.v1:Glyma.01G046200.3.Wm82.a2.v1:exon4:c.T357A:p.D119E,
Chr01	5338287	nonsynonymous	Glyma.01G046300.Wm82.a2.v1:Glyma.01G046300.1.Wm82.a2.v1:exon1:c.A629G:p.N210S,
Chr01	5380412	nonsynonymous	Glyma.01G046600.Wm82.a2.v1:Glyma.01G046600.1.Wm82.a2.v1:exon2:c.G995A:p.G332E,Glyma.01G046600.Wm82.a2.v1:Glyma.01G046600.2.Wm82.a2.v1:exon2:c.G995A:p.G332E,
Chr01	5465953	nonsynonymous	Glyma.01G046900.Wm82.a2.v1:Glyma.01G046900.1.Wm82.a2.v1:exon6:c.A2819G:p.K940R,
Chr01	5468192	nonsynonymous	Glyma.01G046900.Wm82.a2.v1:Glyma.01G046900.1.Wm82.a2.v1:exon3:c.T974A:p.I325N,
Chr01	5515975	stopgain	Glyma.01G047300.Wm82.a2.v1:Glyma.01G047300.1.Wm82.a2.v1:exon2:c.C525G:p.Y175X,
Chr01	5528917	nonsynonymous	Glyma.01G047500.Wm82.a2.v1:Glyma.01G047500.1.Wm82.a2.v1:exon5:c.A1394C:p.Y465S,
Chr01	5530186	nonsynonymous	Glyma.01G047500.Wm82.a2.v1:Glyma.01G047500.1.Wm82.a2.v1:exon2:c.A627G:p.I209M,
Chr01	5550025	nonsynonymous	Glyma.01G047700.Wm82.a2.v1:Glyma.01G047700.1.Wm82.a2.v1:exon2:c.G109A:p.A37T,
Chr01	5550092	nonsynonymous	Glyma.01G047700.Wm82.a2.v1:Glyma.01G047700.1.Wm82.a2.v1:exon2:c.A176G:p.E59G,
Chr01	5605919	nonsynonymous	Glyma.01G048100.Wm82.a2.v1:Glyma.01G048100.1.Wm82.a2.v1:exon1:c.G562T:p.A188S,
Chr01	5664013	nonsynonymous	Glyma.01G048500.Wm82.a2.v1:Glyma.01G048500.1.Wm82.a2.v1:exon6:c.G1507T:p.A503S,Glyma.01G048500.Wm82.a2.v1:Glyma.01G048500.2.Wm82.a2.v1:exon6:c.G1507T:p.A503S,Glyma.01G048500.Wm82.a2.v1:Glyma.01G048500.4.Wm82.a2.v1:exon6:c.G1507T:p.A503S,Glyma.01G048500.Wm82.a2.v1:Glyma.01G048500.3.Wm82.a2.v1:exon7:c.G1507T:p.A503S,
Chr01	5681250	nonsynonymous	Glyma.01G048700.Wm82.a2.v1:Glyma.01G048700.1.Wm82.a2.v1:exon1:c.G269T:p.G90V,
Chr01	5681346	nonsynonymous	Glyma.01G048700.Wm82.a2.v1:Glyma.01G048700.1.Wm82.a2.v1:exon1:c.A365G:p.E122G,
Chr01	5681349	nonsynonymous	Glyma.01G048700.Wm82.a2.v1:Glyma.01G048700.1.Wm82.a2.v1:exon1:c.A368T:p.E123V,
Chr01	5695639	nonsynonymous	Glyma.01G048900.Wm82.a2.v1:Glyma.01G048900.1.Wm82.a2.v1:exon4:c.C749T:p.A250V,
Chr01	5711023	nonsynonymous	Glyma.01G049000.Wm82.a2.v1:Glyma.01G049000.1.Wm82.a2.v1:exon1:c.T169G:p.Y57D,
Chr01	5736743	nonsynonymous	Glyma.01G049200.Wm82.a2.v1:Glyma.01G049200.1.Wm82.a2.v1:exon1:c.G857A:p.R286Q,
Chr01	5736954	nonsynonymous	Glyma.01G049200.Wm82.a2.v1:Glyma.01G049200.1.Wm82.a2.v1:exon1:c.G646A:p.E216K,
Chr01	5737412	nonsynonymous	Glyma.01G049200.Wm82.a2.v1:Glyma.01G049200.1.Wm82.a2.v1:exon1:c.C188T:p.A63V,
Chr01	5741088	nonsynonymous	Glyma.01G049300.Wm82.a2.v1:Glyma.01G049300.1.Wm82.a2.v1:exon2:c.G262T:p.V88L,
Chr01	6038315	nonsynonymous	Glyma.01G051000.Wm82.a2.v1:Glyma.01G051000.1.Wm82.a2.v1:exon2:c.G269A:p.C90Y,
Chr01	6051031	stopgain	Glyma.01G051200.Wm82.a2.v1:Glyma.01G051200.1.Wm82.a2.v1:exon2:c.G216A:p.W72X,
Chr01	6115619	nonsynonymous	Glyma.01G051600.Wm82.a2.v1:Glyma.01G051600.1.Wm82.a2.v1:exon3:c.T686C:p.M229T,
Chr01	6318988	nonsynonymous	Glyma.01G052000.Wm82.a2.v1:Glyma.01G052000.1.Wm82.a2.v1:exon2:c.T793A:p.S265T,
Chr01	6632870	nonsynonymous	Glyma.01G053200.Wm82.a2.v1:Glyma.01G053200.1.Wm82.a2.v1:exon8:c.C403G:p.R135G,
Chr01	6788279	nonsynonymous	Glyma.01G053600.Wm82.a2.v1:Glyma.01G053600.1.Wm82.a2.v1:exon3:c.G43A:p.G15R,Glyma.01G053600.Wm82.a2.v1:Glyma.01G053600.2.Wm82.a2.v1:exon3:c.G43A:p.G15R,
Chr01	6789142	nonsynonymous	Glyma.01G053600.Wm82.a2.v1:Glyma.01G053600.1.Wm82.a2.v1:exon4:c.A323G:p.K108R,Glyma.01G053600.Wm82.a2.v1:Glyma.01G053600.2.Wm82.a2.v1:exon4:c.A323G:p.K108R,
Chr01	6790154	nonsynonymous	Glyma.01G053600.Wm82.a2.v1:Glyma.01G053600.1.Wm82.a2.v1:exon7:c.A800G:p.K267R,Glyma.01G053600.Wm82.a2.v1:Glyma.01G053600.2.Wm82.a2.v1:exon7:c.A800G:p.K267R,
Chr01	6791455	nonsynonymous	Glyma.01G053600.Wm82.a2.v1:Glyma.01G053600.1.Wm82.a2.v1:exon9:c.G1183A:p.E395K,
Chr01	6836290	nonsynonymous	Glyma.01G053900.Wm82.a2.v1:Glyma.01G053900.1.Wm82.a2.v1:exon1:c.C83A:p.A28D,
Chr01	6956959	nonsynonymous	Glyma.01G054000.Wm82.a2.v1:Glyma.01G054000.2.Wm82.a2.v1:exon3:c.C351G:p.F117L,
Chr01	6974688	nonsynonymous	Glyma.01G054200.Wm82.a2.v1:Glyma.01G054200.1.Wm82.a2.v1:exon2:c.C253A:p.Q85K,
Chr01	7017805	nonsynonymous	Glyma.01G054500.Wm82.a2.v1:Glyma.01G054500.3.Wm82.a2.v1:exon5:c.G778T:p.D260Y,Glyma.01G054500.Wm82.a2.v1:Glyma.01G054500.1.Wm82.a2.v1:exon6:c.G883T:p.D295Y,Glyma.01G054500.Wm82.a2.v1:Glyma.01G054500.10.Wm82.a2.v1:exon6:c.G805T:p.D269Y,Glyma.01G054500.Wm82.a2.v1:Glyma.01G054500.2.Wm82.a2.v1:exon6:c.G565T:p.D189Y,Glyma.01G054500.Wm82.a2.v1:Glyma.01G054500.4.Wm82.a2.v1:exon6:c.G778T:p.D260Y,
Chr01	7018106	nonsynonymous	Glyma.01G054500.Wm82.a2.v1:Glyma.01G054500.3.Wm82.a2.v1:exon4:c.C571T:p.P191S,Glyma.01G054500.Wm82.a2.v1:Glyma.01G054500.1.Wm82.a2.v1:exon5:c.C676T:p.P226S,Glyma.01G054500.Wm82.a2.v1:Glyma.01G054500.10.Wm82.a2.v1:exon5:c.C598T:p.P200S,Glyma.01G054500.Wm82.a2.v1:Glyma.01G054500.2.Wm82.a2.v1:exon5:c.C358T:p.P120S,Glyma.01G054500.Wm82.a2.v1:Glyma.01G054500.4.Wm82.a2.v1:exon5:c.C571T:p.P191S,
Chr01	7023151	nonsynonymous	Glyma.01G054600.Wm82.a2.v1:Glyma.01G054600.1.Wm82.a2.v1:exon1:c.C56A:p.S19Y,
Chr01	7023417	nonsynonymous	Glyma.01G054600.Wm82.a2.v1:Glyma.01G054600.1.Wm82.a2.v1:exon1:c.A322G:p.T108A,
Chr01	7072646	stopgain	Glyma.01G054700.Wm82.a2.v1:Glyma.01G054700.1.Wm82.a2.v1:exon2:c.C496T:p.Q166X,
Chr01	7072928	nonsynonymous	Glyma.01G054700.Wm82.a2.v1:Glyma.01G054700.1.Wm82.a2.v1:exon2:c.C778A:p.L260I,
Chr01	7074132	nonsynonymous	Glyma.01G054700.Wm82.a2.v1:Glyma.01G054700.1.Wm82.a2.v1:exon3:c.G1915A:p.E639K,
Chr01	7272024	nonsynonymous	Glyma.01G056300.Wm82.a2.v1:Glyma.01G056300.1.Wm82.a2.v1:exon6:c.A515C:p.Q172P,
Chr01	7387387	nonsynonymous	Glyma.01G056900.Wm82.a2.v1:Glyma.01G056900.1.Wm82.a2.v1:exon2:c.G700C:p.A234P,
Chr01	7412615	nonsynonymous	Glyma.01G057000.Wm82.a2.v1:Glyma.01G057000.1.Wm82.a2.v1:exon2:c.G152A:p.R51K,
Chr01	7509283	nonsynonymous	Glyma.01G057100.Wm82.a2.v1:Glyma.01G057100.1.Wm82.a2.v1:exon2:c.A130G:p.S44G,
Chr01	7528479	nonsynonymous	Glyma.01G057200.Wm82.a2.v1:Glyma.01G057200.1.Wm82.a2.v1:exon8:c.G822A:p.M274I,
Chr01	7602826	nonsynonymous	Glyma.01G057600.Wm82.a2.v1:Glyma.01G057600.1.Wm82.a2.v1:exon1:c.C172T:p.L58F,
Chr01	7618410	nonsynonymous	Glyma.01G057800.Wm82.a2.v1:Glyma.01G057800.1.Wm82.a2.v1:exon6:c.G1186A:p.A396T,
Chr01	7644256	nonsynonymous	Glyma.01G058000.Wm82.a2.v1:Glyma.01G058000.1.Wm82.a2.v1:exon2:c.T343G:p.S115A,
Chr01	7754947	nonsynonymous	Glyma.01G058600.Wm82.a2.v1:Glyma.01G058600.1.Wm82.a2.v1:exon1:c.A331T:p.I111F,
Chr01	7755234	nonsynonymous	Glyma.01G058600.Wm82.a2.v1:Glyma.01G058600.1.Wm82.a2.v1:exon1:c.A44G:p.Q15R,
Chr01	7822678	nonsynonymous	Glyma.01G059300.Wm82.a2.v1:Glyma.01G059300.1.Wm82.a2.v1:exon1:c.C349T:p.R117W,
Chr01	7924458	nonsynonymous	Glyma.01G059800.Wm82.a2.v1:Glyma.01G059800.1.Wm82.a2.v1:exon3:c.A934G:p.K312E,
Chr01	7925641	nonsynonymous	Glyma.01G059800.Wm82.a2.v1:Glyma.01G059800.1.Wm82.a2.v1:exon5:c.C1710G:p.I570M,
Chr01	7926385	nonsynonymous	Glyma.01G059800.Wm82.a2.v1:Glyma.01G059800.1.Wm82.a2.v1:exon6:c.C1958T:p.T653I,
Chr01	8114551	nonsynonymous	Glyma.01G060200.Wm82.a2.v1:Glyma.01G060200.1.Wm82.a2.v1:exon3:c.C428T:p.A143V,
Chr01	8118118	nonsynonymous	Glyma.01G060200.Wm82.a2.v1:Glyma.01G060200.1.Wm82.a2.v1:exon8:c.C2129T:p.S710L,
Chr01	8379379	nonsynonymous	Glyma.01G060700.Wm82.a2.v1:Glyma.01G060700.1.Wm82.a2.v1:exon12:c.C2110G:p.H704D,
Chr01	8387856	nonsynonymous	Glyma.01G060800.Wm82.a2.v1:Glyma.01G060800.1.Wm82.a2.v1:exon1:c.G233T:p.G78V,
Chr01	8459659	nonsynonymous	Glyma.01G061400.Wm82.a2.v1:Glyma.01G061400.1.Wm82.a2.v1:exon3:c.C134T:p.T45I,
Chr01	8460493	nonsynonymous	Glyma.01G061400.Wm82.a2.v1:Glyma.01G061400.1.Wm82.a2.v1:exon4:c.G202A:p.V68M,
Chr01	8485395	nonsynonymous	Glyma.01G061600.Wm82.a2.v1:Glyma.01G061600.1.Wm82.a2.v1:exon2:c.A1247C:p.D416A,
Chr01	8522797	nonsynonymous	Glyma.01G061700.Wm82.a2.v1:Glyma.01G061700.1.Wm82.a2.v1:exon4:c.A1429C:p.N477H,
Chr01	8524824	nonsynonymous	Glyma.01G061700.Wm82.a2.v1:Glyma.01G061700.1.Wm82.a2.v1:exon5:c.T3125C:p.L1042P,
Chr01	8629894	nonsynonymous	Glyma.01G062100.Wm82.a2.v1:Glyma.01G062100.1.Wm82.a2.v1:exon3:c.A723T:p.K241N,
Chr01	8836065	nonsynonymous	Glyma.01G062700.Wm82.a2.v1:Glyma.01G062700.1.Wm82.a2.v1:exon1:c.T65C:p.V22A,
Chr01	8887598	nonsynonymous	Glyma.01G062900.Wm82.a2.v1:Glyma.01G062900.1.Wm82.a2.v1:exon1:c.C1892G:p.P631R,
Chr01	8889247	nonsynonymous	Glyma.01G062900.Wm82.a2.v1:Glyma.01G062900.1.Wm82.a2.v1:exon2:c.C3241T:p.P1081S,
Chr01	8997810	nonsynonymous	Glyma.01G063200.Wm82.a2.v1:Glyma.01G063200.1.Wm82.a2.v1:exon2:c.G268A:p.D90N,
Chr01	8998021	nonsynonymous	Glyma.01G063200.Wm82.a2.v1:Glyma.01G063200.1.Wm82.a2.v1:exon2:c.C479T:p.A160V,
Chr01	9046718	nonsynonymous	Glyma.01G063400.Wm82.a2.v1:Glyma.01G063400.1.Wm82.a2.v1:exon2:c.G174T:p.K58N,
Chr01	9073529	nonsynonymous	Glyma.01G063600.Wm82.a2.v1:Glyma.01G063600.1.Wm82.a2.v1:exon8:c.T3242G:p.V1081G,Glyma.01G063600.Wm82.a2.v1:Glyma.01G063600.2.Wm82.a2.v1:exon8:c.T3239G:p.V1080G,Glyma.01G063600.Wm82.a2.v1:Glyma.01G063600.3.Wm82.a2.v1:exon8:c.T2864G:p.V955G,
Chr01	9248405	nonsynonymous	Glyma.01G063900.Wm82.a2.v1:Glyma.01G063900.1.Wm82.a2.v1:exon1:c.T88A:p.S30T,
Chr01	9261205	nonsynonymous	Glyma.01G064000.Wm82.a2.v1:Glyma.01G064000.1.Wm82.a2.v1:exon1:c.G141T:p.L47F,
Chr01	9393666	nonsynonymous	Glyma.01G064100.Wm82.a2.v1:Glyma.01G064100.1.Wm82.a2.v1:exon7:c.C617A:p.A206E,
Chr01	9825052	nonsynonymous	Glyma.01G064700.Wm82.a2.v1:Glyma.01G064700.1.Wm82.a2.v1:exon1:c.A451T:p.M151L,
Chr01	9967556	nonsynonymous	Glyma.01G064900.Wm82.a2.v1:Glyma.01G064900.2.Wm82.a2.v1:exon4:c.C1291A:p.H431N,Glyma.01G064900.Wm82.a2.v1:Glyma.01G064900.3.Wm82.a2.v1:exon4:c.C1291A:p.H431N,Glyma.01G064900.Wm82.a2.v1:Glyma.01G064900.4.Wm82.a2.v1:exon4:c.C1291A:p.H431N,Glyma.01G064900.Wm82.a2.v1:Glyma.01G064900.8.Wm82.a2.v1:exon4:c.C1291A:p.H431N,Glyma.01G064900.Wm82.a2.v1:Glyma.01G064900.1.Wm82.a2.v1:exon5:c.C1291A:p.H431N,Glym…
Chr01	10029271	nonsynonymous	Glyma.01G065100.Wm82.a2.v1:Glyma.01G065100.1.Wm82.a2.v1:exon1:c.C167A:p.S56Y,
Chr01	10049737	nonsynonymous	Glyma.01G065200.Wm82.a2.v1:Glyma.01G065200.1.Wm82.a2.v1:exon2:c.A1496T:p.K499I,
Chr01	10083069	nonsynonymous	Glyma.01G065500.Wm82.a2.v1:Glyma.01G065500.1.Wm82.a2.v1:exon2:c.A380T:p.Y127F,
Chr01	10083104	nonsynonymous	Glyma.01G065500.Wm82.a2.v1:Glyma.01G065500.1.Wm82.a2.v1:exon2:c.G415A:p.V139M,
Chr01	10101087	nonsynonymous	Glyma.01G065600.Wm82.a2.v1:Glyma.01G065600.1.Wm82.a2.v1:exon2:c.A468C:p.K156N,
Chr01	10106699	nonsynonymous	Glyma.01G065700.Wm82.a2.v1:Glyma.01G065700.1.Wm82.a2.v1:exon3:c.C1127A:p.A376D,
Chr01	10106826	stopgain	Glyma.01G065700.Wm82.a2.v1:Glyma.01G065700.1.Wm82.a2.v1:exon3:c.C1000T:p.R334X,
Chr01	10383594	nonsynonymous	Glyma.01G066200.Wm82.a2.v1:Glyma.01G066200.1.Wm82.a2.v1:exon2:c.G167A:p.R56Q,
Chr01	11025069	nonsynonymous	Glyma.01G067500.Wm82.a2.v1:Glyma.01G067500.1.Wm82.a2.v1:exon1:c.G64A:p.A22T,
Chr01	11254153	nonsynonymous	Glyma.01G067900.Wm82.a2.v1:Glyma.01G067900.1.Wm82.a2.v1:exon5:c.G545A:p.S182N,
Chr01	13044603	nonsynonymous	Glyma.01G071800.Wm82.a2.v1:Glyma.01G071800.1.Wm82.a2.v1:exon4:c.T284C:p.L95S,
Chr01	13133187	stopgain	Glyma.01G072100.Wm82.a2.v1:Glyma.01G072100.1.Wm82.a2.v1:exon3:c.C1123T:p.Q375X,
Chr01	13348285	nonsynonymous	Glyma.01G072400.Wm82.a2.v1:Glyma.01G072400.1.Wm82.a2.v1:exon7:c.A3291T:p.L1097F,
Chr01	13460112	nonsynonymous	Glyma.01G073000.Wm82.a2.v1:Glyma.01G073000.1.Wm82.a2.v1:exon6:c.A241G:p.I81V,
Chr01	14196055	stopgain	Glyma.01G073500.Wm82.a2.v1:Glyma.01G073500.1.Wm82.a2.v1:exon3:c.C367T:p.R123X,
Chr01	14446819	nonsynonymous	Glyma.01G073700.Wm82.a2.v1:Glyma.01G073700.1.Wm82.a2.v1:exon5:c.C1381T:p.P461S,
Chr01	17043411	nonsynonymous	Glyma.01G075800.Wm82.a2.v1:Glyma.01G075800.1.Wm82.a2.v1:exon1:c.C209A:p.P70H,
Chr01	17043417	nonsynonymous	Glyma.01G075800.Wm82.a2.v1:Glyma.01G075800.1.Wm82.a2.v1:exon1:c.C215T:p.T72I,
Chr01	17156345	nonsynonymous	Glyma.01G075900.Wm82.a2.v1:Glyma.01G075900.1.Wm82.a2.v1:exon1:c.A563C:p.H188P,
Chr01	20182940	nonsynonymous	Glyma.01G078500.Wm82.a2.v1:Glyma.01G078500.1.Wm82.a2.v1:exon5:c.C1742T:p.A581V,
Chr01	20184119	stopgain	Glyma.01G078500.Wm82.a2.v1:Glyma.01G078500.1.Wm82.a2.v1:exon3:c.C778T:p.R260X,
Chr01	21783923	nonsynonymous	Glyma.01G080000.Wm82.a2.v1:Glyma.01G080000.1.Wm82.a2.v1:exon5:c.T1023G:p.N341K,
Chr01	21784269	nonsynonymous	Glyma.01G080000.Wm82.a2.v1:Glyma.01G080000.1.Wm82.a2.v1:exon4:c.C755T:p.T252M,
Chr01	23043284	nonsynonymous	Glyma.01G080900.Wm82.a2.v1:Glyma.01G080900.1.Wm82.a2.v1:exon3:c.G454A:p.V152I,
Chr01	23133785	nonsynonymous	Glyma.01G081000.Wm82.a2.v1:Glyma.01G081000.1.Wm82.a2.v1:exon1:c.C23T:p.T8I,
Chr01	23324663	nonsynonymous	Glyma.01G081200.Wm82.a2.v1:Glyma.01G081200.1.Wm82.a2.v1:exon1:c.C38T:p.T13I,
Chr01	23779435	nonsynonymous	Glyma.01G081800.Wm82.a2.v1:Glyma.01G081800.1.Wm82.a2.v1:exon3:c.G256A:p.E86K,
Chr01	24017552	nonsynonymous	Glyma.01G082400.Wm82.a2.v1:Glyma.01G082400.2.Wm82.a2.v1:exon2:c.G856A:p.D286N,Glyma.01G082400.Wm82.a2.v1:Glyma.01G082400.1.Wm82.a2.v1:exon5:c.G1387A:p.D463N,
Chr01	24239899	nonsynonymous	Glyma.01G083200.Wm82.a2.v1:Glyma.01G083200.1.Wm82.a2.v1:exon2:c.C172T:p.R58C,
Chr01	25143809	nonsynonymous	Glyma.01G084900.Wm82.a2.v1:Glyma.01G084900.1.Wm82.a2.v1:exon8:c.G1403A:p.S468N,
Chr01	25396749	nonsynonymous	Glyma.01G085900.Wm82.a2.v1:Glyma.01G085900.1.Wm82.a2.v1:exon2:c.G173T:p.R58M,
Chr01	25604733	nonsynonymous	Glyma.01G086400.Wm82.a2.v1:Glyma.01G086400.1.Wm82.a2.v1:exon1:c.C5T:p.T2I,
Chr01	25607266	nonsynonymous	Glyma.01G086400.Wm82.a2.v1:Glyma.01G086400.1.Wm82.a2.v1:exon7:c.G1762A:p.E588K,
Chr01	25608406	nonsynonymous	Glyma.01G086400.Wm82.a2.v1:Glyma.01G086400.1.Wm82.a2.v1:exon10:c.G2518A:p.G840R,
Chr01	26272981	nonsynonymous	Glyma.01G087200.Wm82.a2.v1:Glyma.01G087200.1.Wm82.a2.v1:exon1:c.A500C:p.K167T,
Chr01	26696705	nonsynonymous	Glyma.01G088200.Wm82.a2.v1:Glyma.01G088200.1.Wm82.a2.v1:exon5:c.C1114G:p.Q372E,Glyma.01G088200.Wm82.a2.v1:Glyma.01G088200.4.Wm82.a2.v1:exon5:c.C1114G:p.Q372E,Glyma.01G088200.Wm82.a2.v1:Glyma.01G088200.3.Wm82.a2.v1:exon6:c.C1114G:p.Q372E,Glyma.01G088200.Wm82.a2.v1:Glyma.01G088200.2.Wm82.a2.v1:exon7:c.C1114G:p.Q372E,
Chr01	26696708	nonsynonymous	Glyma.01G088200.Wm82.a2.v1:Glyma.01G088200.1.Wm82.a2.v1:exon5:c.G1111T:p.A371S,Glyma.01G088200.Wm82.a2.v1:Glyma.01G088200.4.Wm82.a2.v1:exon5:c.G1111T:p.A371S,Glyma.01G088200.Wm82.a2.v1:Glyma.01G088200.3.Wm82.a2.v1:exon6:c.G1111T:p.A371S,Glyma.01G088200.Wm82.a2.v1:Glyma.01G088200.2.Wm82.a2.v1:exon7:c.G1111T:p.A371S,
Chr01	26862153	nonsynonymous	Glyma.01G088600.Wm82.a2.v1:Glyma.01G088600.1.Wm82.a2.v1:exon1:c.G233A:p.S78N,
Chr01	26879353	stopgain	Glyma.01G088900.Wm82.a2.v1:Glyma.01G088900.1.Wm82.a2.v1:exon3:c.G549A:p.W183X,
Chr01	26879447	nonsynonymous	Glyma.01G088900.Wm82.a2.v1:Glyma.01G088900.1.Wm82.a2.v1:exon3:c.C455T:p.A152V,
Chr01	26880000	nonsynonymous	Glyma.01G088900.Wm82.a2.v1:Glyma.01G088900.1.Wm82.a2.v1:exon2:c.C280T:p.L94F,
Chr01	27037192	nonsynonymous	Glyma.01G089400.Wm82.a2.v1:Glyma.01G089400.1.Wm82.a2.v1:exon7:c.G1171A:p.G391S,
Chr01	27037981	nonsynonymous	Glyma.01G089400.Wm82.a2.v1:Glyma.01G089400.1.Wm82.a2.v1:exon4:c.G652A:p.D218N,
Chr01	27038017	nonsynonymous	Glyma.01G089400.Wm82.a2.v1:Glyma.01G089400.1.Wm82.a2.v1:exon4:c.G616A:p.D206N,
Chr01	27182410	nonsynonymous	Glyma.01G089900.Wm82.a2.v1:Glyma.01G089900.1.Wm82.a2.v1:exon4:c.G515T:p.G172V,Glyma.01G089900.Wm82.a2.v1:Glyma.01G089900.2.Wm82.a2.v1:exon4:c.G515T:p.G172V,Glyma.01G089900.Wm82.a2.v1:Glyma.01G089900.3.Wm82.a2.v1:exon4:c.G515T:p.G172V,
Chr01	27239575	nonsynonymous	Glyma.01G090100.Wm82.a2.v1:Glyma.01G090100.1.Wm82.a2.v1:exon2:c.T122C:p.F41S,
Chr01	27382421	stopgain	Glyma.01G090500.Wm82.a2.v1:Glyma.01G090500.1.Wm82.a2.v1:exon5:c.G530A:p.W177X,
Chr01	27394383	nonsynonymous	Glyma.01G090600.Wm82.a2.v1:Glyma.01G090600.1.Wm82.a2.v1:exon2:c.G163A:p.E55K,
Chr01	27437147	nonsynonymous	Glyma.01G090800.Wm82.a2.v1:Glyma.01G090800.1.Wm82.a2.v1:exon2:c.C83T:p.A28V,
Chr01	27548794	nonsynonymous	Glyma.01G091100.Wm82.a2.v1:Glyma.01G091100.1.Wm82.a2.v1:exon2:c.C433A:p.L145I,
Chr01	27744867	nonsynonymous	Glyma.01G091600.Wm82.a2.v1:Glyma.01G091600.1.Wm82.a2.v1:exon4:c.G448A:p.D150N,
Chr01	27745231	nonsynonymous	Glyma.01G091600.Wm82.a2.v1:Glyma.01G091600.1.Wm82.a2.v1:exon6:c.T596C:p.V199A,
Chr01	27745321	nonsynonymous	Glyma.01G091600.Wm82.a2.v1:Glyma.01G091600.1.Wm82.a2.v1:exon6:c.C686T:p.T229I,
Chr01	27768518	nonsynonymous	Glyma.01G091700.Wm82.a2.v1:Glyma.01G091700.1.Wm82.a2.v1:exon6:c.C2060T:p.S687F,
Chr01	27768723	nonsynonymous	Glyma.01G091700.Wm82.a2.v1:Glyma.01G091700.1.Wm82.a2.v1:exon6:c.G1855A:p.G619S,
Chr01	27770857	nonsynonymous	Glyma.01G091700.Wm82.a2.v1:Glyma.01G091700.1.Wm82.a2.v1:exon1:c.A241G:p.T81A,
Chr01	27771066	nonsynonymous	Glyma.01G091700.Wm82.a2.v1:Glyma.01G091700.1.Wm82.a2.v1:exon1:c.T32C:p.V11A,
Chr01	28177477	nonsynonymous	Glyma.01G093100.Wm82.a2.v1:Glyma.01G093100.1.Wm82.a2.v1:exon1:c.A977T:p.K326I,
Chr01	28178333	nonsynonymous	Glyma.01G093100.Wm82.a2.v1:Glyma.01G093100.1.Wm82.a2.v1:exon1:c.A121C:p.T41P,
Chr01	28331066	nonsynonymous	Glyma.01G093500.Wm82.a2.v1:Glyma.01G093500.1.Wm82.a2.v1:exon3:c.G134T:p.S45I,
Chr01	29245163	nonsynonymous	Glyma.01G094800.Wm82.a2.v1:Glyma.01G094800.1.Wm82.a2.v1:exon2:c.G650T:p.R217M,Glyma.01G094800.Wm82.a2.v1:Glyma.01G094800.2.Wm82.a2.v1:exon2:c.G650T:p.R217M,Glyma.01G094800.Wm82.a2.v1:Glyma.01G094800.3.Wm82.a2.v1:exon2:c.G650T:p.R217M,Glyma.01G094800.Wm82.a2.v1:Glyma.01G094800.4.Wm82.a2.v1:exon2:c.G650T:p.R217M,Glyma.01G094800.Wm82.a2.v1:Glyma.01G094800.5.Wm82.a2.v1:exon2:c.G650T:p.R217M,
Chr01	29534205	nonsynonymous	Glyma.01G095100.Wm82.a2.v1:Glyma.01G095100.1.Wm82.a2.v1:exon2:c.G638C:p.G213A,
Chr01	31300035	nonsynonymous	Glyma.01G096400.Wm82.a2.v1:Glyma.01G096400.1.Wm82.a2.v1:exon1:c.C661T:p.R221C,
Chr01	32009620	nonsynonymous	Glyma.01G097200.Wm82.a2.v1:Glyma.01G097200.1.Wm82.a2.v1:exon2:c.G266A:p.R89H,
Chr01	32030270	nonsynonymous	Glyma.01G097400.Wm82.a2.v1:Glyma.01G097400.1.Wm82.a2.v1:exon4:c.A531T:p.E177D,Glyma.01G097400.Wm82.a2.v1:Glyma.01G097400.2.Wm82.a2.v1:exon4:c.A531T:p.E177D,Glyma.01G097400.Wm82.a2.v1:Glyma.01G097400.3.Wm82.a2.v1:exon4:c.A531T:p.E177D,
Chr01	32300833	nonsynonymous	Glyma.01G097900.Wm82.a2.v1:Glyma.01G097900.1.Wm82.a2.v1:exon2:c.A623G:p.N208S,
Chr01	32740210	nonsynonymous	Glyma.01G098500.Wm82.a2.v1:Glyma.01G098500.1.Wm82.a2.v1:exon1:c.C221T:p.S74L,
Chr01	32932500	stopgain	Glyma.01G098800.Wm82.a2.v1:Glyma.01G098800.1.Wm82.a2.v1:exon2:c.C688T:p.Q230X,
Chr01	33373922	nonsynonymous	Glyma.01G100400.Wm82.a2.v1:Glyma.01G100400.1.Wm82.a2.v1:exon1:c.C85G:p.R29G,
Chr01	33373997	nonsynonymous	Glyma.01G100400.Wm82.a2.v1:Glyma.01G100400.1.Wm82.a2.v1:exon1:c.C160T:p.H54Y,
Chr01	33374661	nonsynonymous	Glyma.01G100400.Wm82.a2.v1:Glyma.01G100400.1.Wm82.a2.v1:exon2:c.G400A:p.D134N,
Chr01	33443608	nonsynonymous	Glyma.01G100700.Wm82.a2.v1:Glyma.01G100700.1.Wm82.a2.v1:exon3:c.C323T:p.T108M,
Chr01	33443894	nonsynonymous	Glyma.01G100700.Wm82.a2.v1:Glyma.01G100700.1.Wm82.a2.v1:exon4:c.G585T:p.Q195H,
Chr01	33498185	nonsynonymous	Glyma.01G100800.Wm82.a2.v1:Glyma.01G100800.1.Wm82.a2.v1:exon2:c.C278T:p.P93L,
Chr01	33498344	nonsynonymous	Glyma.01G100800.Wm82.a2.v1:Glyma.01G100800.1.Wm82.a2.v1:exon2:c.C119G:p.S40W,
Chr01	33498623	nonsynonymous	Glyma.01G100800.Wm82.a2.v1:Glyma.01G100800.1.Wm82.a2.v1:exon1:c.A88G:p.T30A,
Chr01	33715732	nonsynonymous	Glyma.01G101400.Wm82.a2.v1:Glyma.01G101400.1.Wm82.a2.v1:exon2:c.C199G:p.Q67E,
Chr01	33789166	nonsynonymous	Glyma.01G101500.Wm82.a2.v1:Glyma.01G101500.1.Wm82.a2.v1:exon1:c.A152G:p.Q51R,
Chr01	33874511	nonsynonymous	Glyma.01G101700.Wm82.a2.v1:Glyma.01G101700.1.Wm82.a2.v1:exon2:c.G814A:p.D272N,
Chr01	33874670	nonsynonymous	Glyma.01G101700.Wm82.a2.v1:Glyma.01G101700.1.Wm82.a2.v1:exon2:c.C973T:p.H325Y,
Chr01	33874710	nonsynonymous	Glyma.01G101700.Wm82.a2.v1:Glyma.01G101700.1.Wm82.a2.v1:exon2:c.C1013T:p.T338I,
Chr01	33904479	nonsynonymous	Glyma.01G101800.Wm82.a2.v1:Glyma.01G101800.1.Wm82.a2.v1:exon1:c.A386T:p.K129I,
Chr01	33904739	nonsynonymous	Glyma.01G101800.Wm82.a2.v1:Glyma.01G101800.1.Wm82.a2.v1:exon1:c.G646A:p.G216R,
Chr01	33909385	stopgain	Glyma.01G101900.Wm82.a2.v1:Glyma.01G101900.1.Wm82.a2.v1:exon4:c.G475T:p.E159X,
Chr01	33985238	nonsynonymous	Glyma.01G102100.Wm82.a2.v1:Glyma.01G102100.1.Wm82.a2.v1:exon1:c.T365C:p.V122A,
Chr01	33985325	nonsynonymous	Glyma.01G102100.Wm82.a2.v1:Glyma.01G102100.1.Wm82.a2.v1:exon1:c.C452T:p.S151F,
Chr01	34327278	startloss	Glyma.01G102800.Wm82.a2.v1:Glyma.01G102800.1.Wm82.a2.v1:exon1:c.G3A:p.M1?,
Chr01	34364976	nonsynonymous	Glyma.01G103000.Wm82.a2.v1:Glyma.01G103000.1.Wm82.a2.v1:exon2:c.C361A:p.Q121K,
Chr01	34760957	nonsynonymous	Glyma.01G103900.Wm82.a2.v1:Glyma.01G103900.1.Wm82.a2.v1:exon1:c.A22C:p.K8Q,
Chr01	35214673	nonsynonymous	Glyma.01G104400.Wm82.a2.v1:Glyma.01G104400.1.Wm82.a2.v1:exon1:c.T53A:p.F18Y,
Chr01	35232403	nonsynonymous	Glyma.01G104500.Wm82.a2.v1:Glyma.01G104500.1.Wm82.a2.v1:exon3:c.C455T:p.A152V,
Chr01	35232922	nonsynonymous	Glyma.01G104500.Wm82.a2.v1:Glyma.01G104500.1.Wm82.a2.v1:exon3:c.C974T:p.A325V,
Chr01	35234772	nonsynonymous	Glyma.01G104500.Wm82.a2.v1:Glyma.01G104500.1.Wm82.a2.v1:exon7:c.C2365A:p.Q789K,
Chr01	35235848	nonsynonymous	Glyma.01G104500.Wm82.a2.v1:Glyma.01G104500.1.Wm82.a2.v1:exon9:c.C3073A:p.Q1025K,
Chr01	35236088	nonsynonymous	Glyma.01G104500.Wm82.a2.v1:Glyma.01G104500.1.Wm82.a2.v1:exon10:c.G3259A:p.E1087K,
Chr01	35236165	nonsynonymous	Glyma.01G104500.Wm82.a2.v1:Glyma.01G104500.1.Wm82.a2.v1:exon10:c.G3336T:p.L1112F,
Chr01	35236451	nonsynonymous	Glyma.01G104500.Wm82.a2.v1:Glyma.01G104500.1.Wm82.a2.v1:exon11:c.G3583A:p.G1195R,
Chr01	35236535	nonsynonymous	Glyma.01G104500.Wm82.a2.v1:Glyma.01G104500.1.Wm82.a2.v1:exon11:c.G3667A:p.D1223N,
Chr01	35252432	nonsynonymous	Glyma.01G104600.Wm82.a2.v1:Glyma.01G104600.1.Wm82.a2.v1:exon2:c.C1082G:p.S361C,Glyma.01G104600.Wm82.a2.v1:Glyma.01G104600.2.Wm82.a2.v1:exon2:c.C1082G:p.S361C,
Chr01	35253116	nonsynonymous	Glyma.01G104600.Wm82.a2.v1:Glyma.01G104600.1.Wm82.a2.v1:exon2:c.A398T:p.E133V,Glyma.01G104600.Wm82.a2.v1:Glyma.01G104600.2.Wm82.a2.v1:exon2:c.A398T:p.E133V,
Chr01	35268718	nonsynonymous	Glyma.01G104700.Wm82.a2.v1:Glyma.01G104700.1.Wm82.a2.v1:exon3:c.C269A:p.A90E,
Chr01	35391430	nonsynonymous	Glyma.01G105000.Wm82.a2.v1:Glyma.01G105000.1.Wm82.a2.v1:exon4:c.G1107A:p.M369I,
Chr01	35712219	nonsynonymous	Glyma.01G105900.Wm82.a2.v1:Glyma.01G105900.1.Wm82.a2.v1:exon6:c.C1407A:p.S469R,Glyma.01G105900.Wm82.a2.v1:Glyma.01G105900.2.Wm82.a2.v1:exon6:c.C1407A:p.S469R,Glyma.01G105900.Wm82.a2.v1:Glyma.01G105900.3.Wm82.a2.v1:exon6:c.C1407A:p.S469R,
Chr01	35714348	nonsynonymous	Glyma.01G105900.Wm82.a2.v1:Glyma.01G105900.1.Wm82.a2.v1:exon2:c.C506T:p.A169V,Glyma.01G105900.Wm82.a2.v1:Glyma.01G105900.2.Wm82.a2.v1:exon2:c.C506T:p.A169V,Glyma.01G105900.Wm82.a2.v1:Glyma.01G105900.3.Wm82.a2.v1:exon2:c.C506T:p.A169V,
Chr01	35961583	nonsynonymous	Glyma.01G106300.Wm82.a2.v1:Glyma.01G106300.1.Wm82.a2.v1:exon1:c.T45A:p.F15L,
Chr01	35961668	nonsynonymous	Glyma.01G106300.Wm82.a2.v1:Glyma.01G106300.1.Wm82.a2.v1:exon1:c.T130C:p.S44P,
Chr01	36420174	nonsynonymous	Glyma.01G106800.Wm82.a2.v1:Glyma.01G106800.1.Wm82.a2.v1:exon3:c.C155T:p.A52V,
Chr01	36563608	nonsynonymous	Glyma.01G107200.Wm82.a2.v1:Glyma.01G107200.1.Wm82.a2.v1:exon1:c.G79A:p.A27T,
Chr01	36563668	nonsynonymous	Glyma.01G107200.Wm82.a2.v1:Glyma.01G107200.1.Wm82.a2.v1:exon1:c.G19A:p.D7N,
Chr01	36588858	nonsynonymous	Glyma.01G107300.Wm82.a2.v1:Glyma.01G107300.1.Wm82.a2.v1:exon1:c.G41A:p.R14Q,
Chr01	36949651	nonsynonymous	Glyma.01G108200.Wm82.a2.v1:Glyma.01G108200.1.Wm82.a2.v1:exon5:c.C1042T:p.P348S,
Chr01	37193839	nonsynonymous	Glyma.01G109000.Wm82.a2.v1:Glyma.01G109000.1.Wm82.a2.v1:exon2:c.G174T:p.R58S,
Chr01	37230870	nonsynonymous	Glyma.01G109200.Wm82.a2.v1:Glyma.01G109200.1.Wm82.a2.v1:exon1:c.T1004C:p.V335A,
Chr01	37319650	nonsynonymous	Glyma.01G109400.Wm82.a2.v1:Glyma.01G109400.1.Wm82.a2.v1:exon2:c.A221C:p.E74A,
Chr01	37334758	nonsynonymous	Glyma.01G109700.Wm82.a2.v1:Glyma.01G109700.1.Wm82.a2.v1:exon1:c.A687T:p.E229D,Glyma.01G109700.Wm82.a2.v1:Glyma.01G109700.2.Wm82.a2.v1:exon2:c.A651T:p.E217D,
Chr01	37391095	nonsynonymous	Glyma.01G110100.Wm82.a2.v1:Glyma.01G110100.1.Wm82.a2.v1:exon1:c.C451A:p.H151N,
Chr01	37429834	nonsynonymous	Glyma.01G110200.Wm82.a2.v1:Glyma.01G110200.1.Wm82.a2.v1:exon2:c.C1031A:p.A344E,
Chr01	37493773	nonsynonymous	Glyma.01G110300.Wm82.a2.v1:Glyma.01G110300.1.Wm82.a2.v1:exon1:c.A58T:p.I20F,
Chr01	37912291	nonsynonymous	Glyma.01G111900.Wm82.a2.v1:Glyma.01G111900.1.Wm82.a2.v1:exon1:c.T166C:p.W56R,
Chr01	37912300	nonsynonymous	Glyma.01G111900.Wm82.a2.v1:Glyma.01G111900.1.Wm82.a2.v1:exon1:c.G175C:p.A59P,
Chr01	37912676	nonsynonymous	Glyma.01G111900.Wm82.a2.v1:Glyma.01G111900.1.Wm82.a2.v1:exon1:c.T551A:p.V184E,
Chr01	38074361	nonsynonymous	Glyma.01G112300.Wm82.a2.v1:Glyma.01G112300.1.Wm82.a2.v1:exon3:c.T1757G:p.L586W,
Chr01	38404183	nonsynonymous	Glyma.01G112700.Wm82.a2.v1:Glyma.01G112700.3.Wm82.a2.v1:exon2:c.T878A:p.F293Y,Glyma.01G112700.Wm82.a2.v1:Glyma.01G112700.1.Wm82.a2.v1:exon3:c.T965A:p.F322Y,Glyma.01G112700.Wm82.a2.v1:Glyma.01G112700.2.Wm82.a2.v1:exon3:c.T878A:p.F293Y,
Chr01	38404184	nonsynonymous	Glyma.01G112700.Wm82.a2.v1:Glyma.01G112700.3.Wm82.a2.v1:exon2:c.T879A:p.F293L,Glyma.01G112700.Wm82.a2.v1:Glyma.01G112700.1.Wm82.a2.v1:exon3:c.T966A:p.F322L,Glyma.01G112700.Wm82.a2.v1:Glyma.01G112700.2.Wm82.a2.v1:exon3:c.T879A:p.F293L,
Chr01	38834477	nonsynonymous	Glyma.01G113400.Wm82.a2.v1:Glyma.01G113400.1.Wm82.a2.v1:exon4:c.C902T:p.S301F,
Chr01	38834544	nonsynonymous	Glyma.01G113400.Wm82.a2.v1:Glyma.01G113400.1.Wm82.a2.v1:exon4:c.C835T:p.P279S,
Chr01	38959046	nonsynonymous	Glyma.01G113700.Wm82.a2.v1:Glyma.01G113700.1.Wm82.a2.v1:exon1:c.C19T:p.P7S,
Chr01	39586363	nonsynonymous	Glyma.01G114400.Wm82.a2.v1:Glyma.01G114400.1.Wm82.a2.v1:exon1:c.A1305G:p.I435M,
Chr01	39603411	nonsynonymous	Glyma.01G114500.Wm82.a2.v1:Glyma.01G114500.1.Wm82.a2.v1:exon2:c.C23A:p.S8Y,
Chr01	40040789	nonsynonymous	Glyma.01G115700.Wm82.a2.v1:Glyma.01G115700.1.Wm82.a2.v1:exon2:c.G644A:p.R215H,
Chr01	40040890	nonsynonymous	Glyma.01G115700.Wm82.a2.v1:Glyma.01G115700.1.Wm82.a2.v1:exon2:c.C745T:p.P249S,
Chr01	40074258	nonsynonymous	Glyma.01G115900.Wm82.a2.v1:Glyma.01G115900.1.Wm82.a2.v1:exon1:c.C451G:p.L151V,
Chr01	40090816	nonsynonymous	Glyma.01G116100.Wm82.a2.v1:Glyma.01G116100.1.Wm82.a2.v1:exon5:c.T524G:p.I175S,Glyma.01G116100.Wm82.a2.v1:Glyma.01G116100.2.Wm82.a2.v1:exon5:c.T524G:p.I175S,
Chr01	40090978	nonsynonymous	Glyma.01G116100.Wm82.a2.v1:Glyma.01G116100.1.Wm82.a2.v1:exon5:c.C362T:p.A121V,Glyma.01G116100.Wm82.a2.v1:Glyma.01G116100.2.Wm82.a2.v1:exon5:c.C362T:p.A121V,
Chr01	40091780	nonsynonymous	Glyma.01G116100.Wm82.a2.v1:Glyma.01G116100.1.Wm82.a2.v1:exon4:c.A277C:p.K93Q,Glyma.01G116100.Wm82.a2.v1:Glyma.01G116100.2.Wm82.a2.v1:exon4:c.A277C:p.K93Q,
Chr01	40206293	nonsynonymous	Glyma.01G116800.Wm82.a2.v1:Glyma.01G116800.1.Wm82.a2.v1:exon9:c.A670C:p.T224P,
Chr01	40368101	nonsynonymous	Glyma.01G117000.Wm82.a2.v1:Glyma.01G117000.1.Wm82.a2.v1:exon1:c.C1708A:p.L570I,
Chr01	40369445	nonsynonymous	Glyma.01G117000.Wm82.a2.v1:Glyma.01G117000.1.Wm82.a2.v1:exon1:c.A3052G:p.N1018D,
Chr01	40632074	nonsynonymous	Glyma.01G117800.Wm82.a2.v1:Glyma.01G117800.1.Wm82.a2.v1:exon3:c.G686A:p.G229D,
Chr01	40644162	nonsynonymous	Glyma.01G117900.Wm82.a2.v1:Glyma.01G117900.1.Wm82.a2.v1:exon2:c.C1300T:p.H434Y,Glyma.01G117900.Wm82.a2.v1:Glyma.01G117900.14.Wm82.a2.v1:exon2:c.C1300T:p.H434Y,Glyma.01G117900.Wm82.a2.v1:Glyma.01G117900.21.Wm82.a2.v1:exon2:c.C1300T:p.H434Y,Glyma.01G117900.Wm82.a2.v1:Glyma.01G117900.10.Wm82.a2.v1:exon3:c.C1291T:p.H431Y,Glyma.01G117900.Wm82.a2.v1:Glyma.01G117900.13.Wm82.a2.v1:exon3:c.C1291T:p.H431Y,…
Chr01	40644620	nonsynonymous	Glyma.01G117900.Wm82.a2.v1:Glyma.01G117900.1.Wm82.a2.v1:exon1:c.A985G:p.N329D,Glyma.01G117900.Wm82.a2.v1:Glyma.01G117900.14.Wm82.a2.v1:exon1:c.A985G:p.N329D,Glyma.01G117900.Wm82.a2.v1:Glyma.01G117900.21.Wm82.a2.v1:exon1:c.A985G:p.N329D,Glyma.01G117900.Wm82.a2.v1:Glyma.01G117900.10.Wm82.a2.v1:exon2:c.A976G:p.N326D,Glyma.01G117900.Wm82.a2.v1:Glyma.01G117900.11.Wm82.a2.v1:exon2:c.A976G:p.N326D,Glyma…
Chr01	40769516	nonsynonymous	Glyma.01G118300.Wm82.a2.v1:Glyma.01G118300.1.Wm82.a2.v1:exon16:c.A1216G:p.I406V,
Chr01	40905556	nonsynonymous	Glyma.01G119100.Wm82.a2.v1:Glyma.01G119100.1.Wm82.a2.v1:exon2:c.G202A:p.A68T,
Chr01	41163900	nonsynonymous	Glyma.01G119500.Wm82.a2.v1:Glyma.01G119500.1.Wm82.a2.v1:exon9:c.T1342C:p.Y448H,Glyma.01G119500.Wm82.a2.v1:Glyma.01G119500.2.Wm82.a2.v1:exon9:c.T1342C:p.Y448H,Glyma.01G119500.Wm82.a2.v1:Glyma.01G119500.3.Wm82.a2.v1:exon9:c.T1342C:p.Y448H,
Chr01	41197526	nonsynonymous	Glyma.01G119800.Wm82.a2.v1:Glyma.01G119800.1.Wm82.a2.v1:exon3:c.G517A:p.A173T,
Chr01	41271371	nonsynonymous	Glyma.01G120000.Wm82.a2.v1:Glyma.01G120000.1.Wm82.a2.v1:exon2:c.G48C:p.W16C,
Chr01	41272084	nonsynonymous	Glyma.01G120000.Wm82.a2.v1:Glyma.01G120000.1.Wm82.a2.v1:exon2:c.C761T:p.A254V,
Chr01	41272623	nonsynonymous	Glyma.01G120000.Wm82.a2.v1:Glyma.01G120000.1.Wm82.a2.v1:exon2:c.G1300A:p.D434N,
Chr01	41273973	nonsynonymous	Glyma.01G120000.Wm82.a2.v1:Glyma.01G120000.1.Wm82.a2.v1:exon2:c.G2650A:p.D884N,
Chr01	41293623	nonsynonymous	Glyma.01G120100.Wm82.a2.v1:Glyma.01G120100.1.Wm82.a2.v1:exon2:c.G2839C:p.E947Q,
Chr01	41328609	nonsynonymous	Glyma.01G120300.Wm82.a2.v1:Glyma.01G120300.1.Wm82.a2.v1:exon3:c.C1160T:p.S387F,
Chr01	41340644	nonsynonymous	Glyma.01G120400.Wm82.a2.v1:Glyma.01G120400.1.Wm82.a2.v1:exon8:c.T1338A:p.S446R,Glyma.01G120400.Wm82.a2.v1:Glyma.01G120400.2.Wm82.a2.v1:exon9:c.T1338A:p.S446R,
Chr01	41349073	nonsynonymous	Glyma.01G120500.Wm82.a2.v1:Glyma.01G120500.1.Wm82.a2.v1:exon1:c.C129A:p.D43E,
Chr01	41358004	nonsynonymous	Glyma.01G120700.Wm82.a2.v1:Glyma.01G120700.1.Wm82.a2.v1:exon2:c.T274C:p.S92P,
Chr01	41358232	nonsynonymous	Glyma.01G120700.Wm82.a2.v1:Glyma.01G120700.1.Wm82.a2.v1:exon3:c.C401T:p.S134L,
Chr01	41358254	nonsynonymous	Glyma.01G120700.Wm82.a2.v1:Glyma.01G120700.1.Wm82.a2.v1:exon3:c.G423C:p.R141S,
Chr01	42019752	nonsynonymous	Glyma.01G122300.Wm82.a2.v1:Glyma.01G122300.1.Wm82.a2.v1:exon1:c.G124A:p.V42I,
Chr01	42067909	nonsynonymous	Glyma.01G122700.Wm82.a2.v1:Glyma.01G122700.1.Wm82.a2.v1:exon3:c.A556G:p.K186E,
Chr01	42529392	nonsynonymous	Glyma.01G123300.Wm82.a2.v1:Glyma.01G123300.1.Wm82.a2.v1:exon2:c.A371G:p.E124G,Glyma.01G123300.Wm82.a2.v1:Glyma.01G123300.2.Wm82.a2.v1:exon2:c.A371G:p.E124G,Glyma.01G123300.Wm82.a2.v1:Glyma.01G123300.3.Wm82.a2.v1:exon2:c.A371G:p.E124G,
Chr01	42765004	nonsynonymous	Glyma.01G123700.Wm82.a2.v1:Glyma.01G123700.1.Wm82.a2.v1:exon2:c.G70A:p.A24T,
Chr01	42832631	nonsynonymous	Glyma.01G123900.Wm82.a2.v1:Glyma.01G123900.1.Wm82.a2.v1:exon1:c.G445T:p.A149S,
Chr01	42838340	nonsynonymous	Glyma.01G124000.Wm82.a2.v1:Glyma.01G124000.1.Wm82.a2.v1:exon2:c.C179T:p.T60I,
Chr01	43072648	stopgain	Glyma.01G124800.Wm82.a2.v1:Glyma.01G124800.1.Wm82.a2.v1:exon1:c.C246A:p.Y82X,
Chr01	43073347	nonsynonymous	Glyma.01G124800.Wm82.a2.v1:Glyma.01G124800.1.Wm82.a2.v1:exon2:c.T395C:p.V132A,
Chr01	43073352	nonsynonymous	Glyma.01G124800.Wm82.a2.v1:Glyma.01G124800.1.Wm82.a2.v1:exon2:c.A400G:p.N134D,
Chr01	43078755	nonsynonymous	Glyma.01G124900.Wm82.a2.v1:Glyma.01G124900.1.Wm82.a2.v1:exon2:c.C439T:p.L147F,Glyma.01G124900.Wm82.a2.v1:Glyma.01G124900.2.Wm82.a2.v1:exon2:c.C439T:p.L147F,Glyma.01G124900.Wm82.a2.v1:Glyma.01G124900.3.Wm82.a2.v1:exon2:c.C439T:p.L147F,
Chr01	43513814	nonsynonymous	Glyma.01G126300.Wm82.a2.v1:Glyma.01G126300.1.Wm82.a2.v1:exon5:c.C2102T:p.P701L,
Chr01	43514736	nonsynonymous	Glyma.01G126300.Wm82.a2.v1:Glyma.01G126300.1.Wm82.a2.v1:exon4:c.A1361G:p.K454R,
Chr01	43515624	nonsynonymous	Glyma.01G126300.Wm82.a2.v1:Glyma.01G126300.1.Wm82.a2.v1:exon3:c.G872A:p.R291H,
Chr01	43515953	nonsynonymous	Glyma.01G126300.Wm82.a2.v1:Glyma.01G126300.1.Wm82.a2.v1:exon2:c.A662G:p.K221R,
Chr01	43516194	nonsynonymous	Glyma.01G126300.Wm82.a2.v1:Glyma.01G126300.1.Wm82.a2.v1:exon2:c.A421G:p.I141V,
Chr01	43516209	nonsynonymous	Glyma.01G126300.Wm82.a2.v1:Glyma.01G126300.1.Wm82.a2.v1:exon2:c.G406T:p.G136C,
Chr01	43516210	nonsynonymous	Glyma.01G126300.Wm82.a2.v1:Glyma.01G126300.1.Wm82.a2.v1:exon2:c.T405A:p.H135Q,
Chr01	43516634	nonsynonymous	Glyma.01G126300.Wm82.a2.v1:Glyma.01G126300.1.Wm82.a2.v1:exon1:c.A49G:p.T17A,
Chr01	43527015	nonsynonymous	Glyma.01G126400.Wm82.a2.v1:Glyma.01G126400.1.Wm82.a2.v1:exon7:c.C916T:p.H306Y,
Chr01	43527679	nonsynonymous	Glyma.01G126400.Wm82.a2.v1:Glyma.01G126400.1.Wm82.a2.v1:exon4:c.G613A:p.E205K,
Chr01	43528767	nonsynonymous	Glyma.01G126400.Wm82.a2.v1:Glyma.01G126400.1.Wm82.a2.v1:exon3:c.G472A:p.V158I,
Chr01	43528959	nonsynonymous	Glyma.01G126400.Wm82.a2.v1:Glyma.01G126400.1.Wm82.a2.v1:exon2:c.C368T:p.S123L,
Chr01	43529173	nonsynonymous	Glyma.01G126400.Wm82.a2.v1:Glyma.01G126400.1.Wm82.a2.v1:exon2:c.C154T:p.H52Y,
Chr01	43546576	nonsynonymous	Glyma.01G126500.Wm82.a2.v1:Glyma.01G126500.1.Wm82.a2.v1:exon5:c.G798T:p.E266D,
Chr01	43688894	nonsynonymous	Glyma.01G127000.Wm82.a2.v1:Glyma.01G127000.1.Wm82.a2.v1:exon2:c.G526A:p.A176T,
Chr01	43688911	nonsynonymous	Glyma.01G127000.Wm82.a2.v1:Glyma.01G127000.1.Wm82.a2.v1:exon2:c.C509A:p.T170K,
Chr01	43688926	nonsynonymous	Glyma.01G127000.Wm82.a2.v1:Glyma.01G127000.1.Wm82.a2.v1:exon2:c.T494A:p.I165N,
Chr01	43688998	nonsynonymous	Glyma.01G127000.Wm82.a2.v1:Glyma.01G127000.1.Wm82.a2.v1:exon2:c.T422C:p.F141S,
Chr01	43689328	nonsynonymous	Glyma.01G127000.Wm82.a2.v1:Glyma.01G127000.1.Wm82.a2.v1:exon1:c.T120G:p.C40W,
Chr01	44043041	nonsynonymous	Glyma.01G128200.Wm82.a2.v1:Glyma.01G128200.1.Wm82.a2.v1:exon1:c.A614G:p.K205R,
Chr01	44043092	stopgain	Glyma.01G128200.Wm82.a2.v1:Glyma.01G128200.1.Wm82.a2.v1:exon1:c.T563A:p.L188X,
Chr01	44043183	nonsynonymous	Glyma.01G128200.Wm82.a2.v1:Glyma.01G128200.1.Wm82.a2.v1:exon1:c.C472T:p.R158W,
Chr01	44043192	nonsynonymous	Glyma.01G128200.Wm82.a2.v1:Glyma.01G128200.1.Wm82.a2.v1:exon1:c.C463T:p.R155W,
Chr01	44043216	nonsynonymous	Glyma.01G128200.Wm82.a2.v1:Glyma.01G128200.1.Wm82.a2.v1:exon1:c.G439A:p.G147S,
Chr01	44043293	nonsynonymous	Glyma.01G128200.Wm82.a2.v1:Glyma.01G128200.1.Wm82.a2.v1:exon1:c.G362A:p.G121E,
Chr01	44043294	nonsynonymous	Glyma.01G128200.Wm82.a2.v1:Glyma.01G128200.1.Wm82.a2.v1:exon1:c.G361A:p.G121R,
Chr01	44106096	nonsynonymous	Glyma.01G128400.Wm82.a2.v1:Glyma.01G128400.1.Wm82.a2.v1:exon5:c.T618A:p.S206R,
Chr01	44117474	nonsynonymous	Glyma.01G128500.Wm82.a2.v1:Glyma.01G128500.1.Wm82.a2.v1:exon3:c.G218A:p.R73K,
Chr01	44130695	nonsynonymous	Glyma.01G128700.Wm82.a2.v1:Glyma.01G128700.1.Wm82.a2.v1:exon6:c.C3335G:p.P1112R,Glyma.01G128700.Wm82.a2.v1:Glyma.01G128700.2.Wm82.a2.v1:exon6:c.C3335G:p.P1112R,
Chr01	44130842	nonsynonymous	Glyma.01G128700.Wm82.a2.v1:Glyma.01G128700.1.Wm82.a2.v1:exon6:c.A3188T:p.Q1063L,Glyma.01G128700.Wm82.a2.v1:Glyma.01G128700.2.Wm82.a2.v1:exon6:c.A3188T:p.Q1063L,
Chr01	44131244	nonsynonymous	Glyma.01G128700.Wm82.a2.v1:Glyma.01G128700.1.Wm82.a2.v1:exon6:c.C2786T:p.T929M,Glyma.01G128700.Wm82.a2.v1:Glyma.01G128700.2.Wm82.a2.v1:exon6:c.C2786T:p.T929M,
Chr01	44737856	stopgain	Glyma.01G131300.Wm82.a2.v1:Glyma.01G131300.1.Wm82.a2.v1:exon2:c.A322T:p.K108X,Glyma.01G131300.Wm82.a2.v1:Glyma.01G131300.2.Wm82.a2.v1:exon3:c.A322T:p.K108X,
Chr01	45222455	nonsynonymous	Glyma.01G132700.Wm82.a2.v1:Glyma.01G132700.1.Wm82.a2.v1:exon1:c.C55T:p.P19S,Glyma.01G132700.Wm82.a2.v1:Glyma.01G132700.2.Wm82.a2.v1:exon1:c.C55T:p.P19S,Glyma.01G132700.Wm82.a2.v1:Glyma.01G132700.3.Wm82.a2.v1:exon1:c.C55T:p.P19S,
Chr01	45417604	nonsynonymous	Glyma.01G133800.Wm82.a2.v1:Glyma.01G133800.1.Wm82.a2.v1:exon2:c.G664A:p.A222T,
Chr01	45695252	nonsynonymous	Glyma.01G135100.Wm82.a2.v1:Glyma.01G135100.1.Wm82.a2.v1:exon4:c.G773A:p.R258K,
Chr01	45697716	nonsynonymous	Glyma.01G135100.Wm82.a2.v1:Glyma.01G135100.1.Wm82.a2.v1:exon9:c.G2813C:p.G938A,
Chr01	46102208	nonsynonymous	Glyma.01G136500.Wm82.a2.v1:Glyma.01G136500.1.Wm82.a2.v1:exon2:c.G433A:p.G145R,Glyma.01G136500.Wm82.a2.v1:Glyma.01G136500.2.Wm82.a2.v1:exon2:c.G433A:p.G145R,
Chr01	46169884	stopgain	Glyma.01G136700.Wm82.a2.v1:Glyma.01G136700.1.Wm82.a2.v1:exon10:c.C1324T:p.Q442X,
Chr01	46702028	nonsynonymous	Glyma.01G139200.Wm82.a2.v1:Glyma.01G139200.1.Wm82.a2.v1:exon2:c.G817T:p.D273Y,
Chr01	46702345	nonsynonymous	Glyma.01G139200.Wm82.a2.v1:Glyma.01G139200.1.Wm82.a2.v1:exon2:c.C500T:p.T167I,
Chr01	46742693	nonsynonymous	Glyma.01G139600.Wm82.a2.v1:Glyma.01G139600.1.Wm82.a2.v1:exon1:c.C227T:p.A76V,
Chr01	46773547	nonsynonymous	Glyma.01G139700.Wm82.a2.v1:Glyma.01G139700.1.Wm82.a2.v1:exon1:c.G1010A:p.R337Q,Glyma.01G139700.Wm82.a2.v1:Glyma.01G139700.2.Wm82.a2.v1:exon3:c.G1010A:p.R337Q,
Chr01	46782308	nonsynonymous	Glyma.01G139800.Wm82.a2.v1:Glyma.01G139800.1.Wm82.a2.v1:exon1:c.G304T:p.D102Y,
Chr01	46788821	nonsynonymous	Glyma.01G139900.Wm82.a2.v1:Glyma.01G139900.1.Wm82.a2.v1:exon1:c.T83G:p.L28R,
Chr01	46788822	nonsynonymous	Glyma.01G139900.Wm82.a2.v1:Glyma.01G139900.1.Wm82.a2.v1:exon1:c.C82G:p.L28V,
Chr01	46802164	nonsynonymous	Glyma.01G140000.Wm82.a2.v1:Glyma.01G140000.1.Wm82.a2.v1:exon10:c.A962G:p.H321R,
Chr01	46809149	nonsynonymous	Glyma.01G140100.Wm82.a2.v1:Glyma.01G140100.1.Wm82.a2.v1:exon1:c.G136A:p.E46K,
Chr01	46809197	nonsynonymous	Glyma.01G140100.Wm82.a2.v1:Glyma.01G140100.1.Wm82.a2.v1:exon1:c.C184T:p.R62C,
Chr01	46809590	nonsynonymous	Glyma.01G140100.Wm82.a2.v1:Glyma.01G140100.1.Wm82.a2.v1:exon2:c.C547A:p.P183T,
Chr01	46883947	nonsynonymous	Glyma.01G140500.Wm82.a2.v1:Glyma.01G140500.1.Wm82.a2.v1:exon6:c.G811C:p.E271Q,
Chr01	46884055	nonsynonymous	Glyma.01G140500.Wm82.a2.v1:Glyma.01G140500.1.Wm82.a2.v1:exon6:c.G919A:p.E307K,
Chr01	46886550	stopgain	Glyma.01G140500.Wm82.a2.v1:Glyma.01G140500.1.Wm82.a2.v1:exon7:c.C1471T:p.Q491X,
Chr01	46957786	nonsynonymous	Glyma.01G140700.Wm82.a2.v1:Glyma.01G140700.1.Wm82.a2.v1:exon2:c.G935A:p.S312N,
Chr01	46977483	nonsynonymous	Glyma.01G140800.Wm82.a2.v1:Glyma.01G140800.1.Wm82.a2.v1:exon3:c.C1130T:p.S377F,
Chr01	47417653	nonsynonymous	Glyma.01G142000.Wm82.a2.v1:Glyma.01G142000.1.Wm82.a2.v1:exon1:c.A23C:p.Y8S,
Chr01	47419969	nonsynonymous	Glyma.01G142100.Wm82.a2.v1:Glyma.01G142100.1.Wm82.a2.v1:exon1:c.G370A:p.E124K,
Chr01	47420238	nonsynonymous	Glyma.01G142100.Wm82.a2.v1:Glyma.01G142100.1.Wm82.a2.v1:exon1:c.G101A:p.R34H,
Chr01	47702611	nonsynonymous	Glyma.01G143400.Wm82.a2.v1:Glyma.01G143400.1.Wm82.a2.v1:exon4:c.G316A:p.V106I,
Chr01	47818123	nonsynonymous	Glyma.01G144300.Wm82.a2.v1:Glyma.01G144300.1.Wm82.a2.v1:exon1:c.A396T:p.E132D,
Chr01	47862765	nonsynonymous	Glyma.01G144400.Wm82.a2.v1:Glyma.01G144400.1.Wm82.a2.v1:exon1:c.C13A:p.P5T,
Chr01	47886897	nonsynonymous	Glyma.01G144500.Wm82.a2.v1:Glyma.01G144500.1.Wm82.a2.v1:exon1:c.G38A:p.G13E,Glyma.01G144500.Wm82.a2.v1:Glyma.01G144500.2.Wm82.a2.v1:exon1:c.G38A:p.G13E,Glyma.01G144500.Wm82.a2.v1:Glyma.01G144500.3.Wm82.a2.v1:exon1:c.G38A:p.G13E,Glyma.01G144500.Wm82.a2.v1:Glyma.01G144500.4.Wm82.a2.v1:exon1:c.G38A:p.G13E,
Chr01	47992936	nonsynonymous	Glyma.01G145100.Wm82.a2.v1:Glyma.01G145100.1.Wm82.a2.v1:exon1:c.G16T:p.V6L,
Chr01	48006962	nonsynonymous	Glyma.01G145200.Wm82.a2.v1:Glyma.01G145200.2.Wm82.a2.v1:exon2:c.A276G:p.I92M,Glyma.01G145200.Wm82.a2.v1:Glyma.01G145200.1.Wm82.a2.v1:exon3:c.A351G:p.I117M,Glyma.01G145200.Wm82.a2.v1:Glyma.01G145200.3.Wm82.a2.v1:exon3:c.A351G:p.I117M,
Chr01	48007240	nonsynonymous	Glyma.01G145200.Wm82.a2.v1:Glyma.01G145200.1.Wm82.a2.v1:exon3:c.C73T:p.H25Y,Glyma.01G145200.Wm82.a2.v1:Glyma.01G145200.3.Wm82.a2.v1:exon3:c.C73T:p.H25Y,
Chr01	48389797	nonsynonymous	Glyma.01G147400.Wm82.a2.v1:Glyma.01G147400.1.Wm82.a2.v1:exon5:c.G1999A:p.G667S,Glyma.01G147400.Wm82.a2.v1:Glyma.01G147400.2.Wm82.a2.v1:exon5:c.G1957A:p.G653S,
Chr01	48390057	nonsynonymous	Glyma.01G147400.Wm82.a2.v1:Glyma.01G147400.1.Wm82.a2.v1:exon5:c.A1739G:p.N580S,Glyma.01G147400.Wm82.a2.v1:Glyma.01G147400.2.Wm82.a2.v1:exon5:c.A1697G:p.N566S,
Chr01	48396796	nonsynonymous	Glyma.01G147500.Wm82.a2.v1:Glyma.01G147500.1.Wm82.a2.v1:exon4:c.C1687A:p.Q563K,Glyma.01G147500.Wm82.a2.v1:Glyma.01G147500.3.Wm82.a2.v1:exon5:c.C1687A:p.Q563K,Glyma.01G147500.Wm82.a2.v1:Glyma.01G147500.2.Wm82.a2.v1:exon6:c.C1561A:p.Q521K,
Chr01	48510963	stopgain	Glyma.01G147900.Wm82.a2.v1:Glyma.01G147900.1.Wm82.a2.v1:exon2:c.G580T:p.E194X,
Chr01	48531084	nonsynonymous	Glyma.01G148200.Wm82.a2.v1:Glyma.01G148200.1.Wm82.a2.v1:exon1:c.A197G:p.Q66R,
Chr01	48531175	nonsynonymous	Glyma.01G148200.Wm82.a2.v1:Glyma.01G148200.1.Wm82.a2.v1:exon1:c.T288A:p.S96R,
Chr01	48531210	nonsynonymous	Glyma.01G148200.Wm82.a2.v1:Glyma.01G148200.1.Wm82.a2.v1:exon1:c.C323T:p.S108F,
Chr01	48556303	nonsynonymous	Glyma.01G148400.Wm82.a2.v1:Glyma.01G148400.1.Wm82.a2.v1:exon3:c.C1501G:p.L501V,
Chr01	48706878	nonsynonymous	Glyma.01G149900.Wm82.a2.v1:Glyma.01G149900.1.Wm82.a2.v1:exon2:c.G745A:p.E249K,Glyma.01G149900.Wm82.a2.v1:Glyma.01G149900.2.Wm82.a2.v1:exon2:c.G526A:p.E176K,
Chr01	48707192	nonsynonymous	Glyma.01G149900.Wm82.a2.v1:Glyma.01G149900.1.Wm82.a2.v1:exon2:c.C431T:p.T144I,Glyma.01G149900.Wm82.a2.v1:Glyma.01G149900.2.Wm82.a2.v1:exon2:c.C212T:p.T71I,
Chr01	48787764	nonsynonymous	Glyma.01G151000.Wm82.a2.v1:Glyma.01G151000.1.Wm82.a2.v1:exon1:c.G313A:p.E105K,
Chr01	48862032	nonsynonymous	Glyma.01G151800.Wm82.a2.v1:Glyma.01G151800.1.Wm82.a2.v1:exon5:c.T949A:p.L317M,
Chr01	48892255	nonsynonymous	Glyma.01G152100.Wm82.a2.v1:Glyma.01G152100.3.Wm82.a2.v1:exon2:c.A362C:p.K121T,Glyma.01G152100.Wm82.a2.v1:Glyma.01G152100.1.Wm82.a2.v1:exon3:c.A362C:p.K121T,Glyma.01G152100.Wm82.a2.v1:Glyma.01G152100.2.Wm82.a2.v1:exon3:c.A362C:p.K121T,
Chr01	48921018	nonsynonymous	Glyma.01G152200.Wm82.a2.v1:Glyma.01G152200.1.Wm82.a2.v1:exon1:c.C14T:p.A5V,
Chr01	49095969	nonsynonymous	Glyma.01G153400.Wm82.a2.v1:Glyma.01G153400.1.Wm82.a2.v1:exon1:c.T215C:p.V72A,
Chr01	49096563	nonsynonymous	Glyma.01G153500.Wm82.a2.v1:Glyma.01G153500.1.Wm82.a2.v1:exon2:c.A673G:p.K225E,
Chr01	49096961	nonsynonymous	Glyma.01G153500.Wm82.a2.v1:Glyma.01G153500.1.Wm82.a2.v1:exon2:c.A275G:p.D92G,
Chr01	49096990	nonsynonymous	Glyma.01G153500.Wm82.a2.v1:Glyma.01G153500.1.Wm82.a2.v1:exon2:c.G246T:p.Q82H,
Chr01	49118837	nonsynonymous	Glyma.01G153800.Wm82.a2.v1:Glyma.01G153800.1.Wm82.a2.v1:exon1:c.G131T:p.R44L,
Chr01	49155516	nonsynonymous	Glyma.01G154300.Wm82.a2.v1:Glyma.01G154300.1.Wm82.a2.v1:exon7:c.G1357A:p.G453S,
Chr01	49210606	nonsynonymous	Glyma.01G154700.Wm82.a2.v1:Glyma.01G154700.1.Wm82.a2.v1:exon1:c.C502A:p.R168S,
Chr01	49257421	nonsynonymous	Glyma.01G155100.Wm82.a2.v1:Glyma.01G155100.1.Wm82.a2.v1:exon2:c.T214G:p.L72V,
Chr01	49258134	nonsynonymous	Glyma.01G155100.Wm82.a2.v1:Glyma.01G155100.1.Wm82.a2.v1:exon1:c.T29A:p.L10Q,
Chr01	49262850	nonsynonymous	Glyma.01G155200.Wm82.a2.v1:Glyma.01G155200.1.Wm82.a2.v1:exon1:c.T224C:p.F75S,
Chr01	49292698	nonsynonymous	Glyma.01G155400.Wm82.a2.v1:Glyma.01G155400.1.Wm82.a2.v1:exon1:c.C68T:p.P23L,
Chr01	49305876	nonsynonymous	Glyma.01G155600.Wm82.a2.v1:Glyma.01G155600.1.Wm82.a2.v1:exon1:c.A1157T:p.Q386L,Glyma.01G155600.Wm82.a2.v1:Glyma.01G155600.2.Wm82.a2.v1:exon1:c.A1157T:p.Q386L,
Chr01	49376940	nonsynonymous	Glyma.01G156300.Wm82.a2.v1:Glyma.01G156300.1.Wm82.a2.v1:exon1:c.G577A:p.V193I,Glyma.01G156300.Wm82.a2.v1:Glyma.01G156300.2.Wm82.a2.v1:exon1:c.G577A:p.V193I,
Chr01	49560479	nonsynonymous	Glyma.01G157600.Wm82.a2.v1:Glyma.01G157600.1.Wm82.a2.v1:exon4:c.C296G:p.A99G,
Chr01	49583839	nonsynonymous	Glyma.01G157800.Wm82.a2.v1:Glyma.01G157800.1.Wm82.a2.v1:exon1:c.G325A:p.V109I,
Chr01	49584868	nonsynonymous	Glyma.01G157800.Wm82.a2.v1:Glyma.01G157800.1.Wm82.a2.v1:exon2:c.G1136T:p.W379L,
Chr01	49613941	nonsynonymous	Glyma.01G158000.Wm82.a2.v1:Glyma.01G158000.1.Wm82.a2.v1:exon2:c.A310C:p.S104R,
Chr01	49684157	nonsynonymous	Glyma.01G158700.Wm82.a2.v1:Glyma.01G158700.1.Wm82.a2.v1:exon4:c.G30A:p.M10I,
Chr01	49684653	nonsynonymous	Glyma.01G158700.Wm82.a2.v1:Glyma.01G158700.1.Wm82.a2.v1:exon5:c.G226A:p.D76N,
Chr01	49747881	nonsynonymous	Glyma.01G159400.Wm82.a2.v1:Glyma.01G159400.1.Wm82.a2.v1:exon19:c.G1549A:p.G517S,Glyma.01G159400.Wm82.a2.v1:Glyma.01G159400.2.Wm82.a2.v1:exon19:c.G1543A:p.G515S,
Chr01	49875890	nonsynonymous	Glyma.01G160200.Wm82.a2.v1:Glyma.01G160200.1.Wm82.a2.v1:exon1:c.A98G:p.E33G,
Chr01	49875928	nonsynonymous	Glyma.01G160200.Wm82.a2.v1:Glyma.01G160200.1.Wm82.a2.v1:exon1:c.C136T:p.H46Y,
Chr01	49875929	nonsynonymous	Glyma.01G160200.Wm82.a2.v1:Glyma.01G160200.1.Wm82.a2.v1:exon1:c.A137G:p.H46R,
Chr01	49876007	nonsynonymous	Glyma.01G160200.Wm82.a2.v1:Glyma.01G160200.1.Wm82.a2.v1:exon1:c.G215A:p.C72Y,
Chr01	49904548	nonsynonymous	Glyma.01G160700.Wm82.a2.v1:Glyma.01G160700.1.Wm82.a2.v1:exon1:c.G848C:p.C283S,
Chr01	49970930	nonsynonymous	Glyma.01G161600.Wm82.a2.v1:Glyma.01G161600.1.Wm82.a2.v1:exon8:c.T836A:p.L279Q,Glyma.01G161600.Wm82.a2.v1:Glyma.01G161600.2.Wm82.a2.v1:exon8:c.T830A:p.L277Q,Glyma.01G161600.Wm82.a2.v1:Glyma.01G161600.3.Wm82.a2.v1:exon8:c.T836A:p.L279Q,
Chr01	49991533	nonsynonymous	Glyma.01G161700.Wm82.a2.v1:Glyma.01G161700.1.Wm82.a2.v1:exon1:c.T256C:p.S86P,Glyma.01G161700.Wm82.a2.v1:Glyma.01G161700.2.Wm82.a2.v1:exon1:c.T256C:p.S86P,Glyma.01G161700.Wm82.a2.v1:Glyma.01G161700.5.Wm82.a2.v1:exon1:c.T256C:p.S86P,
Chr01	49997902	nonsynonymous	Glyma.01G161800.Wm82.a2.v1:Glyma.01G161800.1.Wm82.a2.v1:exon3:c.A229T:p.N77Y,
Chr01	50030807	nonsynonymous	Glyma.01G162200.Wm82.a2.v1:Glyma.01G162200.1.Wm82.a2.v1:exon11:c.C4477T:p.R1493C,Glyma.01G162200.Wm82.a2.v1:Glyma.01G162200.2.Wm82.a2.v1:exon11:c.C4477T:p.R1493C,
Chr01	50057523	nonsynonymous	Glyma.01G162700.Wm82.a2.v1:Glyma.01G162700.1.Wm82.a2.v1:exon1:c.C47T:p.S16L,Glyma.01G162700.Wm82.a2.v1:Glyma.01G162700.2.Wm82.a2.v1:exon1:c.C47T:p.S16L,Glyma.01G162700.Wm82.a2.v1:Glyma.01G162700.3.Wm82.a2.v1:exon1:c.C47T:p.S16L,
Chr01	50099892	nonsynonymous	Glyma.01G163200.Wm82.a2.v1:Glyma.01G163200.1.Wm82.a2.v1:exon1:c.G21C:p.W7C,Glyma.01G163200.Wm82.a2.v1:Glyma.01G163200.2.Wm82.a2.v1:exon1:c.G21C:p.W7C,Glyma.01G163200.Wm82.a2.v1:Glyma.01G163200.3.Wm82.a2.v1:exon1:c.G21C:p.W7C,
Chr01	50103435	nonsynonymous	Glyma.01G163300.Wm82.a2.v1:Glyma.01G163300.1.Wm82.a2.v1:exon2:c.G458T:p.R153I,Glyma.01G163300.Wm82.a2.v1:Glyma.01G163300.2.Wm82.a2.v1:exon2:c.G458T:p.R153I,Glyma.01G163300.Wm82.a2.v1:Glyma.01G163300.3.Wm82.a2.v1:exon2:c.G458T:p.R153I,Glyma.01G163300.Wm82.a2.v1:Glyma.01G163300.4.Wm82.a2.v1:exon2:c.G458T:p.R153I,
Chr01	50113694	nonsynonymous	Glyma.01G163400.Wm82.a2.v1:Glyma.01G163400.1.Wm82.a2.v1:exon2:c.G133A:p.E45K,
Chr01	50209476	nonsynonymous	Glyma.01G164500.Wm82.a2.v1:Glyma.01G164500.1.Wm82.a2.v1:exon2:c.T736C:p.S246P,Glyma.01G164500.Wm82.a2.v1:Glyma.01G164500.2.Wm82.a2.v1:exon2:c.T730C:p.S244P,
Chr01	50224941	nonsynonymous	Glyma.01G164800.Wm82.a2.v1:Glyma.01G164800.1.Wm82.a2.v1:exon12:c.A3444C:p.E1148D,Glyma.01G164800.Wm82.a2.v1:Glyma.01G164800.2.Wm82.a2.v1:exon12:c.A3441C:p.E1147D,
Chr01	50225243	nonsynonymous	Glyma.01G164800.Wm82.a2.v1:Glyma.01G164800.1.Wm82.a2.v1:exon12:c.T3142A:p.S1048T,Glyma.01G164800.Wm82.a2.v1:Glyma.01G164800.2.Wm82.a2.v1:exon12:c.T3139A:p.S1047T,
Chr01	50226582	nonsynonymous	Glyma.01G164800.Wm82.a2.v1:Glyma.01G164800.1.Wm82.a2.v1:exon11:c.T2287A:p.C763S,Glyma.01G164800.Wm82.a2.v1:Glyma.01G164800.2.Wm82.a2.v1:exon11:c.T2284A:p.C762S,
Chr01	50290170	nonsynonymous	Glyma.01G165500.Wm82.a2.v1:Glyma.01G165500.1.Wm82.a2.v1:exon1:c.G129T:p.L43F,
Chr01	50339999	nonsynonymous	Glyma.01G165900.Wm82.a2.v1:Glyma.01G165900.1.Wm82.a2.v1:exon1:c.T1685G:p.I562S,
Chr01	50536873	nonsynonymous	Glyma.01G167900.Wm82.a2.v1:Glyma.01G167900.1.Wm82.a2.v1:exon4:c.A905T:p.Q302L,Glyma.01G167900.Wm82.a2.v1:Glyma.01G167900.2.Wm82.a2.v1:exon4:c.A905T:p.Q302L,
Chr01	50574310	nonsynonymous	Glyma.01G168100.Wm82.a2.v1:Glyma.01G168100.1.Wm82.a2.v1:exon2:c.C1768T:p.P590S,
Chr01	50574622	nonsynonymous	Glyma.01G168100.Wm82.a2.v1:Glyma.01G168100.1.Wm82.a2.v1:exon2:c.G1456C:p.G486R,
Chr01	50642236	nonsynonymous	Glyma.01G168900.Wm82.a2.v1:Glyma.01G168900.1.Wm82.a2.v1:exon4:c.C1291A:p.H431N,
Chr01	50644334	nonsynonymous	Glyma.01G168900.Wm82.a2.v1:Glyma.01G168900.1.Wm82.a2.v1:exon10:c.G2025T:p.L675F,
Chr01	50690446	nonsynonymous	Glyma.01G169400.Wm82.a2.v1:Glyma.01G169400.1.Wm82.a2.v1:exon3:c.C488A:p.P163H,Glyma.01G169400.Wm82.a2.v1:Glyma.01G169400.2.Wm82.a2.v1:exon3:c.C356A:p.P119H,
Chr01	50690890	nonsynonymous	Glyma.01G169400.Wm82.a2.v1:Glyma.01G169400.1.Wm82.a2.v1:exon2:c.C122T:p.A41V,
Chr01	50733221	nonsynonymous	Glyma.01G169800.Wm82.a2.v1:Glyma.01G169800.1.Wm82.a2.v1:exon1:c.A125C:p.N42T,Glyma.01G169800.Wm82.a2.v1:Glyma.01G169800.2.Wm82.a2.v1:exon1:c.A125C:p.N42T,
Chr01	50766446	nonsynonymous	Glyma.01G170200.Wm82.a2.v1:Glyma.01G170200.1.Wm82.a2.v1:exon11:c.C1163A:p.S388Y,
Chr01	51101145	nonsynonymous	Glyma.01G174000.Wm82.a2.v1:Glyma.01G174000.3.Wm82.a2.v1:exon4:c.T1104A:p.D368E,Glyma.01G174000.Wm82.a2.v1:Glyma.01G174000.2.Wm82.a2.v1:exon7:c.T1509A:p.D503E,Glyma.01G174000.Wm82.a2.v1:Glyma.01G174000.1.Wm82.a2.v1:exon8:c.T1869A:p.D623E,
Chr01	51102375	nonsynonymous	Glyma.01G174100.Wm82.a2.v1:Glyma.01G174100.1.Wm82.a2.v1:exon1:c.C169T:p.L57F,
Chr01	51108076	nonsynonymous	Glyma.01G174200.Wm82.a2.v1:Glyma.01G174200.1.Wm82.a2.v1:exon1:c.A868T:p.T290S,
Chr01	51271127	nonsynonymous	Glyma.01G176000.Wm82.a2.v1:Glyma.01G176000.1.Wm82.a2.v1:exon6:c.C1301T:p.S434L,
Chr01	51272713	nonsynonymous	Glyma.01G176000.Wm82.a2.v1:Glyma.01G176000.1.Wm82.a2.v1:exon8:c.C1925T:p.S642F,
Chr01	51315328	nonsynonymous	Glyma.01G176500.Wm82.a2.v1:Glyma.01G176500.1.Wm82.a2.v1:exon3:c.G409A:p.E137K,
Chr01	51337420	nonsynonymous	Glyma.01G176700.Wm82.a2.v1:Glyma.01G176700.1.Wm82.a2.v1:exon2:c.G925A:p.E309K,Glyma.01G176700.Wm82.a2.v1:Glyma.01G176700.2.Wm82.a2.v1:exon2:c.G925A:p.E309K,
Chr01	51429867	nonsynonymous	Glyma.01G177900.Wm82.a2.v1:Glyma.01G177900.1.Wm82.a2.v1:exon1:c.C520T:p.R174W,
Chr01	51462408	nonsynonymous	Glyma.01G178400.Wm82.a2.v1:Glyma.01G178400.1.Wm82.a2.v1:exon2:c.C572T:p.S191L,Glyma.01G178400.Wm82.a2.v1:Glyma.01G178400.3.Wm82.a2.v1:exon2:c.C572T:p.S191L,Glyma.01G178400.Wm82.a2.v1:Glyma.01G178400.2.Wm82.a2.v1:exon3:c.C479T:p.S160L,
Chr01	51472258	nonsynonymous	Glyma.01G178600.Wm82.a2.v1:Glyma.01G178600.1.Wm82.a2.v1:exon2:c.G614C:p.R205P,
Chr01	51489571	nonsynonymous	Glyma.01G178800.Wm82.a2.v1:Glyma.01G178800.1.Wm82.a2.v1:exon7:c.G685A:p.A229T,Glyma.01G178800.Wm82.a2.v1:Glyma.01G178800.2.Wm82.a2.v1:exon7:c.G685A:p.A229T,Glyma.01G178800.Wm82.a2.v1:Glyma.01G178800.3.Wm82.a2.v1:exon7:c.G685A:p.A229T,
Chr01	51499335	nonsynonymous	Glyma.01G178900.Wm82.a2.v1:Glyma.01G178900.1.Wm82.a2.v1:exon5:c.G1025A:p.S342N,
Chr01	51528568	nonsynonymous	Glyma.01G179300.Wm82.a2.v1:Glyma.01G179300.1.Wm82.a2.v1:exon25:c.C4324T:p.R1442C,
Chr01	51539738	nonsynonymous	Glyma.01G179500.Wm82.a2.v1:Glyma.01G179500.1.Wm82.a2.v1:exon1:c.G581A:p.G194D,
Chr01	51542990	nonsynonymous	Glyma.01G179600.Wm82.a2.v1:Glyma.01G179600.1.Wm82.a2.v1:exon2:c.G1417A:p.D473N,
Chr01	51554668	nonsynonymous	Glyma.01G179700.Wm82.a2.v1:Glyma.01G179700.1.Wm82.a2.v1:exon1:c.A83C:p.K28T,
Chr01	51569266	nonsynonymous	Glyma.01G179800.Wm82.a2.v1:Glyma.01G179800.1.Wm82.a2.v1:exon7:c.T809A:p.L270H,Glyma.01G179800.Wm82.a2.v1:Glyma.01G179800.2.Wm82.a2.v1:exon7:c.T809A:p.L270H,Glyma.01G179800.Wm82.a2.v1:Glyma.01G179800.3.Wm82.a2.v1:exon8:c.T809A:p.L270H,Glyma.01G179800.Wm82.a2.v1:Glyma.01G179800.4.Wm82.a2.v1:exon8:c.T809A:p.L270H,
Chr01	51654564	nonsynonymous	Glyma.01G180200.Wm82.a2.v1:Glyma.01G180200.1.Wm82.a2.v1:exon4:c.A209G:p.H70R,Glyma.01G180200.Wm82.a2.v1:Glyma.01G180200.2.Wm82.a2.v1:exon4:c.A209G:p.H70R,
Chr01	51665655	nonsynonymous	Glyma.01G180400.Wm82.a2.v1:Glyma.01G180400.1.Wm82.a2.v1:exon3:c.A449G:p.E150G,
Chr01	51813675	nonsynonymous	Glyma.01G182600.Wm82.a2.v1:Glyma.01G182600.1.Wm82.a2.v1:exon1:c.A323T:p.E108V,
Chr01	51903410	nonsynonymous	Glyma.01G183700.Wm82.a2.v1:Glyma.01G183700.1.Wm82.a2.v1:exon3:c.A431T:p.E144V,
Chr01	51903505	nonsynonymous	Glyma.01G183700.Wm82.a2.v1:Glyma.01G183700.1.Wm82.a2.v1:exon3:c.G526A:p.A176T,
Chr01	51903540	nonsynonymous	Glyma.01G183700.Wm82.a2.v1:Glyma.01G183700.1.Wm82.a2.v1:exon3:c.G561T:p.K187N,
Chr01	51903572	nonsynonymous	Glyma.01G183700.Wm82.a2.v1:Glyma.01G183700.1.Wm82.a2.v1:exon3:c.C593T:p.S198F,
Chr01	51903580	nonsynonymous	Glyma.01G183700.Wm82.a2.v1:Glyma.01G183700.1.Wm82.a2.v1:exon3:c.C601T:p.R201C,
Chr01	51903977	nonsynonymous	Glyma.01G183700.Wm82.a2.v1:Glyma.01G183700.1.Wm82.a2.v1:exon4:c.T734C:p.V245A,
Chr01	51977291	nonsynonymous	Glyma.01G184500.Wm82.a2.v1:Glyma.01G184500.1.Wm82.a2.v1:exon4:c.C475T:p.P159S,
Chr01	51987114	nonsynonymous	Glyma.01G184500.Wm82.a2.v1:Glyma.01G184500.2.Wm82.a2.v1:exon8:c.A1205C:p.Q402P,Glyma.01G184500.Wm82.a2.v1:Glyma.01G184500.1.Wm82.a2.v1:exon19:c.A2501C:p.Q834P,
Chr01	52040418	nonsynonymous	Glyma.01G185000.Wm82.a2.v1:Glyma.01G185000.1.Wm82.a2.v1:exon1:c.A380C:p.E127A,
Chr01	52064162	nonsynonymous	Glyma.01G185300.Wm82.a2.v1:Glyma.01G185300.1.Wm82.a2.v1:exon11:c.G1009A:p.A337T,
Chr01	52114778	nonsynonymous	Glyma.01G185800.Wm82.a2.v1:Glyma.01G185800.1.Wm82.a2.v1:exon2:c.C730A:p.H244N,
Chr01	52202054	nonsynonymous	Glyma.01G186700.Wm82.a2.v1:Glyma.01G186700.1.Wm82.a2.v1:exon1:c.C341T:p.A114V,
Chr01	52222257	nonsynonymous	Glyma.01G187000.Wm82.a2.v1:Glyma.01G187000.1.Wm82.a2.v1:exon2:c.G620A:p.G207E,
Chr01	52243205	nonsynonymous	Glyma.01G187300.Wm82.a2.v1:Glyma.01G187300.1.Wm82.a2.v1:exon7:c.G1390T:p.D464Y,
Chr01	52262313	nonsynonymous	Glyma.01G187400.Wm82.a2.v1:Glyma.01G187400.1.Wm82.a2.v1:exon27:c.G4039C:p.E1347Q,
Chr01	52447553	nonsynonymous	Glyma.01G189400.Wm82.a2.v1:Glyma.01G189400.1.Wm82.a2.v1:exon2:c.A71G:p.Q24R,Glyma.01G189400.Wm82.a2.v1:Glyma.01G189400.2.Wm82.a2.v1:exon2:c.A71G:p.Q24R,
Chr01	52447583	nonsynonymous	Glyma.01G189400.Wm82.a2.v1:Glyma.01G189400.1.Wm82.a2.v1:exon2:c.T41C:p.V14A,Glyma.01G189400.Wm82.a2.v1:Glyma.01G189400.2.Wm82.a2.v1:exon2:c.T41C:p.V14A,
Chr01	52462095	nonsynonymous	Glyma.01G189600.Wm82.a2.v1:Glyma.01G189600.1.Wm82.a2.v1:exon1:c.C1256T:p.T419I,Glyma.01G189600.Wm82.a2.v1:Glyma.01G189600.2.Wm82.a2.v1:exon1:c.C1256T:p.T419I,
Chr01	52462587	nonsynonymous	Glyma.01G189600.Wm82.a2.v1:Glyma.01G189600.1.Wm82.a2.v1:exon1:c.A764T:p.E255V,Glyma.01G189600.Wm82.a2.v1:Glyma.01G189600.2.Wm82.a2.v1:exon1:c.A764T:p.E255V,
Chr01	52516347	nonsynonymous	Glyma.01G190400.Wm82.a2.v1:Glyma.01G190400.1.Wm82.a2.v1:exon1:c.C176T:p.S59L,
Chr01	52520690	nonsynonymous	Glyma.01G190500.Wm82.a2.v1:Glyma.01G190500.1.Wm82.a2.v1:exon1:c.C97A:p.R33S,
Chr01	52534327	nonsynonymous	Glyma.01G190600.Wm82.a2.v1:Glyma.01G190600.1.Wm82.a2.v1:exon3:c.T1291G:p.S431A,
Chr01	52569923	nonsynonymous	Glyma.01G191100.Wm82.a2.v1:Glyma.01G191100.1.Wm82.a2.v1:exon16:c.C2204T:p.A735V,Glyma.01G191100.Wm82.a2.v1:Glyma.01G191100.2.Wm82.a2.v1:exon16:c.C2204T:p.A735V,
Chr01	52586098	nonsynonymous	Glyma.01G191200.Wm82.a2.v1:Glyma.01G191200.1.Wm82.a2.v1:exon2:c.T808G:p.S270A,
Chr01	52633666	nonsynonymous	Glyma.01G191800.Wm82.a2.v1:Glyma.01G191800.1.Wm82.a2.v1:exon2:c.G316A:p.A106T,Glyma.01G191800.Wm82.a2.v1:Glyma.01G191800.2.Wm82.a2.v1:exon2:c.G316A:p.A106T,Glyma.01G191800.Wm82.a2.v1:Glyma.01G191800.3.Wm82.a2.v1:exon2:c.G316A:p.A106T,Glyma.01G191800.Wm82.a2.v1:Glyma.01G191800.4.Wm82.a2.v1:exon2:c.G316A:p.A106T,Glyma.01G191800.Wm82.a2.v1:Glyma.01G191800.5.Wm82.a2.v1:exon2:c.G316A:p.A106T,
Chr01	52672326	nonsynonymous	Glyma.01G192400.Wm82.a2.v1:Glyma.01G192400.5.Wm82.a2.v1:exon1:c.G34T:p.V12L,Glyma.01G192400.Wm82.a2.v1:Glyma.01G192400.4.Wm82.a2.v1:exon2:c.G157T:p.V53L,Glyma.01G192400.Wm82.a2.v1:Glyma.01G192400.2.Wm82.a2.v1:exon3:c.G157T:p.V53L,Glyma.01G192400.Wm82.a2.v1:Glyma.01G192400.3.Wm82.a2.v1:exon3:c.G157T:p.V53L,Glyma.01G192400.Wm82.a2.v1:Glyma.01G192400.1.Wm82.a2.v1:exon4:c.G157T:p.V53L,
Chr01	52921678	nonsynonymous	Glyma.01G195000.Wm82.a2.v1:Glyma.01G195000.1.Wm82.a2.v1:exon1:c.C569T:p.A190V,
Chr01	52922407	nonsynonymous	Glyma.01G195000.Wm82.a2.v1:Glyma.01G195000.1.Wm82.a2.v1:exon1:c.G1298C:p.S433T,
Chr01	52926947	nonsynonymous	Glyma.01G195100.Wm82.a2.v1:Glyma.01G195100.1.Wm82.a2.v1:exon1:c.C62T:p.S21F,Glyma.01G195100.Wm82.a2.v1:Glyma.01G195100.2.Wm82.a2.v1:exon1:c.C62T:p.S21F,
Chr01	52952348	nonsynonymous	Glyma.01G195300.Wm82.a2.v1:Glyma.01G195300.1.Wm82.a2.v1:exon1:c.C107T:p.P36L,
Chr01	52980806	nonsynonymous	Glyma.01G195800.Wm82.a2.v1:Glyma.01G195800.1.Wm82.a2.v1:exon1:c.T129A:p.S43R,
Chr01	53065769	nonsynonymous	Glyma.01G196300.Wm82.a2.v1:Glyma.01G196300.1.Wm82.a2.v1:exon6:c.A700C:p.N234H,
Chr01	53136634	nonsynonymous	Glyma.01G197300.Wm82.a2.v1:Glyma.01G197300.1.Wm82.a2.v1:exon1:c.T535G:p.F179V,
Chr01	53161122	nonsynonymous	Glyma.01G197700.Wm82.a2.v1:Glyma.01G197700.1.Wm82.a2.v1:exon2:c.G88C:p.E30Q,
Chr01	53216541	nonsynonymous	Glyma.01G198200.Wm82.a2.v1:Glyma.01G198200.1.Wm82.a2.v1:exon7:c.C338A:p.A113D,
Chr01	53234533	nonsynonymous	Glyma.01G198600.Wm82.a2.v1:Glyma.01G198600.1.Wm82.a2.v1:exon4:c.A742G:p.N248D,
Chr01	53334898	nonsynonymous	Glyma.01G199600.Wm82.a2.v1:Glyma.01G199600.1.Wm82.a2.v1:exon1:c.T883C:p.S295P,Glyma.01G199600.Wm82.a2.v1:Glyma.01G199600.2.Wm82.a2.v1:exon1:c.T883C:p.S295P,
Chr01	53348097	nonsynonymous	Glyma.01G199700.Wm82.a2.v1:Glyma.01G199700.1.Wm82.a2.v1:exon1:c.A157G:p.T53A,Glyma.01G199700.Wm82.a2.v1:Glyma.01G199700.2.Wm82.a2.v1:exon1:c.A157G:p.T53A,
Chr01	53391811	nonsynonymous	Glyma.01G200200.Wm82.a2.v1:Glyma.01G200200.1.Wm82.a2.v1:exon11:c.A1430G:p.Q477R,
Chr01	53393128	nonsynonymous	Glyma.01G200200.Wm82.a2.v1:Glyma.01G200200.1.Wm82.a2.v1:exon9:c.C1196T:p.T399M,Glyma.01G200200.Wm82.a2.v1:Glyma.01G200200.2.Wm82.a2.v1:exon9:c.C1196T:p.T399M,
Chr01	53396860	nonsynonymous	Glyma.01G200200.Wm82.a2.v1:Glyma.01G200200.1.Wm82.a2.v1:exon3:c.G476A:p.G159E,Glyma.01G200200.Wm82.a2.v1:Glyma.01G200200.2.Wm82.a2.v1:exon3:c.G476A:p.G159E,
Chr01	53399527	nonsynonymous	Glyma.01G200300.Wm82.a2.v1:Glyma.01G200300.1.Wm82.a2.v1:exon1:c.G398A:p.R133K,
Chr01	53423278	nonsynonymous	Glyma.01G200600.Wm82.a2.v1:Glyma.01G200600.1.Wm82.a2.v1:exon1:c.T152G:p.I51S,
Chr01	53481392	nonsynonymous	Glyma.01G201400.Wm82.a2.v1:Glyma.01G201400.1.Wm82.a2.v1:exon4:c.T846A:p.F282L,
Chr01	53482559	nonsynonymous	Glyma.01G201500.Wm82.a2.v1:Glyma.01G201500.1.Wm82.a2.v1:exon1:c.G32A:p.R11H,
Chr01	53487908	nonsynonymous	Glyma.01G201600.Wm82.a2.v1:Glyma.01G201600.1.Wm82.a2.v1:exon1:c.C39A:p.F13L,
Chr01	53487936	nonsynonymous	Glyma.01G201600.Wm82.a2.v1:Glyma.01G201600.1.Wm82.a2.v1:exon1:c.A67G:p.K23E,
Chr01	53487961	nonsynonymous	Glyma.01G201600.Wm82.a2.v1:Glyma.01G201600.1.Wm82.a2.v1:exon1:c.G92A:p.C31Y,
Chr01	53488000	nonsynonymous	Glyma.01G201600.Wm82.a2.v1:Glyma.01G201600.1.Wm82.a2.v1:exon1:c.A131G:p.E44G,
Chr01	53488009	nonsynonymous	Glyma.01G201600.Wm82.a2.v1:Glyma.01G201600.1.Wm82.a2.v1:exon1:c.T140C:p.I47T,
Chr01	53488032	nonsynonymous	Glyma.01G201600.Wm82.a2.v1:Glyma.01G201600.1.Wm82.a2.v1:exon1:c.T163C:p.W55R,
Chr01	53488047	nonsynonymous	Glyma.01G201600.Wm82.a2.v1:Glyma.01G201600.1.Wm82.a2.v1:exon1:c.G178A:p.D60N,
Chr01	53488078	nonsynonymous	Glyma.01G201600.Wm82.a2.v1:Glyma.01G201600.1.Wm82.a2.v1:exon1:c.T209C:p.V70A,
Chr01	53488881	nonsynonymous	Glyma.01G201600.Wm82.a2.v1:Glyma.01G201600.1.Wm82.a2.v1:exon2:c.A256G:p.K86E,
Chr01	53488900	nonsynonymous	Glyma.01G201600.Wm82.a2.v1:Glyma.01G201600.1.Wm82.a2.v1:exon2:c.T275C:p.V92A,
Chr01	53488977	nonsynonymous	Glyma.01G201600.Wm82.a2.v1:Glyma.01G201600.1.Wm82.a2.v1:exon2:c.C352G:p.R118G,
Chr01	53490019	nonsynonymous	Glyma.01G201700.Wm82.a2.v1:Glyma.01G201700.1.Wm82.a2.v1:exon2:c.C337T:p.L113F,
Chr01	53670001	nonsynonymous	Glyma.01G203500.Wm82.a2.v1:Glyma.01G203500.1.Wm82.a2.v1:exon1:c.A37G:p.K13E,Glyma.01G203500.Wm82.a2.v1:Glyma.01G203500.2.Wm82.a2.v1:exon1:c.A37G:p.K13E,
Chr01	53686486	nonsynonymous	Glyma.01G203900.Wm82.a2.v1:Glyma.01G203900.1.Wm82.a2.v1:exon7:c.G359A:p.R120K,
Chr01	53695263	nonsynonymous	Glyma.01G204000.Wm82.a2.v1:Glyma.01G204000.1.Wm82.a2.v1:exon1:c.G146T:p.S49I,Glyma.01G204000.Wm82.a2.v1:Glyma.01G204000.2.Wm82.a2.v1:exon1:c.G146T:p.S49I,Glyma.01G204000.Wm82.a2.v1:Glyma.01G204000.3.Wm82.a2.v1:exon1:c.G146T:p.S49I,
Chr01	53736319	nonsynonymous	Glyma.01G204600.Wm82.a2.v1:Glyma.01G204600.1.Wm82.a2.v1:exon1:c.G55A:p.G19S,
Chr01	53755739	nonsynonymous	Glyma.01G204900.Wm82.a2.v1:Glyma.01G204900.1.Wm82.a2.v1:exon2:c.G714T:p.K238N,
Chr01	53863900	stopgain	Glyma.01G206300.Wm82.a2.v1:Glyma.01G206300.1.Wm82.a2.v1:exon5:c.G518A:p.W173X,
Chr01	53908902	nonsynonymous	Glyma.01G207100.Wm82.a2.v1:Glyma.01G207100.1.Wm82.a2.v1:exon1:c.G565A:p.E189K,Glyma.01G207100.Wm82.a2.v1:Glyma.01G207100.2.Wm82.a2.v1:exon2:c.G565A:p.E189K,
Chr01	53931909	nonsynonymous	Glyma.01G207300.Wm82.a2.v1:Glyma.01G207300.1.Wm82.a2.v1:exon4:c.C656T:p.T219I,
Chr01	53936024	nonsynonymous	Glyma.01G207400.Wm82.a2.v1:Glyma.01G207400.2.Wm82.a2.v1:exon4:c.G800A:p.R267H,Glyma.01G207400.Wm82.a2.v1:Glyma.01G207400.1.Wm82.a2.v1:exon5:c.G935A:p.R312H,Glyma.01G207400.Wm82.a2.v1:Glyma.01G207400.3.Wm82.a2.v1:exon5:c.G935A:p.R312H,
Chr01	53941886	nonsynonymous	Glyma.01G207500.Wm82.a2.v1:Glyma.01G207500.1.Wm82.a2.v1:exon1:c.A77G:p.N26S,
Chr01	53989880	nonsynonymous	Glyma.01G208100.Wm82.a2.v1:Glyma.01G208100.2.Wm82.a2.v1:exon1:c.G500T:p.W167L,Glyma.01G208100.Wm82.a2.v1:Glyma.01G208100.1.Wm82.a2.v1:exon2:c.G575T:p.W192L,
Chr01	53993429	nonsynonymous	Glyma.01G208100.Wm82.a2.v1:Glyma.01G208100.2.Wm82.a2.v1:exon2:c.C2935T:p.P979S,Glyma.01G208100.Wm82.a2.v1:Glyma.01G208100.1.Wm82.a2.v1:exon3:c.C3010T:p.P1004S,
Chr01	54030743	nonsynonymous	Glyma.01G208600.Wm82.a2.v1:Glyma.01G208600.1.Wm82.a2.v1:exon3:c.C2588T:p.S863F,
Chr01	54336818	nonsynonymous	Glyma.01G211800.Wm82.a2.v1:Glyma.01G211800.1.Wm82.a2.v1:exon1:c.C68G:p.A23G,Glyma.01G211800.Wm82.a2.v1:Glyma.01G211800.2.Wm82.a2.v1:exon1:c.C68G:p.A23G,
Chr01	54336852	nonsynonymous	Glyma.01G211800.Wm82.a2.v1:Glyma.01G211800.1.Wm82.a2.v1:exon1:c.C34T:p.P12S,Glyma.01G211800.Wm82.a2.v1:Glyma.01G211800.2.Wm82.a2.v1:exon1:c.C34T:p.P12S,
Chr01	54350335	nonsynonymous	Glyma.01G211900.Wm82.a2.v1:Glyma.01G211900.1.Wm82.a2.v1:exon3:c.A1021C:p.K341Q,Glyma.01G211900.Wm82.a2.v1:Glyma.01G211900.2.Wm82.a2.v1:exon4:c.A919C:p.K307Q,
Chr01	54377691	nonsynonymous	Glyma.01G212200.Wm82.a2.v1:Glyma.01G212200.2.Wm82.a2.v1:exon12:c.T1005A:p.N335K,Glyma.01G212200.Wm82.a2.v1:Glyma.01G212200.4.Wm82.a2.v1:exon12:c.T990A:p.N330K,Glyma.01G212200.Wm82.a2.v1:Glyma.01G212200.1.Wm82.a2.v1:exon13:c.T1056A:p.N352K,Glyma.01G212200.Wm82.a2.v1:Glyma.01G212200.3.Wm82.a2.v1:exon13:c.T1056A:p.N352K,
Chr01	54444492	nonsynonymous	Glyma.01G213100.Wm82.a2.v1:Glyma.01G213100.1.Wm82.a2.v1:exon1:c.G763T:p.G255C,Glyma.01G213100.Wm82.a2.v1:Glyma.01G213100.2.Wm82.a2.v1:exon1:c.G763T:p.G255C,
Chr01	54501665	nonsynonymous	Glyma.01G213800.Wm82.a2.v1:Glyma.01G213800.2.Wm82.a2.v1:exon15:c.C1348T:p.H450Y,Glyma.01G213800.Wm82.a2.v1:Glyma.01G213800.3.Wm82.a2.v1:exon15:c.C1348T:p.H450Y,Glyma.01G213800.Wm82.a2.v1:Glyma.01G213800.1.Wm82.a2.v1:exon16:c.C1369T:p.H457Y,
Chr01	54511652	nonsynonymous	Glyma.01G214000.Wm82.a2.v1:Glyma.01G214000.1.Wm82.a2.v1:exon3:c.C842G:p.A281G,
Chr01	54667366	stopgain	Glyma.01G216100.Wm82.a2.v1:Glyma.01G216100.1.Wm82.a2.v1:exon3:c.C280T:p.R94X,
Chr01	54707085	nonsynonymous	Glyma.01G216700.Wm82.a2.v1:Glyma.01G216700.1.Wm82.a2.v1:exon1:c.C224T:p.T75M,
Chr01	54708331	nonsynonymous	Glyma.01G216800.Wm82.a2.v1:Glyma.01G216800.1.Wm82.a2.v1:exon1:c.A60C:p.E20D,
Chr01	54743328	nonsynonymous	Glyma.01G217100.Wm82.a2.v1:Glyma.01G217100.1.Wm82.a2.v1:exon2:c.C740T:p.S247L,Glyma.01G217100.Wm82.a2.v1:Glyma.01G217100.3.Wm82.a2.v1:exon2:c.C200T:p.S67L,Glyma.01G217100.Wm82.a2.v1:Glyma.01G217100.4.Wm82.a2.v1:exon2:c.C740T:p.S247L,Glyma.01G217100.Wm82.a2.v1:Glyma.01G217100.2.Wm82.a2.v1:exon3:c.C200T:p.S67L,
Chr01	54782376	nonsynonymous	Glyma.01G217600.Wm82.a2.v1:Glyma.01G217600.1.Wm82.a2.v1:exon1:c.A190G:p.R64G,
Chr01	54829582	nonsynonymous	Glyma.01G218200.Wm82.a2.v1:Glyma.01G218200.1.Wm82.a2.v1:exon2:c.A439G:p.T147A,
Chr01	54849527	nonsynonymous	Glyma.01G218600.Wm82.a2.v1:Glyma.01G218600.1.Wm82.a2.v1:exon8:c.C1384T:p.P462S,
Chr01	55008318	nonsynonymous	Glyma.01G221000.Wm82.a2.v1:Glyma.01G221000.1.Wm82.a2.v1:exon2:c.A152G:p.D51G,
Chr01	55057642	nonsynonymous	Glyma.01G221500.Wm82.a2.v1:Glyma.01G221500.2.Wm82.a2.v1:exon2:c.A73T:p.T25S,Glyma.01G221500.Wm82.a2.v1:Glyma.01G221500.3.Wm82.a2.v1:exon2:c.A73T:p.T25S,Glyma.01G221500.Wm82.a2.v1:Glyma.01G221500.1.Wm82.a2.v1:exon3:c.A73T:p.T25S,
Chr01	55128494	nonsynonymous	Glyma.01G222400.Wm82.a2.v1:Glyma.01G222400.1.Wm82.a2.v1:exon6:c.A825T:p.K275N,
Chr01	55163807	nonsynonymous	Glyma.01G222700.Wm82.a2.v1:Glyma.01G222700.1.Wm82.a2.v1:exon1:c.A542G:p.Y181C,
Chr01	55164542	nonsynonymous	Glyma.01G222700.Wm82.a2.v1:Glyma.01G222700.1.Wm82.a2.v1:exon3:c.A766G:p.N256D,
Chr01	55220738	nonsynonymous	Glyma.01G223400.Wm82.a2.v1:Glyma.01G223400.2.Wm82.a2.v1:exon2:c.G1993C:p.A665P,Glyma.01G223400.Wm82.a2.v1:Glyma.01G223400.3.Wm82.a2.v1:exon2:c.G1993C:p.A665P,Glyma.01G223400.Wm82.a2.v1:Glyma.01G223400.6.Wm82.a2.v1:exon2:c.G1993C:p.A665P,Glyma.01G223400.Wm82.a2.v1:Glyma.01G223400.7.Wm82.a2.v1:exon2:c.G1993C:p.A665P,Glyma.01G223400.Wm82.a2.v1:Glyma.01G223400.1.Wm82.a2.v1:exon3:c.G1993C:p.A665P,Glym…
Chr01	55233666	nonsynonymous	Glyma.01G223600.Wm82.a2.v1:Glyma.01G223600.1.Wm82.a2.v1:exon4:c.C1885T:p.R629C,Glyma.01G223600.Wm82.a2.v1:Glyma.01G223600.4.Wm82.a2.v1:exon4:c.C1885T:p.R629C,Glyma.01G223600.Wm82.a2.v1:Glyma.01G223600.5.Wm82.a2.v1:exon4:c.C1885T:p.R629C,Glyma.01G223600.Wm82.a2.v1:Glyma.01G223600.2.Wm82.a2.v1:exon5:c.C1885T:p.R629C,Glyma.01G223600.Wm82.a2.v1:Glyma.01G223600.3.Wm82.a2.v1:exon5:c.C1885T:p.R629C,
Chr01	55264933	nonsynonymous	Glyma.01G223900.Wm82.a2.v1:Glyma.01G223900.1.Wm82.a2.v1:exon12:c.C172G:p.L58V,
Chr01	55270661	nonsynonymous	Glyma.01G224000.Wm82.a2.v1:Glyma.01G224000.1.Wm82.a2.v1:exon1:c.G1131C:p.E377D,Glyma.01G224000.Wm82.a2.v1:Glyma.01G224000.2.Wm82.a2.v1:exon2:c.G999C:p.E333D,
Chr01	55316719	nonsynonymous	Glyma.01G224200.Wm82.a2.v1:Glyma.01G224200.4.Wm82.a2.v1:exon1:c.C569T:p.A190V,Glyma.01G224200.Wm82.a2.v1:Glyma.01G224200.1.Wm82.a2.v1:exon2:c.C569T:p.A190V,Glyma.01G224200.Wm82.a2.v1:Glyma.01G224200.2.Wm82.a2.v1:exon2:c.C569T:p.A190V,Glyma.01G224200.Wm82.a2.v1:Glyma.01G224200.3.Wm82.a2.v1:exon2:c.C569T:p.A190V,
Chr01	55330741	nonsynonymous	Glyma.01G224400.Wm82.a2.v1:Glyma.01G224400.1.Wm82.a2.v1:exon7:c.G739A:p.V247I,
Chr01	55434645	nonsynonymous	Glyma.01G225700.Wm82.a2.v1:Glyma.01G225700.1.Wm82.a2.v1:exon5:c.A1232G:p.D411G,Glyma.01G225700.Wm82.a2.v1:Glyma.01G225700.2.Wm82.a2.v1:exon6:c.A1232G:p.D411G,Glyma.01G225700.Wm82.a2.v1:Glyma.01G225700.3.Wm82.a2.v1:exon6:c.A1232G:p.D411G,Glyma.01G225700.Wm82.a2.v1:Glyma.01G225700.4.Wm82.a2.v1:exon6:c.A1232G:p.D411G,
Chr01	55467309	nonsynonymous	Glyma.01G226000.Wm82.a2.v1:Glyma.01G226000.5.Wm82.a2.v1:exon2:c.A68G:p.N23S,Glyma.01G226000.Wm82.a2.v1:Glyma.01G226000.1.Wm82.a2.v1:exon3:c.A110G:p.N37S,Glyma.01G226000.Wm82.a2.v1:Glyma.01G226000.2.Wm82.a2.v1:exon3:c.A68G:p.N23S,Glyma.01G226000.Wm82.a2.v1:Glyma.01G226000.3.Wm82.a2.v1:exon3:c.A68G:p.N23S,Glyma.01G226000.Wm82.a2.v1:Glyma.01G226000.4.Wm82.a2.v1:exon3:c.A68G:p.N23S,
Chr01	55519627	nonsynonymous	Glyma.01G226800.Wm82.a2.v1:Glyma.01G226800.1.Wm82.a2.v1:exon3:c.A502G:p.N168D,Glyma.01G226800.Wm82.a2.v1:Glyma.01G226800.2.Wm82.a2.v1:exon3:c.A499G:p.N167D,
Chr01	55561242	nonsynonymous	Glyma.01G227100.Wm82.a2.v1:Glyma.01G227100.1.Wm82.a2.v1:exon3:c.T1052A:p.V351E,Glyma.01G227100.Wm82.a2.v1:Glyma.01G227100.2.Wm82.a2.v1:exon3:c.T1052A:p.V351E,
Chr01	55608018	nonsynonymous	Glyma.01G227800.Wm82.a2.v1:Glyma.01G227800.1.Wm82.a2.v1:exon1:c.A131T:p.Q44L,
Chr01	55632736	stopgain	Glyma.01G228200.Wm82.a2.v1:Glyma.01G228200.1.Wm82.a2.v1:exon4:c.T557A:p.L186X,Glyma.01G228200.Wm82.a2.v1:Glyma.01G228200.2.Wm82.a2.v1:exon4:c.T557A:p.L186X,Glyma.01G228200.Wm82.a2.v1:Glyma.01G228200.3.Wm82.a2.v1:exon4:c.T557A:p.L186X,
Chr01	55634576	nonsynonymous	Glyma.01G228200.Wm82.a2.v1:Glyma.01G228200.1.Wm82.a2.v1:exon10:c.C1743G:p.F581L,Glyma.01G228200.Wm82.a2.v1:Glyma.01G228200.2.Wm82.a2.v1:exon10:c.C1743G:p.F581L,Glyma.01G228200.Wm82.a2.v1:Glyma.01G228200.3.Wm82.a2.v1:exon10:c.C1743G:p.F581L,
Chr01	55676528	nonsynonymous	Glyma.01G228900.Wm82.a2.v1:Glyma.01G228900.1.Wm82.a2.v1:exon14:c.C1210T:p.H404Y,
Chr01	55713720	nonsynonymous	Glyma.01G229300.Wm82.a2.v1:Glyma.01G229300.1.Wm82.a2.v1:exon4:c.C499A:p.H167N,
Chr01	55791062	nonsynonymous	Glyma.01G230600.Wm82.a2.v1:Glyma.01G230600.1.Wm82.a2.v1:exon5:c.C1522A:p.Q508K,Glyma.01G230600.Wm82.a2.v1:Glyma.01G230600.3.Wm82.a2.v1:exon5:c.C1222A:p.Q408K,Glyma.01G230600.Wm82.a2.v1:Glyma.01G230600.2.Wm82.a2.v1:exon6:c.C1222A:p.Q408K,
Chr01	55793198	nonsynonymous	Glyma.01G230600.Wm82.a2.v1:Glyma.01G230600.1.Wm82.a2.v1:exon2:c.T65C:p.L22P,
Chr01	55796334	nonsynonymous	Glyma.01G230700.Wm82.a2.v1:Glyma.01G230700.1.Wm82.a2.v1:exon8:c.C1682A:p.T561N,Glyma.01G230700.Wm82.a2.v1:Glyma.01G230700.2.Wm82.a2.v1:exon8:c.C1679A:p.T560N,
Chr01	55832712	nonsynonymous	Glyma.01G231200.Wm82.a2.v1:Glyma.01G231200.1.Wm82.a2.v1:exon1:c.A311C:p.N104T,
Chr01	55883350	nonsynonymous	Glyma.01G232200.Wm82.a2.v1:Glyma.01G232200.1.Wm82.a2.v1:exon1:c.C23G:p.S8C,
Chr01	55900264	nonsynonymous	Glyma.01G232500.Wm82.a2.v1:Glyma.01G232500.1.Wm82.a2.v1:exon4:c.T1979C:p.V660A,Glyma.01G232500.Wm82.a2.v1:Glyma.01G232500.2.Wm82.a2.v1:exon4:c.T1979C:p.V660A,
Chr01	55932977	stopgain	Glyma.01G232900.Wm82.a2.v1:Glyma.01G232900.1.Wm82.a2.v1:exon2:c.C120A:p.C40X,
Chr01	55941490	nonsynonymous	Glyma.01G233000.Wm82.a2.v1:Glyma.01G233000.1.Wm82.a2.v1:exon2:c.G826T:p.V276F,
Chr01	55955733	nonsynonymous	Glyma.01G233300.Wm82.a2.v1:Glyma.01G233300.1.Wm82.a2.v1:exon2:c.C236A:p.A79D,
Chr01	55964645	nonsynonymous	Glyma.01G233300.Wm82.a2.v1:Glyma.01G233300.1.Wm82.a2.v1:exon17:c.G2914C:p.E972Q,
Chr01	56012810	nonsynonymous	Glyma.01G233900.Wm82.a2.v1:Glyma.01G233900.1.Wm82.a2.v1:exon3:c.T1097A:p.F366Y,
Chr01	56041537	nonsynonymous	Glyma.01G234300.Wm82.a2.v1:Glyma.01G234300.1.Wm82.a2.v1:exon11:c.A4114T:p.M1372L,Glyma.01G234300.Wm82.a2.v1:Glyma.01G234300.2.Wm82.a2.v1:exon11:c.A4096T:p.M1366L,Glyma.01G234300.Wm82.a2.v1:Glyma.01G234300.3.Wm82.a2.v1:exon12:c.A4114T:p.M1372L,
Chr01	56041845	nonsynonymous	Glyma.01G234300.Wm82.a2.v1:Glyma.01G234300.1.Wm82.a2.v1:exon11:c.T3806C:p.I1269T,Glyma.01G234300.Wm82.a2.v1:Glyma.01G234300.2.Wm82.a2.v1:exon11:c.T3788C:p.I1263T,Glyma.01G234300.Wm82.a2.v1:Glyma.01G234300.3.Wm82.a2.v1:exon12:c.T3806C:p.I1269T,
Chr01	56041954	nonsynonymous	Glyma.01G234300.Wm82.a2.v1:Glyma.01G234300.1.Wm82.a2.v1:exon11:c.G3697A:p.D1233N,Glyma.01G234300.Wm82.a2.v1:Glyma.01G234300.2.Wm82.a2.v1:exon11:c.G3679A:p.D1227N,Glyma.01G234300.Wm82.a2.v1:Glyma.01G234300.3.Wm82.a2.v1:exon12:c.G3697A:p.D1233N,
Chr01	56073399	nonsynonymous	Glyma.01G234600.Wm82.a2.v1:Glyma.01G234600.1.Wm82.a2.v1:exon7:c.G2753A:p.R918H,Glyma.01G234600.Wm82.a2.v1:Glyma.01G234600.2.Wm82.a2.v1:exon7:c.G2588A:p.R863H,Glyma.01G234600.Wm82.a2.v1:Glyma.01G234600.3.Wm82.a2.v1:exon7:c.G2588A:p.R863H,Glyma.01G234600.Wm82.a2.v1:Glyma.01G234600.4.Wm82.a2.v1:exon7:c.G2591A:p.R864H,Glyma.01G234600.Wm82.a2.v1:Glyma.01G234600.5.Wm82.a2.v1:exon7:c.G2591A:p.R864H,Glym…
Chr01	56074631	nonsynonymous	Glyma.01G234600.Wm82.a2.v1:Glyma.01G234600.1.Wm82.a2.v1:exon6:c.A2625T:p.R875S,Glyma.01G234600.Wm82.a2.v1:Glyma.01G234600.2.Wm82.a2.v1:exon6:c.A2460T:p.R820S,Glyma.01G234600.Wm82.a2.v1:Glyma.01G234600.3.Wm82.a2.v1:exon6:c.A2460T:p.R820S,Glyma.01G234600.Wm82.a2.v1:Glyma.01G234600.4.Wm82.a2.v1:exon6:c.A2463T:p.R821S,Glyma.01G234600.Wm82.a2.v1:Glyma.01G234600.5.Wm82.a2.v1:exon6:c.A2463T:p.R821S,Glym…
Chr01	56074632	nonsynonymous	Glyma.01G234600.Wm82.a2.v1:Glyma.01G234600.1.Wm82.a2.v1:exon6:c.G2624T:p.R875I,Glyma.01G234600.Wm82.a2.v1:Glyma.01G234600.2.Wm82.a2.v1:exon6:c.G2459T:p.R820I,Glyma.01G234600.Wm82.a2.v1:Glyma.01G234600.3.Wm82.a2.v1:exon6:c.G2459T:p.R820I,Glyma.01G234600.Wm82.a2.v1:Glyma.01G234600.4.Wm82.a2.v1:exon6:c.G2462T:p.R821I,Glyma.01G234600.Wm82.a2.v1:Glyma.01G234600.5.Wm82.a2.v1:exon6:c.G2462T:p.R821I,Glym…
Chr01	56083303	nonsynonymous	Glyma.01G234700.Wm82.a2.v1:Glyma.01G234700.1.Wm82.a2.v1:exon6:c.T1054A:p.L352I,
Chr01	56086832	nonsynonymous	Glyma.01G234700.Wm82.a2.v1:Glyma.01G234700.1.Wm82.a2.v1:exon1:c.G108T:p.M36I,
Chr01	56086887	nonsynonymous	Glyma.01G234700.Wm82.a2.v1:Glyma.01G234700.1.Wm82.a2.v1:exon1:c.C53A:p.T18K,
Chr01	56092087	nonsynonymous	Glyma.01G234900.Wm82.a2.v1:Glyma.01G234900.1.Wm82.a2.v1:exon3:c.G385A:p.G129R,
Chr01	56096794	nonsynonymous	Glyma.01G235100.Wm82.a2.v1:Glyma.01G235100.1.Wm82.a2.v1:exon1:c.T275C:p.V92A,
Chr01	56133956	nonsynonymous	Glyma.01G235600.Wm82.a2.v1:Glyma.01G235600.1.Wm82.a2.v1:exon4:c.G940C:p.V314L,
Chr01	56168162	nonsynonymous	Glyma.01G236300.Wm82.a2.v1:Glyma.01G236300.3.Wm82.a2.v1:exon1:c.G140A:p.C47Y,Glyma.01G236300.Wm82.a2.v1:Glyma.01G236300.1.Wm82.a2.v1:exon2:c.G185A:p.C62Y,
Chr01	56195749	nonsynonymous	Glyma.01G236600.Wm82.a2.v1:Glyma.01G236600.2.Wm82.a2.v1:exon5:c.C698T:p.A233V,
Chr01	56224019	nonsynonymous	Glyma.01G237100.Wm82.a2.v1:Glyma.01G237100.1.Wm82.a2.v1:exon2:c.G517A:p.D173N,
Chr01	56228071	nonsynonymous	Glyma.01G237200.Wm82.a2.v1:Glyma.01G237200.3.Wm82.a2.v1:exon5:c.T353A:p.I118N,Glyma.01G237200.Wm82.a2.v1:Glyma.01G237200.1.Wm82.a2.v1:exon6:c.T581A:p.I194N,Glyma.01G237200.Wm82.a2.v1:Glyma.01G237200.2.Wm82.a2.v1:exon6:c.T524A:p.I175N,
Chr01	56238145	nonsynonymous	Glyma.01G237500.Wm82.a2.v1:Glyma.01G237500.1.Wm82.a2.v1:exon7:c.G40A:p.A14T,
Chr01	56244415	nonsynonymous	Glyma.01G237600.Wm82.a2.v1:Glyma.01G237600.1.Wm82.a2.v1:exon1:c.C65T:p.S22F,
Chr01	56244470	nonsynonymous	Glyma.01G237600.Wm82.a2.v1:Glyma.01G237600.1.Wm82.a2.v1:exon1:c.C10T:p.L4F,
Chr01	56249421	nonsynonymous	Glyma.01G237700.Wm82.a2.v1:Glyma.01G237700.1.Wm82.a2.v1:exon2:c.C28G:p.P10A,
Chr01	56267247	nonsynonymous	Glyma.01G238200.Wm82.a2.v1:Glyma.01G238200.1.Wm82.a2.v1:exon4:c.G2702A:p.R901H,Glyma.01G238200.Wm82.a2.v1:Glyma.01G238200.2.Wm82.a2.v1:exon4:c.G2702A:p.R901H,
Chr01	56278030	nonsynonymous	Glyma.01G238300.Wm82.a2.v1:Glyma.01G238300.1.Wm82.a2.v1:exon1:c.G1342A:p.G448S,
Chr01	56278869	nonsynonymous	Glyma.01G238300.Wm82.a2.v1:Glyma.01G238300.1.Wm82.a2.v1:exon1:c.A503G:p.Q168R,
Chr01	56418200	nonsynonymous	Glyma.01G240200.Wm82.a2.v1:Glyma.01G240200.1.Wm82.a2.v1:exon1:c.C221T:p.T74I,
Chr01	56449872	nonsynonymous	Glyma.01G240800.Wm82.a2.v1:Glyma.01G240800.1.Wm82.a2.v1:exon1:c.A97T:p.N33Y,
Chr01	56476023	nonsynonymous	Glyma.01G241200.Wm82.a2.v1:Glyma.01G241200.1.Wm82.a2.v1:exon1:c.G781A:p.G261R,
Chr01	56517367	nonsynonymous	Glyma.01G241300.Wm82.a2.v1:Glyma.01G241300.2.Wm82.a2.v1:exon33:c.A3901C:p.K1301Q,Glyma.01G241300.Wm82.a2.v1:Glyma.01G241300.1.Wm82.a2.v1:exon37:c.A4717C:p.K1573Q,
Chr01	56558471	nonsynonymous	Glyma.01G241900.Wm82.a2.v1:Glyma.01G241900.1.Wm82.a2.v1:exon2:c.T356C:p.V119A,
Chr01	56561272	nonsynonymous	Glyma.01G242000.Wm82.a2.v1:Glyma.01G242000.1.Wm82.a2.v1:exon1:c.G655A:p.A219T,Glyma.01G242000.Wm82.a2.v1:Glyma.01G242000.2.Wm82.a2.v1:exon1:c.G655A:p.A219T,Glyma.01G242000.Wm82.a2.v1:Glyma.01G242000.4.Wm82.a2.v1:exon1:c.G655A:p.A219T,Glyma.01G242000.Wm82.a2.v1:Glyma.01G242000.5.Wm82.a2.v1:exon1:c.G655A:p.A219T,Glyma.01G242000.Wm82.a2.v1:Glyma.01G242000.6.Wm82.a2.v1:exon1:c.G655A:p.A219T,Glyma.01G…
Chr01	56599792	nonsynonymous	Glyma.01G242600.Wm82.a2.v1:Glyma.01G242600.1.Wm82.a2.v1:exon2:c.T197G:p.L66R,
Chr01	56604608	nonsynonymous	Glyma.01G242800.Wm82.a2.v1:Glyma.01G242800.1.Wm82.a2.v1:exon1:c.A66T:p.R22S,
Chr01	56641211	startloss	Glyma.01G243700.Wm82.a2.v1:Glyma.01G243700.1.Wm82.a2.v1:exon1:c.G3A:p.M1?,
Chr01	56693967	nonsynonymous	Glyma.01G244600.Wm82.a2.v1:Glyma.01G244600.1.Wm82.a2.v1:exon1:c.A1321C:p.T441P,
Chr01	56693971	nonsynonymous	Glyma.01G244600.Wm82.a2.v1:Glyma.01G244600.1.Wm82.a2.v1:exon1:c.A1325C:p.H442P,
Chr01	56772928	nonsynonymous	Glyma.01G245300.Wm82.a2.v1:Glyma.01G245300.1.Wm82.a2.v1:exon1:c.G220T:p.V74F,
Chr02	9041	nonsynonymous	Glyma.02G000100.Wm82.a2.v1:Glyma.02G000100.1.Wm82.a2.v1:exon9:c.G2725A:p.E909K,Glyma.02G000100.Wm82.a2.v1:Glyma.02G000100.2.Wm82.a2.v1:exon9:c.G2725A:p.E909K,Glyma.02G000100.Wm82.a2.v1:Glyma.02G000100.3.Wm82.a2.v1:exon9:c.G2725A:p.E909K,
Chr02	20141	nonsynonymous	Glyma.02G000200.Wm82.a2.v1:Glyma.02G000200.1.Wm82.a2.v1:exon2:c.C956T:p.A319V,Glyma.02G000200.Wm82.a2.v1:Glyma.02G000200.2.Wm82.a2.v1:exon2:c.C956T:p.A319V,
Chr02	28291	nonsynonymous	Glyma.02G000300.Wm82.a2.v1:Glyma.02G000300.1.Wm82.a2.v1:exon4:c.A275T:p.Y92F,
Chr02	70368	nonsynonymous	Glyma.02G000600.Wm82.a2.v1:Glyma.02G000600.1.Wm82.a2.v1:exon3:c.A703T:p.S235C,
Chr02	120339	nonsynonymous	Glyma.02G001000.Wm82.a2.v1:Glyma.02G001000.1.Wm82.a2.v1:exon4:c.A1721G:p.K574R,Glyma.02G001000.Wm82.a2.v1:Glyma.02G001000.2.Wm82.a2.v1:exon4:c.A1721G:p.K574R,Glyma.02G001000.Wm82.a2.v1:Glyma.02G001000.3.Wm82.a2.v1:exon4:c.A1721G:p.K574R,
Chr02	147286	nonsynonymous	Glyma.02G001200.Wm82.a2.v1:Glyma.02G001200.1.Wm82.a2.v1:exon14:c.A1708T:p.S570C,Glyma.02G001200.Wm82.a2.v1:Glyma.02G001200.2.Wm82.a2.v1:exon14:c.A1609T:p.S537C,
Chr02	147299	nonsynonymous	Glyma.02G001200.Wm82.a2.v1:Glyma.02G001200.1.Wm82.a2.v1:exon14:c.T1721C:p.L574P,Glyma.02G001200.Wm82.a2.v1:Glyma.02G001200.2.Wm82.a2.v1:exon14:c.T1622C:p.L541P,
Chr02	160698	nonsynonymous	Glyma.02G001400.Wm82.a2.v1:Glyma.02G001400.1.Wm82.a2.v1:exon4:c.G2108T:p.R703L,Glyma.02G001400.Wm82.a2.v1:Glyma.02G001400.2.Wm82.a2.v1:exon4:c.G1985T:p.R662L,
Chr02	161129	nonsynonymous	Glyma.02G001400.Wm82.a2.v1:Glyma.02G001400.1.Wm82.a2.v1:exon4:c.C2539T:p.H847Y,Glyma.02G001400.Wm82.a2.v1:Glyma.02G001400.2.Wm82.a2.v1:exon4:c.C2416T:p.H806Y,
Chr02	161312	nonsynonymous	Glyma.02G001400.Wm82.a2.v1:Glyma.02G001400.1.Wm82.a2.v1:exon4:c.C2722T:p.P908S,Glyma.02G001400.Wm82.a2.v1:Glyma.02G001400.2.Wm82.a2.v1:exon4:c.C2599T:p.P867S,
Chr02	161515	nonsynonymous	Glyma.02G001400.Wm82.a2.v1:Glyma.02G001400.1.Wm82.a2.v1:exon4:c.G2925T:p.M975I,Glyma.02G001400.Wm82.a2.v1:Glyma.02G001400.2.Wm82.a2.v1:exon4:c.G2802T:p.M934I,
Chr02	330449	nonsynonymous	Glyma.02G002900.Wm82.a2.v1:Glyma.02G002900.1.Wm82.a2.v1:exon6:c.C1274T:p.T425I,Glyma.02G002900.Wm82.a2.v1:Glyma.02G002900.2.Wm82.a2.v1:exon6:c.C1274T:p.T425I,
Chr02	332330	nonsynonymous	Glyma.02G002900.Wm82.a2.v1:Glyma.02G002900.1.Wm82.a2.v1:exon4:c.T488C:p.V163A,Glyma.02G002900.Wm82.a2.v1:Glyma.02G002900.2.Wm82.a2.v1:exon4:c.T488C:p.V163A,
Chr02	343292	nonsynonymous	Glyma.02G003000.Wm82.a2.v1:Glyma.02G003000.1.Wm82.a2.v1:exon4:c.G301A:p.V101I,
Chr02	346994	nonsynonymous	Glyma.02G003100.Wm82.a2.v1:Glyma.02G003100.1.Wm82.a2.v1:exon13:c.G2684A:p.R895H,
Chr02	352096	nonsynonymous	Glyma.02G003100.Wm82.a2.v1:Glyma.02G003100.1.Wm82.a2.v1:exon6:c.G965A:p.R322H,
Chr02	352425	nonsynonymous	Glyma.02G003100.Wm82.a2.v1:Glyma.02G003100.1.Wm82.a2.v1:exon5:c.G724A:p.A242T,
Chr02	371009	nonsynonymous	Glyma.02G003200.Wm82.a2.v1:Glyma.02G003200.1.Wm82.a2.v1:exon12:c.A1564T:p.I522F,
Chr02	381663	nonsynonymous	Glyma.02G003300.Wm82.a2.v1:Glyma.02G003300.1.Wm82.a2.v1:exon2:c.A1046T:p.H349L,
Chr02	448232	nonsynonymous	Glyma.02G003800.Wm82.a2.v1:Glyma.02G003800.1.Wm82.a2.v1:exon2:c.G1372A:p.V458I,
Chr02	449584	nonsynonymous	Glyma.02G003800.Wm82.a2.v1:Glyma.02G003800.1.Wm82.a2.v1:exon1:c.G1015A:p.D339N,
Chr02	476432	nonsynonymous	Glyma.02G004200.Wm82.a2.v1:Glyma.02G004200.1.Wm82.a2.v1:exon9:c.T1724C:p.L575S,Glyma.02G004200.Wm82.a2.v1:Glyma.02G004200.2.Wm82.a2.v1:exon9:c.T1706C:p.L569S,
Chr02	476999	nonsynonymous	Glyma.02G004200.Wm82.a2.v1:Glyma.02G004200.1.Wm82.a2.v1:exon9:c.C1157A:p.T386N,Glyma.02G004200.Wm82.a2.v1:Glyma.02G004200.2.Wm82.a2.v1:exon9:c.C1139A:p.T380N,
Chr02	477254	nonsynonymous	Glyma.02G004200.Wm82.a2.v1:Glyma.02G004200.1.Wm82.a2.v1:exon9:c.T902C:p.V301A,Glyma.02G004200.Wm82.a2.v1:Glyma.02G004200.2.Wm82.a2.v1:exon9:c.T884C:p.V295A,
Chr02	515789	nonsynonymous	Glyma.02G004700.Wm82.a2.v1:Glyma.02G004700.1.Wm82.a2.v1:exon5:c.G293A:p.G98E,
Chr02	605551	nonsynonymous	Glyma.02G005600.Wm82.a2.v1:Glyma.02G005600.1.Wm82.a2.v1:exon3:c.A593G:p.Y198C,
Chr02	688002	nonsynonymous	Glyma.02G006300.Wm82.a2.v1:Glyma.02G006300.1.Wm82.a2.v1:exon1:c.A385G:p.S129G,
Chr02	694210	nonsynonymous	Glyma.02G006500.Wm82.a2.v1:Glyma.02G006500.1.Wm82.a2.v1:exon2:c.A733T:p.I245L,
Chr02	698701	nonsynonymous	Glyma.02G006500.Wm82.a2.v1:Glyma.02G006500.1.Wm82.a2.v1:exon7:c.T1439C:p.F480S,
Chr02	704504	nonsynonymous	Glyma.02G006600.Wm82.a2.v1:Glyma.02G006600.1.Wm82.a2.v1:exon7:c.T728A:p.L243Q,
Chr02	751293	nonsynonymous	Glyma.02G007100.Wm82.a2.v1:Glyma.02G007100.1.Wm82.a2.v1:exon4:c.G595A:p.D199N,Glyma.02G007100.Wm82.a2.v1:Glyma.02G007100.2.Wm82.a2.v1:exon4:c.G595A:p.D199N,Glyma.02G007100.Wm82.a2.v1:Glyma.02G007100.3.Wm82.a2.v1:exon4:c.G595A:p.D199N,
Chr02	751610	nonsynonymous	Glyma.02G007100.Wm82.a2.v1:Glyma.02G007100.1.Wm82.a2.v1:exon4:c.G278C:p.R93T,Glyma.02G007100.Wm82.a2.v1:Glyma.02G007100.2.Wm82.a2.v1:exon4:c.G278C:p.R93T,Glyma.02G007100.Wm82.a2.v1:Glyma.02G007100.3.Wm82.a2.v1:exon4:c.G278C:p.R93T,
Chr02	753828	nonsynonymous	Glyma.02G007200.Wm82.a2.v1:Glyma.02G007200.1.Wm82.a2.v1:exon1:c.G116C:p.R39P,
Chr02	754870	nonsynonymous	Glyma.02G007200.Wm82.a2.v1:Glyma.02G007200.1.Wm82.a2.v1:exon3:c.C559A:p.P187T,
Chr02	757744	nonsynonymous	Glyma.02G007200.Wm82.a2.v1:Glyma.02G007200.1.Wm82.a2.v1:exon7:c.A999G:p.I333M,
Chr02	758836	nonsynonymous	Glyma.02G007200.Wm82.a2.v1:Glyma.02G007200.1.Wm82.a2.v1:exon10:c.T1418C:p.F473S,
Chr02	762102	nonsynonymous	Glyma.02G007300.Wm82.a2.v1:Glyma.02G007300.1.Wm82.a2.v1:exon1:c.C77T:p.S26F,
Chr02	766580	nonsynonymous	Glyma.02G007400.Wm82.a2.v1:Glyma.02G007400.1.Wm82.a2.v1:exon1:c.A125G:p.K42R,
Chr02	833391	nonsynonymous	Glyma.02G008100.Wm82.a2.v1:Glyma.02G008100.1.Wm82.a2.v1:exon3:c.A997T:p.S333C,
Chr02	980393	stopgain	Glyma.02G010200.Wm82.a2.v1:Glyma.02G010200.1.Wm82.a2.v1:exon3:c.G436T:p.E146X,
Chr02	1065583	nonsynonymous	Glyma.02G011400.Wm82.a2.v1:Glyma.02G011400.1.Wm82.a2.v1:exon2:c.G292T:p.A98S,Glyma.02G011400.Wm82.a2.v1:Glyma.02G011400.2.Wm82.a2.v1:exon2:c.G292T:p.A98S,
Chr02	1101578	nonsynonymous	Glyma.02G012100.Wm82.a2.v1:Glyma.02G012100.1.Wm82.a2.v1:exon2:c.G134A:p.C45Y,Glyma.02G012100.Wm82.a2.v1:Glyma.02G012100.2.Wm82.a2.v1:exon2:c.G116A:p.C39Y,
Chr02	1124692	nonsynonymous	Glyma.02G012600.Wm82.a2.v1:Glyma.02G012600.1.Wm82.a2.v1:exon1:c.C216A:p.N72K,
Chr02	1132121	nonsynonymous	Glyma.02G012700.Wm82.a2.v1:Glyma.02G012700.1.Wm82.a2.v1:exon1:c.C406A:p.P136T,
Chr02	1144274	nonsynonymous	Glyma.02G012800.Wm82.a2.v1:Glyma.02G012800.1.Wm82.a2.v1:exon15:c.G1552A:p.G518S,
Chr02	1199846	nonsynonymous	Glyma.02G013300.Wm82.a2.v1:Glyma.02G013300.1.Wm82.a2.v1:exon7:c.G1840T:p.V614L,
Chr02	1227594	nonsynonymous	Glyma.02G013500.Wm82.a2.v1:Glyma.02G013500.1.Wm82.a2.v1:exon8:c.T2448A:p.D816E,Glyma.02G013500.Wm82.a2.v1:Glyma.02G013500.2.Wm82.a2.v1:exon8:c.T2448A:p.D816E,Glyma.02G013500.Wm82.a2.v1:Glyma.02G013500.3.Wm82.a2.v1:exon8:c.T2448A:p.D816E,
Chr02	1228319	nonsynonymous	Glyma.02G013500.Wm82.a2.v1:Glyma.02G013500.1.Wm82.a2.v1:exon8:c.G1723C:p.E575Q,Glyma.02G013500.Wm82.a2.v1:Glyma.02G013500.2.Wm82.a2.v1:exon8:c.G1723C:p.E575Q,Glyma.02G013500.Wm82.a2.v1:Glyma.02G013500.3.Wm82.a2.v1:exon8:c.G1723C:p.E575Q,
Chr02	1229321	nonsynonymous	Glyma.02G013500.Wm82.a2.v1:Glyma.02G013500.1.Wm82.a2.v1:exon8:c.G721C:p.G241R,Glyma.02G013500.Wm82.a2.v1:Glyma.02G013500.2.Wm82.a2.v1:exon8:c.G721C:p.G241R,Glyma.02G013500.Wm82.a2.v1:Glyma.02G013500.3.Wm82.a2.v1:exon8:c.G721C:p.G241R,
Chr02	1241268	nonsynonymous	Glyma.02G013700.Wm82.a2.v1:Glyma.02G013700.1.Wm82.a2.v1:exon5:c.A1586C:p.E529A,
Chr02	1276704	nonsynonymous	Glyma.02G014100.Wm82.a2.v1:Glyma.02G014100.1.Wm82.a2.v1:exon3:c.C653A:p.S218Y,
Chr02	1291822	nonsynonymous	Glyma.02G014300.Wm82.a2.v1:Glyma.02G014300.1.Wm82.a2.v1:exon1:c.G575A:p.S192N,
Chr02	1389846	nonsynonymous	Glyma.02G015500.Wm82.a2.v1:Glyma.02G015500.1.Wm82.a2.v1:exon17:c.G2282T:p.G761V,
Chr02	1462907	nonsynonymous	Glyma.02G016300.Wm82.a2.v1:Glyma.02G016300.1.Wm82.a2.v1:exon1:c.T140C:p.V47A,
Chr02	1487990	nonsynonymous	Glyma.02G016600.Wm82.a2.v1:Glyma.02G016600.1.Wm82.a2.v1:exon1:c.G469A:p.G157R,
Chr02	1489457	nonsynonymous	Glyma.02G016600.Wm82.a2.v1:Glyma.02G016600.1.Wm82.a2.v1:exon2:c.A1289G:p.N430S,
Chr02	1515782	nonsynonymous	Glyma.02G017000.Wm82.a2.v1:Glyma.02G017000.1.Wm82.a2.v1:exon1:c.C85A:p.H29N,
Chr02	1544070	nonsynonymous	Glyma.02G017400.Wm82.a2.v1:Glyma.02G017400.1.Wm82.a2.v1:exon6:c.C937T:p.R313C,
Chr02	1545873	nonsynonymous	Glyma.02G017400.Wm82.a2.v1:Glyma.02G017400.1.Wm82.a2.v1:exon11:c.G1429A:p.G477S,Glyma.02G017400.Wm82.a2.v1:Glyma.02G017400.2.Wm82.a2.v1:exon12:c.G1321A:p.G441S,
Chr02	1545960	nonsynonymous	Glyma.02G017400.Wm82.a2.v1:Glyma.02G017400.1.Wm82.a2.v1:exon11:c.C1516T:p.H506Y,Glyma.02G017400.Wm82.a2.v1:Glyma.02G017400.2.Wm82.a2.v1:exon12:c.C1408T:p.H470Y,
Chr02	1720398	nonsynonymous	Glyma.02G019300.Wm82.a2.v1:Glyma.02G019300.1.Wm82.a2.v1:exon11:c.T1108G:p.S370A,Glyma.02G019300.Wm82.a2.v1:Glyma.02G019300.2.Wm82.a2.v1:exon11:c.T1108G:p.S370A,
Chr02	1846448	nonsynonymous	Glyma.02G020300.Wm82.a2.v1:Glyma.02G020300.1.Wm82.a2.v1:exon1:c.T31G:p.Y11D,
Chr02	1902665	nonsynonymous	Glyma.02G021400.Wm82.a2.v1:Glyma.02G021400.1.Wm82.a2.v1:exon2:c.T43G:p.L15V,
Chr02	1904708	nonsynonymous	Glyma.02G021500.Wm82.a2.v1:Glyma.02G021500.1.Wm82.a2.v1:exon6:c.C835G:p.L279V,
Chr02	1917283	nonsynonymous	Glyma.02G021600.Wm82.a2.v1:Glyma.02G021600.1.Wm82.a2.v1:exon7:c.T1118C:p.V373A,
Chr02	1920312	nonsynonymous	Glyma.02G021700.Wm82.a2.v1:Glyma.02G021700.1.Wm82.a2.v1:exon5:c.C1502T:p.S501L,Glyma.02G021700.Wm82.a2.v1:Glyma.02G021700.4.Wm82.a2.v1:exon5:c.C1301T:p.S434L,Glyma.02G021700.Wm82.a2.v1:Glyma.02G021700.3.Wm82.a2.v1:exon6:c.C1433T:p.S478L,Glyma.02G021700.Wm82.a2.v1:Glyma.02G021700.2.Wm82.a2.v1:exon7:c.C1433T:p.S478L,
Chr02	1930977	nonsynonymous	Glyma.02G021800.Wm82.a2.v1:Glyma.02G021800.1.Wm82.a2.v1:exon1:c.G149A:p.S50N,
Chr02	1959479	nonsynonymous	Glyma.02G022000.Wm82.a2.v1:Glyma.02G022000.1.Wm82.a2.v1:exon7:c.T1047A:p.F349L,Glyma.02G022000.Wm82.a2.v1:Glyma.02G022000.3.Wm82.a2.v1:exon7:c.T1032A:p.F344L,Glyma.02G022000.Wm82.a2.v1:Glyma.02G022000.4.Wm82.a2.v1:exon7:c.T1029A:p.F343L,
Chr02	2052661	nonsynonymous	Glyma.02G022500.Wm82.a2.v1:Glyma.02G022500.1.Wm82.a2.v1:exon4:c.T891G:p.S297R,Glyma.02G022500.Wm82.a2.v1:Glyma.02G022500.2.Wm82.a2.v1:exon4:c.T507G:p.S169R,
Chr02	2108236	nonsynonymous	Glyma.02G023200.Wm82.a2.v1:Glyma.02G023200.1.Wm82.a2.v1:exon3:c.G958T:p.V320L,
Chr02	2108617	nonsynonymous	Glyma.02G023200.Wm82.a2.v1:Glyma.02G023200.1.Wm82.a2.v1:exon2:c.C637T:p.H213Y,
Chr02	2122975	nonsynonymous	Glyma.02G023500.Wm82.a2.v1:Glyma.02G023500.1.Wm82.a2.v1:exon1:c.C86A:p.A29E,
Chr02	2126935	nonsynonymous	Glyma.02G023600.Wm82.a2.v1:Glyma.02G023600.1.Wm82.a2.v1:exon2:c.G277C:p.V93L,
Chr02	2134018	nonsynonymous	Glyma.02G023700.Wm82.a2.v1:Glyma.02G023700.1.Wm82.a2.v1:exon1:c.A481G:p.K161E,
Chr02	2149359	nonsynonymous	Glyma.02G024100.Wm82.a2.v1:Glyma.02G024100.1.Wm82.a2.v1:exon1:c.T451C:p.F151L,Glyma.02G024100.Wm82.a2.v1:Glyma.02G024100.2.Wm82.a2.v1:exon1:c.T451C:p.F151L,
Chr02	2231575	nonsynonymous	Glyma.02G025100.Wm82.a2.v1:Glyma.02G025100.1.Wm82.a2.v1:exon4:c.C1513A:p.L505M,
Chr02	2259989	nonsynonymous	Glyma.02G025300.Wm82.a2.v1:Glyma.02G025300.1.Wm82.a2.v1:exon11:c.A926T:p.N309I,
Chr02	2341300	nonsynonymous	Glyma.02G026200.Wm82.a2.v1:Glyma.02G026200.1.Wm82.a2.v1:exon1:c.G99T:p.K33N,
Chr02	2367182	nonsynonymous	Glyma.02G026500.Wm82.a2.v1:Glyma.02G026500.1.Wm82.a2.v1:exon1:c.G769A:p.V257I,
Chr02	2407179	nonsynonymous	Glyma.02G026700.Wm82.a2.v1:Glyma.02G026700.1.Wm82.a2.v1:exon15:c.G2165A:p.R722Q,Glyma.02G026700.Wm82.a2.v1:Glyma.02G026700.2.Wm82.a2.v1:exon15:c.G2165A:p.R722Q,Glyma.02G026700.Wm82.a2.v1:Glyma.02G026700.3.Wm82.a2.v1:exon15:c.G2165A:p.R722Q,
Chr02	2407619	nonsynonymous	Glyma.02G026700.Wm82.a2.v1:Glyma.02G026700.1.Wm82.a2.v1:exon15:c.A2605G:p.N869D,Glyma.02G026700.Wm82.a2.v1:Glyma.02G026700.2.Wm82.a2.v1:exon15:c.A2605G:p.N869D,Glyma.02G026700.Wm82.a2.v1:Glyma.02G026700.3.Wm82.a2.v1:exon15:c.A2605G:p.N869D,
Chr02	2410786	nonsynonymous	Glyma.02G026700.Wm82.a2.v1:Glyma.02G026700.1.Wm82.a2.v1:exon20:c.A3848T:p.N1283I,Glyma.02G026700.Wm82.a2.v1:Glyma.02G026700.2.Wm82.a2.v1:exon20:c.A3848T:p.N1283I,Glyma.02G026700.Wm82.a2.v1:Glyma.02G026700.3.Wm82.a2.v1:exon21:c.A3776T:p.N1259I,
Chr02	2443497	nonsynonymous	Glyma.02G026900.Wm82.a2.v1:Glyma.02G026900.1.Wm82.a2.v1:exon1:c.G1060C:p.V354L,
Chr02	2448986	nonsynonymous	Glyma.02G027100.Wm82.a2.v1:Glyma.02G027100.1.Wm82.a2.v1:exon2:c.G388A:p.G130R,Glyma.02G027100.Wm82.a2.v1:Glyma.02G027100.2.Wm82.a2.v1:exon3:c.G388A:p.G130R,Glyma.02G027100.Wm82.a2.v1:Glyma.02G027100.3.Wm82.a2.v1:exon3:c.G388A:p.G130R,
Chr02	2449043	nonsynonymous	Glyma.02G027100.Wm82.a2.v1:Glyma.02G027100.1.Wm82.a2.v1:exon2:c.T445A:p.S149T,Glyma.02G027100.Wm82.a2.v1:Glyma.02G027100.2.Wm82.a2.v1:exon3:c.T445A:p.S149T,Glyma.02G027100.Wm82.a2.v1:Glyma.02G027100.3.Wm82.a2.v1:exon3:c.T445A:p.S149T,
Chr02	2449538	nonsynonymous	Glyma.02G027100.Wm82.a2.v1:Glyma.02G027100.1.Wm82.a2.v1:exon3:c.C839A:p.A280E,Glyma.02G027100.Wm82.a2.v1:Glyma.02G027100.2.Wm82.a2.v1:exon4:c.C839A:p.A280E,Glyma.02G027100.Wm82.a2.v1:Glyma.02G027100.3.Wm82.a2.v1:exon4:c.C839A:p.A280E,
Chr02	2454027	nonsynonymous	Glyma.02G027200.Wm82.a2.v1:Glyma.02G027200.1.Wm82.a2.v1:exon2:c.G2167A:p.V723M,
Chr02	2456044	nonsynonymous	Glyma.02G027200.Wm82.a2.v1:Glyma.02G027200.1.Wm82.a2.v1:exon1:c.T234A:p.S78R,
Chr02	2456246	nonsynonymous	Glyma.02G027200.Wm82.a2.v1:Glyma.02G027200.1.Wm82.a2.v1:exon1:c.T32G:p.V11G,
Chr02	2467918	nonsynonymous	Glyma.02G027400.Wm82.a2.v1:Glyma.02G027400.1.Wm82.a2.v1:exon5:c.C575A:p.T192N,
Chr02	2467947	nonsynonymous	Glyma.02G027400.Wm82.a2.v1:Glyma.02G027400.1.Wm82.a2.v1:exon5:c.C546G:p.N182K,
Chr02	2477799	nonsynonymous	Glyma.02G027500.Wm82.a2.v1:Glyma.02G027500.1.Wm82.a2.v1:exon10:c.A710G:p.K237R,Glyma.02G027500.Wm82.a2.v1:Glyma.02G027500.2.Wm82.a2.v1:exon10:c.A659G:p.K220R,
Chr02	2477801	nonsynonymous	Glyma.02G027500.Wm82.a2.v1:Glyma.02G027500.1.Wm82.a2.v1:exon10:c.A712C:p.T238P,Glyma.02G027500.Wm82.a2.v1:Glyma.02G027500.2.Wm82.a2.v1:exon10:c.A661C:p.T221P,
Chr02	2511599	nonsynonymous	Glyma.02G028000.Wm82.a2.v1:Glyma.02G028000.1.Wm82.a2.v1:exon1:c.C46G:p.L16V,
Chr02	2614714	nonsynonymous	Glyma.02G028700.Wm82.a2.v1:Glyma.02G028700.1.Wm82.a2.v1:exon2:c.T10C:p.Y4H,
Chr02	2615005	nonsynonymous	Glyma.02G028700.Wm82.a2.v1:Glyma.02G028700.1.Wm82.a2.v1:exon2:c.A301G:p.K101E,
Chr02	2778345	nonsynonymous	Glyma.02G030100.Wm82.a2.v1:Glyma.02G030100.1.Wm82.a2.v1:exon1:c.C38T:p.S13L,
Chr02	2820880	nonsynonymous	Glyma.02G030700.Wm82.a2.v1:Glyma.02G030700.1.Wm82.a2.v1:exon1:c.G2216C:p.G739A,Glyma.02G030700.Wm82.a2.v1:Glyma.02G030700.2.Wm82.a2.v1:exon2:c.G1550C:p.G517A,Glyma.02G030700.Wm82.a2.v1:Glyma.02G030700.3.Wm82.a2.v1:exon2:c.G1550C:p.G517A,
Chr02	2858250	nonsynonymous	Glyma.02G031000.Wm82.a2.v1:Glyma.02G031000.3.Wm82.a2.v1:exon15:c.G1546T:p.V516L,Glyma.02G031000.Wm82.a2.v1:Glyma.02G031000.5.Wm82.a2.v1:exon15:c.G1591T:p.V531L,Glyma.02G031000.Wm82.a2.v1:Glyma.02G031000.8.Wm82.a2.v1:exon15:c.G1591T:p.V531L,Glyma.02G031000.Wm82.a2.v1:Glyma.02G031000.1.Wm82.a2.v1:exon16:c.G1591T:p.V531L,Glyma.02G031000.Wm82.a2.v1:Glyma.02G031000.2.Wm82.a2.v1:exon16:c.G1540T:p.V514L…
Chr02	2884931	nonsynonymous	Glyma.02G031100.Wm82.a2.v1:Glyma.02G031100.1.Wm82.a2.v1:exon2:c.T604C:p.S202P,
Chr02	2900625	nonsynonymous	Glyma.02G031400.Wm82.a2.v1:Glyma.02G031400.1.Wm82.a2.v1:exon2:c.G315T:p.Q105H,
Chr02	2972883	nonsynonymous	Glyma.02G032500.Wm82.a2.v1:Glyma.02G032500.1.Wm82.a2.v1:exon4:c.C488T:p.A163V,Glyma.02G032500.Wm82.a2.v1:Glyma.02G032500.2.Wm82.a2.v1:exon4:c.C488T:p.A163V,Glyma.02G032500.Wm82.a2.v1:Glyma.02G032500.3.Wm82.a2.v1:exon4:c.C488T:p.A163V,
Chr02	3039884	nonsynonymous	Glyma.02G032800.Wm82.a2.v1:Glyma.02G032800.1.Wm82.a2.v1:exon1:c.G100T:p.A34S,
Chr02	3076496	nonsynonymous	Glyma.02G033300.Wm82.a2.v1:Glyma.02G033300.1.Wm82.a2.v1:exon7:c.G1015T:p.A339S,Glyma.02G033300.Wm82.a2.v1:Glyma.02G033300.2.Wm82.a2.v1:exon7:c.G1015T:p.A339S,
Chr02	3101831	nonsynonymous	Glyma.02G033500.Wm82.a2.v1:Glyma.02G033500.2.Wm82.a2.v1:exon2:c.G151T:p.V51F,Glyma.02G033500.Wm82.a2.v1:Glyma.02G033500.1.Wm82.a2.v1:exon3:c.G151T:p.V51F,
Chr02	3113832	nonsynonymous	Glyma.02G033600.Wm82.a2.v1:Glyma.02G033600.2.Wm82.a2.v1:exon7:c.G1176T:p.K392N,Glyma.02G033600.Wm82.a2.v1:Glyma.02G033600.3.Wm82.a2.v1:exon7:c.G1176T:p.K392N,Glyma.02G033600.Wm82.a2.v1:Glyma.02G033600.1.Wm82.a2.v1:exon8:c.G1638T:p.K546N,
Chr02	3134047	nonsynonymous	Glyma.02G033700.Wm82.a2.v1:Glyma.02G033700.1.Wm82.a2.v1:exon1:c.A247G:p.T83A,Glyma.02G033700.Wm82.a2.v1:Glyma.02G033700.2.Wm82.a2.v1:exon1:c.A247G:p.T83A,Glyma.02G033700.Wm82.a2.v1:Glyma.02G033700.3.Wm82.a2.v1:exon1:c.A247G:p.T83A,Glyma.02G033700.Wm82.a2.v1:Glyma.02G033700.4.Wm82.a2.v1:exon1:c.A247G:p.T83A,Glyma.02G033700.Wm82.a2.v1:Glyma.02G033700.5.Wm82.a2.v1:exon1:c.A247G:p.T83A,Glyma.02G03370…
Chr02	3159487	nonsynonymous	Glyma.02G034000.Wm82.a2.v1:Glyma.02G034000.1.Wm82.a2.v1:exon3:c.A347G:p.K116R,
Chr02	3159668	nonsynonymous	Glyma.02G034000.Wm82.a2.v1:Glyma.02G034000.1.Wm82.a2.v1:exon4:c.C417G:p.D139E,
Chr02	3161757	nonsynonymous	Glyma.02G034000.Wm82.a2.v1:Glyma.02G034000.1.Wm82.a2.v1:exon11:c.A1367G:p.Q456R,
Chr02	3165275	nonsynonymous	Glyma.02G034100.Wm82.a2.v1:Glyma.02G034100.1.Wm82.a2.v1:exon8:c.C1022T:p.S341F,
Chr02	3167536	nonsynonymous	Glyma.02G034100.Wm82.a2.v1:Glyma.02G034100.1.Wm82.a2.v1:exon1:c.T22G:p.W8G,
Chr02	3170005	nonsynonymous	Glyma.02G034200.Wm82.a2.v1:Glyma.02G034200.1.Wm82.a2.v1:exon1:c.T1729C:p.S577P,
Chr02	3193764	nonsynonymous	Glyma.02G034500.Wm82.a2.v1:Glyma.02G034500.1.Wm82.a2.v1:exon4:c.G1444A:p.G482R,
Chr02	3194759	nonsynonymous	Glyma.02G034500.Wm82.a2.v1:Glyma.02G034500.1.Wm82.a2.v1:exon2:c.A794C:p.Y265S,
Chr02	3231033	nonsynonymous	Glyma.02G034800.Wm82.a2.v1:Glyma.02G034800.1.Wm82.a2.v1:exon3:c.C298T:p.L100F,
Chr02	3238578	nonsynonymous	Glyma.02G034900.Wm82.a2.v1:Glyma.02G034900.1.Wm82.a2.v1:exon2:c.T203A:p.F68Y,Glyma.02G034900.Wm82.a2.v1:Glyma.02G034900.2.Wm82.a2.v1:exon2:c.T203A:p.F68Y,
Chr02	3248657	nonsynonymous	Glyma.02G035000.Wm82.a2.v1:Glyma.02G035000.4.Wm82.a2.v1:exon2:c.G71A:p.G24D,Glyma.02G035000.Wm82.a2.v1:Glyma.02G035000.2.Wm82.a2.v1:exon3:c.G71A:p.G24D,Glyma.02G035000.Wm82.a2.v1:Glyma.02G035000.3.Wm82.a2.v1:exon3:c.G71A:p.G24D,Glyma.02G035000.Wm82.a2.v1:Glyma.02G035000.1.Wm82.a2.v1:exon4:c.G137A:p.G46D,
Chr02	3552008	nonsynonymous	Glyma.02G038100.Wm82.a2.v1:Glyma.02G038100.1.Wm82.a2.v1:exon10:c.G943A:p.D315N,Glyma.02G038100.Wm82.a2.v1:Glyma.02G038100.2.Wm82.a2.v1:exon10:c.G943A:p.D315N,Glyma.02G038100.Wm82.a2.v1:Glyma.02G038100.3.Wm82.a2.v1:exon11:c.G943A:p.D315N,
Chr02	3576543	nonsynonymous	Glyma.02G038400.Wm82.a2.v1:Glyma.02G038400.1.Wm82.a2.v1:exon2:c.A1561G:p.N521D,
Chr02	3587373	stopgain	Glyma.02G038500.Wm82.a2.v1:Glyma.02G038500.1.Wm82.a2.v1:exon5:c.C1024T:p.Q342X,Glyma.02G038500.Wm82.a2.v1:Glyma.02G038500.2.Wm82.a2.v1:exon5:c.C1024T:p.Q342X,
Chr02	3613242	nonsynonymous	Glyma.02G038600.Wm82.a2.v1:Glyma.02G038600.1.Wm82.a2.v1:exon8:c.G1151T:p.G384V,
Chr02	3628304	nonsynonymous	Glyma.02G038900.Wm82.a2.v1:Glyma.02G038900.1.Wm82.a2.v1:exon1:c.G612T:p.K204N,
Chr02	3643114	nonsynonymous	Glyma.02G039000.Wm82.a2.v1:Glyma.02G039000.1.Wm82.a2.v1:exon2:c.A536T:p.Y179F,Glyma.02G039000.Wm82.a2.v1:Glyma.02G039000.2.Wm82.a2.v1:exon2:c.A536T:p.Y179F,
Chr02	3650929	nonsynonymous	Glyma.02G039100.Wm82.a2.v1:Glyma.02G039100.1.Wm82.a2.v1:exon3:c.T94C:p.W32R,
Chr02	3651001	nonsynonymous	Glyma.02G039100.Wm82.a2.v1:Glyma.02G039100.1.Wm82.a2.v1:exon3:c.G166A:p.A56T,
Chr02	3662598	nonsynonymous	Glyma.02G039300.Wm82.a2.v1:Glyma.02G039300.1.Wm82.a2.v1:exon1:c.A986G:p.E329G,
Chr02	3662817	nonsynonymous	Glyma.02G039300.Wm82.a2.v1:Glyma.02G039300.1.Wm82.a2.v1:exon1:c.G767C:p.G256A,
Chr02	3686627	nonsynonymous	Glyma.02G039400.Wm82.a2.v1:Glyma.02G039400.1.Wm82.a2.v1:exon3:c.C815T:p.S272L,
Chr02	3724486	nonsynonymous	Glyma.02G039700.Wm82.a2.v1:Glyma.02G039700.1.Wm82.a2.v1:exon1:c.A175G:p.T59A,
Chr02	3745516	nonsynonymous	Glyma.02G039900.Wm82.a2.v1:Glyma.02G039900.1.Wm82.a2.v1:exon7:c.A476C:p.N159T,Glyma.02G039900.Wm82.a2.v1:Glyma.02G039900.2.Wm82.a2.v1:exon7:c.A476C:p.N159T,Glyma.02G039900.Wm82.a2.v1:Glyma.02G039900.3.Wm82.a2.v1:exon7:c.A428C:p.N143T,
Chr02	3835899	stopgain	Glyma.02G040800.Wm82.a2.v1:Glyma.02G040800.1.Wm82.a2.v1:exon1:c.C55T:p.Q19X,
Chr02	3852117	nonsynonymous	Glyma.02G040900.Wm82.a2.v1:Glyma.02G040900.1.Wm82.a2.v1:exon3:c.C830T:p.A277V,
Chr02	3865357	nonsynonymous	Glyma.02G041200.Wm82.a2.v1:Glyma.02G041200.1.Wm82.a2.v1:exon1:c.A346C:p.T116P,
Chr02	3943768	nonsynonymous	Glyma.02G041800.Wm82.a2.v1:Glyma.02G041800.1.Wm82.a2.v1:exon3:c.A1654G:p.S552G,Glyma.02G041800.Wm82.a2.v1:Glyma.02G041800.2.Wm82.a2.v1:exon4:c.A1636G:p.S546G,Glyma.02G041800.Wm82.a2.v1:Glyma.02G041800.3.Wm82.a2.v1:exon4:c.A1654G:p.S552G,
Chr02	3987100	nonsynonymous	Glyma.02G042400.Wm82.a2.v1:Glyma.02G042400.1.Wm82.a2.v1:exon2:c.A613G:p.R205G,Glyma.02G042400.Wm82.a2.v1:Glyma.02G042400.2.Wm82.a2.v1:exon2:c.A613G:p.R205G,Glyma.02G042400.Wm82.a2.v1:Glyma.02G042400.3.Wm82.a2.v1:exon3:c.A613G:p.R205G,Glyma.02G042400.Wm82.a2.v1:Glyma.02G042400.4.Wm82.a2.v1:exon3:c.A613G:p.R205G,Glyma.02G042400.Wm82.a2.v1:Glyma.02G042400.5.Wm82.a2.v1:exon3:c.A613G:p.R205G,Glyma.02G…
Chr02	4001334	nonsynonymous	Glyma.02G042600.Wm82.a2.v1:Glyma.02G042600.1.Wm82.a2.v1:exon1:c.T925C:p.F309L,
Chr02	4007725	nonsynonymous	Glyma.02G042700.Wm82.a2.v1:Glyma.02G042700.1.Wm82.a2.v1:exon1:c.C551T:p.S184L,
Chr02	4008227	nonsynonymous	Glyma.02G042700.Wm82.a2.v1:Glyma.02G042700.1.Wm82.a2.v1:exon1:c.C49A:p.H17N,
Chr02	4016558	nonsynonymous	Glyma.02G042900.Wm82.a2.v1:Glyma.02G042900.1.Wm82.a2.v1:exon1:c.T1060C:p.Y354H,
Chr02	4016840	nonsynonymous	Glyma.02G042900.Wm82.a2.v1:Glyma.02G042900.1.Wm82.a2.v1:exon1:c.C778A:p.L260I,
Chr02	4018516	nonsynonymous	Glyma.02G043000.Wm82.a2.v1:Glyma.02G043000.1.Wm82.a2.v1:exon2:c.A308G:p.D103G,
Chr02	4019262	nonsynonymous	Glyma.02G043000.Wm82.a2.v1:Glyma.02G043000.1.Wm82.a2.v1:exon3:c.G1019A:p.G340E,
Chr02	4020266	nonsynonymous	Glyma.02G043000.Wm82.a2.v1:Glyma.02G043000.1.Wm82.a2.v1:exon5:c.T1603A:p.Y535N,
Chr02	4039834	nonsynonymous	Glyma.02G043200.Wm82.a2.v1:Glyma.02G043200.1.Wm82.a2.v1:exon7:c.A1052T:p.Q351L,
Chr02	4047296	nonsynonymous	Glyma.02G043300.Wm82.a2.v1:Glyma.02G043300.1.Wm82.a2.v1:exon4:c.A790C:p.K264Q,
Chr02	4053014	nonsynonymous	Glyma.02G043400.Wm82.a2.v1:Glyma.02G043400.1.Wm82.a2.v1:exon2:c.C409T:p.P137S,
Chr02	4076471	stopgain	Glyma.02G043800.Wm82.a2.v1:Glyma.02G043800.1.Wm82.a2.v1:exon1:c.C52T:p.Q18X,
Chr02	4133645	nonsynonymous	Glyma.02G044600.Wm82.a2.v1:Glyma.02G044600.1.Wm82.a2.v1:exon6:c.G587A:p.R196H,
Chr02	4134393	nonsynonymous	Glyma.02G044600.Wm82.a2.v1:Glyma.02G044600.1.Wm82.a2.v1:exon7:c.G1019A:p.S340N,
Chr02	4140250	nonsynonymous	Glyma.02G044700.Wm82.a2.v1:Glyma.02G044700.1.Wm82.a2.v1:exon2:c.G61A:p.D21N,Glyma.02G044700.Wm82.a2.v1:Glyma.02G044700.2.Wm82.a2.v1:exon2:c.G61A:p.D21N,
Chr02	4150870	nonsynonymous	Glyma.02G044900.Wm82.a2.v1:Glyma.02G044900.1.Wm82.a2.v1:exon3:c.C259T:p.P87S,
Chr02	4153805	nonsynonymous	Glyma.02G045000.Wm82.a2.v1:Glyma.02G045000.1.Wm82.a2.v1:exon3:c.G445A:p.D149N,Glyma.02G045000.Wm82.a2.v1:Glyma.02G045000.2.Wm82.a2.v1:exon3:c.G442A:p.D148N,Glyma.02G045000.Wm82.a2.v1:Glyma.02G045000.3.Wm82.a2.v1:exon3:c.G103A:p.D35N,
Chr02	4162100	nonsynonymous	Glyma.02G045100.Wm82.a2.v1:Glyma.02G045100.1.Wm82.a2.v1:exon2:c.T308G:p.V103G,
Chr02	4162303	nonsynonymous	Glyma.02G045100.Wm82.a2.v1:Glyma.02G045100.1.Wm82.a2.v1:exon2:c.G511T:p.A171S,
Chr02	4202263	nonsynonymous	Glyma.02G045600.Wm82.a2.v1:Glyma.02G045600.3.Wm82.a2.v1:exon7:c.G327T:p.E109D,Glyma.02G045600.Wm82.a2.v1:Glyma.02G045600.1.Wm82.a2.v1:exon8:c.G360T:p.E120D,Glyma.02G045600.Wm82.a2.v1:Glyma.02G045600.2.Wm82.a2.v1:exon8:c.G360T:p.E120D,
Chr02	4212808	nonsynonymous	Glyma.02G045800.Wm82.a2.v1:Glyma.02G045800.1.Wm82.a2.v1:exon4:c.C631G:p.Q211E,Glyma.02G045800.Wm82.a2.v1:Glyma.02G045800.10.Wm82.a2.v1:exon4:c.C631G:p.Q211E,Glyma.02G045800.Wm82.a2.v1:Glyma.02G045800.2.Wm82.a2.v1:exon4:c.C631G:p.Q211E,Glyma.02G045800.Wm82.a2.v1:Glyma.02G045800.3.Wm82.a2.v1:exon4:c.C631G:p.Q211E,Glyma.02G045800.Wm82.a2.v1:Glyma.02G045800.4.Wm82.a2.v1:exon4:c.C631G:p.Q211E,Glyma.02…
Chr02	4214172	nonsynonymous	Glyma.02G045800.Wm82.a2.v1:Glyma.02G045800.1.Wm82.a2.v1:exon3:c.G211A:p.E71K,Glyma.02G045800.Wm82.a2.v1:Glyma.02G045800.10.Wm82.a2.v1:exon3:c.G211A:p.E71K,Glyma.02G045800.Wm82.a2.v1:Glyma.02G045800.2.Wm82.a2.v1:exon3:c.G211A:p.E71K,Glyma.02G045800.Wm82.a2.v1:Glyma.02G045800.3.Wm82.a2.v1:exon3:c.G211A:p.E71K,Glyma.02G045800.Wm82.a2.v1:Glyma.02G045800.4.Wm82.a2.v1:exon3:c.G211A:p.E71K,Glyma.02G0458…
Chr02	4223717	nonsynonymous	Glyma.02G045900.Wm82.a2.v1:Glyma.02G045900.1.Wm82.a2.v1:exon4:c.C775T:p.P259S,
Chr02	4244408	nonsynonymous	Glyma.02G046100.Wm82.a2.v1:Glyma.02G046100.1.Wm82.a2.v1:exon5:c.A340G:p.I114V,Glyma.02G046100.Wm82.a2.v1:Glyma.02G046100.2.Wm82.a2.v1:exon5:c.A340G:p.I114V,
Chr02	4279774	nonsynonymous	Glyma.02G046600.Wm82.a2.v1:Glyma.02G046600.1.Wm82.a2.v1:exon8:c.A1913T:p.N638I,
Chr02	4280604	nonsynonymous	Glyma.02G046600.Wm82.a2.v1:Glyma.02G046600.1.Wm82.a2.v1:exon6:c.T1739C:p.V580A,
Chr02	4329827	nonsynonymous	Glyma.02G047100.Wm82.a2.v1:Glyma.02G047100.1.Wm82.a2.v1:exon2:c.G254A:p.R85Q,
Chr02	4407849	nonsynonymous	Glyma.02G048000.Wm82.a2.v1:Glyma.02G048000.1.Wm82.a2.v1:exon1:c.G346T:p.A116S,
Chr02	4422235	nonsynonymous	Glyma.02G048200.Wm82.a2.v1:Glyma.02G048200.1.Wm82.a2.v1:exon8:c.G925T:p.A309S,
Chr02	4424473	nonsynonymous	Glyma.02G048200.Wm82.a2.v1:Glyma.02G048200.1.Wm82.a2.v1:exon3:c.G367A:p.E123K,
Chr02	4451720	nonsynonymous	Glyma.02G048600.Wm82.a2.v1:Glyma.02G048600.1.Wm82.a2.v1:exon1:c.C43G:p.Q15E,
Chr02	4460539	nonsynonymous	Glyma.02G048900.Wm82.a2.v1:Glyma.02G048900.1.Wm82.a2.v1:exon5:c.G832C:p.A278P,Glyma.02G048900.Wm82.a2.v1:Glyma.02G048900.2.Wm82.a2.v1:exon5:c.G823C:p.A275P,Glyma.02G048900.Wm82.a2.v1:Glyma.02G048900.3.Wm82.a2.v1:exon5:c.G559C:p.A187P,
Chr02	4464487	nonsynonymous	Glyma.02G049000.Wm82.a2.v1:Glyma.02G049000.1.Wm82.a2.v1:exon1:c.C40A:p.H14N,
Chr02	4496389	nonsynonymous	Glyma.02G049500.Wm82.a2.v1:Glyma.02G049500.1.Wm82.a2.v1:exon1:c.C23A:p.T8N,
Chr02	4498277	nonsynonymous	Glyma.02G049500.Wm82.a2.v1:Glyma.02G049500.1.Wm82.a2.v1:exon2:c.C259T:p.P87S,
Chr02	4502202	nonsynonymous	Glyma.02G049600.Wm82.a2.v1:Glyma.02G049600.2.Wm82.a2.v1:exon4:c.G814A:p.A272T,Glyma.02G049600.Wm82.a2.v1:Glyma.02G049600.1.Wm82.a2.v1:exon5:c.G919A:p.A307T,
Chr02	4503002	nonsynonymous	Glyma.02G049600.Wm82.a2.v1:Glyma.02G049600.2.Wm82.a2.v1:exon2:c.G257T:p.C86F,Glyma.02G049600.Wm82.a2.v1:Glyma.02G049600.1.Wm82.a2.v1:exon3:c.G362T:p.C121F,
Chr02	4566072	nonsynonymous	Glyma.02G050300.Wm82.a2.v1:Glyma.02G050300.1.Wm82.a2.v1:exon1:c.G2743T:p.A915S,
Chr02	4566594	nonsynonymous	Glyma.02G050300.Wm82.a2.v1:Glyma.02G050300.1.Wm82.a2.v1:exon1:c.G2221A:p.E741K,
Chr02	4578716	nonsynonymous	Glyma.02G050400.Wm82.a2.v1:Glyma.02G050400.1.Wm82.a2.v1:exon12:c.T1808C:p.L603P,Glyma.02G050400.Wm82.a2.v1:Glyma.02G050400.2.Wm82.a2.v1:exon12:c.T1808C:p.L603P,
Chr02	4602586	nonsynonymous	Glyma.02G050700.Wm82.a2.v1:Glyma.02G050700.1.Wm82.a2.v1:exon3:c.G709A:p.V237I,Glyma.02G050700.Wm82.a2.v1:Glyma.02G050700.3.Wm82.a2.v1:exon3:c.G709A:p.V237I,
Chr02	4603309	nonsynonymous	Glyma.02G050700.Wm82.a2.v1:Glyma.02G050700.2.Wm82.a2.v1:exon4:c.C550T:p.L184F,Glyma.02G050700.Wm82.a2.v1:Glyma.02G050700.1.Wm82.a2.v1:exon5:c.C1045T:p.L349F,Glyma.02G050700.Wm82.a2.v1:Glyma.02G050700.3.Wm82.a2.v1:exon5:c.C1045T:p.L349F,
Chr02	4611148	nonsynonymous	Glyma.02G050900.Wm82.a2.v1:Glyma.02G050900.1.Wm82.a2.v1:exon5:c.C248T:p.S83L,
Chr02	4623940	nonsynonymous	Glyma.02G051100.Wm82.a2.v1:Glyma.02G051100.1.Wm82.a2.v1:exon2:c.T421G:p.F141V,
Chr02	4658143	nonsynonymous	Glyma.02G051400.Wm82.a2.v1:Glyma.02G051400.1.Wm82.a2.v1:exon3:c.T1060G:p.S354A,Glyma.02G051400.Wm82.a2.v1:Glyma.02G051400.2.Wm82.a2.v1:exon3:c.T1060G:p.S354A,
Chr02	4702303	nonsynonymous	Glyma.02G051700.Wm82.a2.v1:Glyma.02G051700.1.Wm82.a2.v1:exon1:c.C14T:p.S5L,
Chr02	4702366	nonsynonymous	Glyma.02G051700.Wm82.a2.v1:Glyma.02G051700.1.Wm82.a2.v1:exon1:c.C77T:p.S26F,
Chr02	4703987	nonsynonymous	Glyma.02G051700.Wm82.a2.v1:Glyma.02G051700.1.Wm82.a2.v1:exon7:c.A718T:p.T240S,
Chr02	4738677	nonsynonymous	Glyma.02G051900.Wm82.a2.v1:Glyma.02G051900.1.Wm82.a2.v1:exon2:c.C789G:p.N263K,Glyma.02G051900.Wm82.a2.v1:Glyma.02G051900.2.Wm82.a2.v1:exon3:c.C783G:p.N261K,Glyma.02G051900.Wm82.a2.v1:Glyma.02G051900.3.Wm82.a2.v1:exon3:c.C783G:p.N261K,Glyma.02G051900.Wm82.a2.v1:Glyma.02G051900.4.Wm82.a2.v1:exon3:c.C789G:p.N263K,Glyma.02G051900.Wm82.a2.v1:Glyma.02G051900.5.Wm82.a2.v1:exon3:c.C789G:p.N263K,Glyma.02G…
Chr02	4785440	nonsynonymous	Glyma.02G052000.Wm82.a2.v1:Glyma.02G052000.1.Wm82.a2.v1:exon1:c.A220G:p.T74A,
Chr02	4834687	nonsynonymous	Glyma.02G052900.Wm82.a2.v1:Glyma.02G052900.1.Wm82.a2.v1:exon13:c.G865A:p.V289M,
Chr02	4858895	nonsynonymous	Glyma.02G053100.Wm82.a2.v1:Glyma.02G053100.1.Wm82.a2.v1:exon1:c.A52C:p.M18L,Glyma.02G053100.Wm82.a2.v1:Glyma.02G053100.2.Wm82.a2.v1:exon1:c.A52C:p.M18L,
Chr02	4858896	nonsynonymous	Glyma.02G053100.Wm82.a2.v1:Glyma.02G053100.1.Wm82.a2.v1:exon1:c.T53A:p.M18K,Glyma.02G053100.Wm82.a2.v1:Glyma.02G053100.2.Wm82.a2.v1:exon1:c.T53A:p.M18K,
Chr02	4859604	nonsynonymous	Glyma.02G053100.Wm82.a2.v1:Glyma.02G053100.1.Wm82.a2.v1:exon2:c.C161T:p.T54I,Glyma.02G053100.Wm82.a2.v1:Glyma.02G053100.2.Wm82.a2.v1:exon2:c.C161T:p.T54I,
Chr02	4859910	nonsynonymous	Glyma.02G053100.Wm82.a2.v1:Glyma.02G053100.1.Wm82.a2.v1:exon2:c.G467A:p.R156K,Glyma.02G053100.Wm82.a2.v1:Glyma.02G053100.2.Wm82.a2.v1:exon2:c.G467A:p.R156K,Glyma.02G053100.Wm82.a2.v1:Glyma.02G053100.3.Wm82.a2.v1:exon2:c.G260A:p.R87K,
Chr02	4883326	nonsynonymous	Glyma.02G053500.Wm82.a2.v1:Glyma.02G053500.1.Wm82.a2.v1:exon3:c.T1432C:p.F478L,
Chr02	4885520	nonsynonymous	Glyma.02G053500.Wm82.a2.v1:Glyma.02G053500.1.Wm82.a2.v1:exon1:c.T134G:p.L45R,
Chr02	4950669	nonsynonymous	Glyma.02G054500.Wm82.a2.v1:Glyma.02G054500.1.Wm82.a2.v1:exon3:c.A533C:p.K178T,Glyma.02G054500.Wm82.a2.v1:Glyma.02G054500.2.Wm82.a2.v1:exon3:c.A533C:p.K178T,Glyma.02G054500.Wm82.a2.v1:Glyma.02G054500.3.Wm82.a2.v1:exon3:c.A533C:p.K178T,
Chr02	4951506	nonsynonymous	Glyma.02G054500.Wm82.a2.v1:Glyma.02G054500.1.Wm82.a2.v1:exon1:c.G319C:p.D107H,Glyma.02G054500.Wm82.a2.v1:Glyma.02G054500.2.Wm82.a2.v1:exon1:c.G319C:p.D107H,Glyma.02G054500.Wm82.a2.v1:Glyma.02G054500.3.Wm82.a2.v1:exon1:c.G319C:p.D107H,
Chr02	4959967	nonsynonymous	Glyma.02G054800.Wm82.a2.v1:Glyma.02G054800.1.Wm82.a2.v1:exon4:c.G1244A:p.C415Y,
Chr02	4983752	nonsynonymous	Glyma.02G055100.Wm82.a2.v1:Glyma.02G055100.1.Wm82.a2.v1:exon1:c.G194A:p.R65H,
Chr02	5003216	nonsynonymous	Glyma.02G055400.Wm82.a2.v1:Glyma.02G055400.3.Wm82.a2.v1:exon4:c.G342T:p.K114N,Glyma.02G055400.Wm82.a2.v1:Glyma.02G055400.1.Wm82.a2.v1:exon5:c.G342T:p.K114N,
Chr02	5003484	nonsynonymous	Glyma.02G055400.Wm82.a2.v1:Glyma.02G055400.3.Wm82.a2.v1:exon2:c.A228T:p.K76N,Glyma.02G055400.Wm82.a2.v1:Glyma.02G055400.1.Wm82.a2.v1:exon3:c.A228T:p.K76N,Glyma.02G055400.Wm82.a2.v1:Glyma.02G055400.2.Wm82.a2.v1:exon3:c.A228T:p.K76N,
Chr02	5065488	nonsynonymous	Glyma.02G056300.Wm82.a2.v1:Glyma.02G056300.1.Wm82.a2.v1:exon1:c.A62T:p.N21I,
Chr02	5136409	nonsynonymous	Glyma.02G057300.Wm82.a2.v1:Glyma.02G057300.1.Wm82.a2.v1:exon3:c.G248C:p.G83A,
Chr02	5178474	nonsynonymous	Glyma.02G057600.Wm82.a2.v1:Glyma.02G057600.1.Wm82.a2.v1:exon1:c.A5T:p.E2V,
Chr02	5187364	nonsynonymous	Glyma.02G057700.Wm82.a2.v1:Glyma.02G057700.1.Wm82.a2.v1:exon1:c.C188T:p.T63I,
Chr02	5199459	nonsynonymous	Glyma.02G058000.Wm82.a2.v1:Glyma.02G058000.1.Wm82.a2.v1:exon2:c.A1207G:p.K403E,
Chr02	5224393	nonsynonymous	Glyma.02G058300.Wm82.a2.v1:Glyma.02G058300.1.Wm82.a2.v1:exon1:c.G17T:p.G6V,
Chr02	5284275	nonsynonymous	Glyma.02G058900.Wm82.a2.v1:Glyma.02G058900.1.Wm82.a2.v1:exon2:c.A143T:p.N48I,
Chr02	5311352	startloss	Glyma.02G059100.Wm82.a2.v1:Glyma.02G059100.1.Wm82.a2.v1:exon2:c.A1T:p.M1?,Glyma.02G059100.Wm82.a2.v1:Glyma.02G059100.2.Wm82.a2.v1:exon2:c.A1T:p.M1?,Glyma.02G059100.Wm82.a2.v1:Glyma.02G059100.3.Wm82.a2.v1:exon2:c.A1T:p.M1?,
Chr02	5311763	nonsynonymous	Glyma.02G059100.Wm82.a2.v1:Glyma.02G059100.1.Wm82.a2.v1:exon2:c.A412T:p.M138L,Glyma.02G059100.Wm82.a2.v1:Glyma.02G059100.2.Wm82.a2.v1:exon2:c.A412T:p.M138L,Glyma.02G059100.Wm82.a2.v1:Glyma.02G059100.3.Wm82.a2.v1:exon2:c.A412T:p.M138L,
Chr02	5434648	nonsynonymous	Glyma.02G060000.Wm82.a2.v1:Glyma.02G060000.1.Wm82.a2.v1:exon3:c.C614T:p.A205V,
Chr02	5460864	nonsynonymous	Glyma.02G060200.Wm82.a2.v1:Glyma.02G060200.1.Wm82.a2.v1:exon1:c.G523A:p.E175K,
Chr02	5515218	nonsynonymous	Glyma.02G060800.Wm82.a2.v1:Glyma.02G060800.1.Wm82.a2.v1:exon1:c.C373T:p.H125Y,
Chr02	5515542	nonsynonymous	Glyma.02G060800.Wm82.a2.v1:Glyma.02G060800.1.Wm82.a2.v1:exon1:c.G49A:p.V17M,
Chr02	5531273	nonsynonymous	Glyma.02G060900.Wm82.a2.v1:Glyma.02G060900.1.Wm82.a2.v1:exon1:c.G193A:p.E65K,
Chr02	5541841	nonsynonymous	Glyma.02G061000.Wm82.a2.v1:Glyma.02G061000.1.Wm82.a2.v1:exon3:c.C392A:p.P131Q,Glyma.02G061000.Wm82.a2.v1:Glyma.02G061000.3.Wm82.a2.v1:exon3:c.C364A:p.Q122K,
Chr02	5597221	nonsynonymous	Glyma.02G062100.Wm82.a2.v1:Glyma.02G062100.1.Wm82.a2.v1:exon3:c.G961A:p.V321I,
Chr02	5610776	nonsynonymous	Glyma.02G062300.Wm82.a2.v1:Glyma.02G062300.1.Wm82.a2.v1:exon3:c.G703A:p.G235S,
Chr02	5675829	nonsynonymous	Glyma.02G063000.Wm82.a2.v1:Glyma.02G063000.1.Wm82.a2.v1:exon1:c.G143C:p.G48A,
Chr02	5685487	nonsynonymous	Glyma.02G063300.Wm82.a2.v1:Glyma.02G063300.1.Wm82.a2.v1:exon4:c.C695T:p.A232V,
Chr02	5688602	nonsynonymous	Glyma.02G063400.Wm82.a2.v1:Glyma.02G063400.1.Wm82.a2.v1:exon2:c.A493G:p.N165D,Glyma.02G063400.Wm82.a2.v1:Glyma.02G063400.2.Wm82.a2.v1:exon2:c.A421G:p.N141D,
Chr02	5777578	nonsynonymous	Glyma.02G064600.Wm82.a2.v1:Glyma.02G064600.1.Wm82.a2.v1:exon1:c.A97T:p.T33S,
Chr02	5803453	nonsynonymous	Glyma.02G065100.Wm82.a2.v1:Glyma.02G065100.1.Wm82.a2.v1:exon1:c.C110T:p.A37V,
Chr02	5804239	nonsynonymous	Glyma.02G065100.Wm82.a2.v1:Glyma.02G065100.1.Wm82.a2.v1:exon1:c.A896G:p.Y299C,
Chr02	6022114	nonsynonymous	Glyma.02G068400.Wm82.a2.v1:Glyma.02G068400.1.Wm82.a2.v1:exon1:c.C270G:p.D90E,
Chr02	6245979	nonsynonymous	Glyma.02G070900.Wm82.a2.v1:Glyma.02G070900.1.Wm82.a2.v1:exon5:c.C380T:p.A127V,Glyma.02G070900.Wm82.a2.v1:Glyma.02G070900.2.Wm82.a2.v1:exon5:c.C380T:p.A127V,Glyma.02G070900.Wm82.a2.v1:Glyma.02G070900.3.Wm82.a2.v1:exon5:c.C380T:p.A127V,
Chr02	6250711	nonsynonymous	Glyma.02G071000.Wm82.a2.v1:Glyma.02G071000.1.Wm82.a2.v1:exon1:c.C43T:p.L15F,
Chr02	6328834	nonsynonymous	Glyma.02G072200.Wm82.a2.v1:Glyma.02G072200.2.Wm82.a2.v1:exon7:c.T887C:p.V296A,Glyma.02G072200.Wm82.a2.v1:Glyma.02G072200.1.Wm82.a2.v1:exon8:c.T983C:p.V328A,
Chr02	6387476	nonsynonymous	Glyma.02G073000.Wm82.a2.v1:Glyma.02G073000.1.Wm82.a2.v1:exon7:c.G563A:p.R188K,Glyma.02G073000.Wm82.a2.v1:Glyma.02G073000.2.Wm82.a2.v1:exon7:c.G563A:p.R188K,Glyma.02G073000.Wm82.a2.v1:Glyma.02G073000.3.Wm82.a2.v1:exon7:c.G560A:p.R187K,
Chr02	6442815	nonsynonymous	Glyma.02G073800.Wm82.a2.v1:Glyma.02G073800.1.Wm82.a2.v1:exon1:c.C194G:p.S65C,
Chr02	6443005	nonsynonymous	Glyma.02G073800.Wm82.a2.v1:Glyma.02G073800.1.Wm82.a2.v1:exon1:c.G4A:p.E2K,
Chr02	6528013	nonsynonymous	Glyma.02G074900.Wm82.a2.v1:Glyma.02G074900.1.Wm82.a2.v1:exon1:c.C35T:p.T12I,
Chr02	6582356	nonsynonymous	Glyma.02G075200.Wm82.a2.v1:Glyma.02G075200.1.Wm82.a2.v1:exon1:c.G1369A:p.A457T,
Chr02	6639725	nonsynonymous	Glyma.02G075900.Wm82.a2.v1:Glyma.02G075900.1.Wm82.a2.v1:exon7:c.G1408T:p.A470S,
Chr02	6639860	nonsynonymous	Glyma.02G075900.Wm82.a2.v1:Glyma.02G075900.1.Wm82.a2.v1:exon7:c.G1543C:p.G515R,
Chr02	6676859	nonsynonymous	Glyma.02G076800.Wm82.a2.v1:Glyma.02G076800.1.Wm82.a2.v1:exon1:c.T35C:p.L12P,
Chr02	6683350	nonsynonymous	Glyma.02G076900.Wm82.a2.v1:Glyma.02G076900.1.Wm82.a2.v1:exon4:c.G1428T:p.L476F,
Chr02	6715393	nonsynonymous	Glyma.02G077500.Wm82.a2.v1:Glyma.02G077500.1.Wm82.a2.v1:exon2:c.G253A:p.E85K,Glyma.02G077500.Wm82.a2.v1:Glyma.02G077500.2.Wm82.a2.v1:exon2:c.G244A:p.E82K,Glyma.02G077500.Wm82.a2.v1:Glyma.02G077500.3.Wm82.a2.v1:exon2:c.G253A:p.E85K,Glyma.02G077500.Wm82.a2.v1:Glyma.02G077500.4.Wm82.a2.v1:exon2:c.G253A:p.E85K,
Chr02	6734426	nonsynonymous	Glyma.02G077900.Wm82.a2.v1:Glyma.02G077900.1.Wm82.a2.v1:exon1:c.C1319T:p.T440M,
Chr02	6753377	nonsynonymous	Glyma.02G078200.Wm82.a2.v1:Glyma.02G078200.1.Wm82.a2.v1:exon3:c.T1240A:p.L414M,
Chr02	6757842	nonsynonymous	Glyma.02G078300.Wm82.a2.v1:Glyma.02G078300.1.Wm82.a2.v1:exon2:c.C92G:p.T31R,
Chr02	6761537	nonsynonymous	Glyma.02G078400.Wm82.a2.v1:Glyma.02G078400.1.Wm82.a2.v1:exon1:c.T10C:p.S4P,
Chr02	6786210	nonsynonymous	Glyma.02G078700.Wm82.a2.v1:Glyma.02G078700.1.Wm82.a2.v1:exon7:c.A1379G:p.H460R,Glyma.02G078700.Wm82.a2.v1:Glyma.02G078700.2.Wm82.a2.v1:exon7:c.A1334G:p.H445R,
Chr02	6813898	nonsynonymous	Glyma.02G078900.Wm82.a2.v1:Glyma.02G078900.1.Wm82.a2.v1:exon3:c.A1289G:p.Q430R,
Chr02	6832601	nonsynonymous	Glyma.02G079100.Wm82.a2.v1:Glyma.02G079100.1.Wm82.a2.v1:exon2:c.G37C:p.V13L,Glyma.02G079100.Wm82.a2.v1:Glyma.02G079100.2.Wm82.a2.v1:exon2:c.G37C:p.V13L,
Chr02	6862116	nonsynonymous	Glyma.02G079500.Wm82.a2.v1:Glyma.02G079500.1.Wm82.a2.v1:exon1:c.A193C:p.K65Q,
Chr02	6894427	nonsynonymous	Glyma.02G080000.Wm82.a2.v1:Glyma.02G080000.1.Wm82.a2.v1:exon1:c.G151A:p.A51T,
Chr02	6972062	nonsynonymous	Glyma.02G080900.Wm82.a2.v1:Glyma.02G080900.1.Wm82.a2.v1:exon13:c.G2522A:p.G841D,
Chr02	6974582	nonsynonymous	Glyma.02G080900.Wm82.a2.v1:Glyma.02G080900.1.Wm82.a2.v1:exon7:c.T1037A:p.L346Q,
Chr02	7020105	nonsynonymous	Glyma.02G081200.Wm82.a2.v1:Glyma.02G081200.1.Wm82.a2.v1:exon1:c.A76T:p.I26L,
Chr02	7022670	nonsynonymous	Glyma.02G081300.Wm82.a2.v1:Glyma.02G081300.1.Wm82.a2.v1:exon1:c.A62G:p.E21G,
Chr02	7023430	nonsynonymous	Glyma.02G081300.Wm82.a2.v1:Glyma.02G081300.1.Wm82.a2.v1:exon2:c.A312C:p.K104N,
Chr02	7025052	nonsynonymous	Glyma.02G081300.Wm82.a2.v1:Glyma.02G081300.1.Wm82.a2.v1:exon2:c.A1934G:p.D645G,
Chr02	7025168	nonsynonymous	Glyma.02G081300.Wm82.a2.v1:Glyma.02G081300.1.Wm82.a2.v1:exon2:c.G2050T:p.D684Y,
Chr02	7065842	nonsynonymous	Glyma.02G081800.Wm82.a2.v1:Glyma.02G081800.1.Wm82.a2.v1:exon5:c.C935T:p.A312V,Glyma.02G081800.Wm82.a2.v1:Glyma.02G081800.2.Wm82.a2.v1:exon5:c.C935T:p.A312V,Glyma.02G081800.Wm82.a2.v1:Glyma.02G081800.3.Wm82.a2.v1:exon5:c.C935T:p.A312V,Glyma.02G081800.Wm82.a2.v1:Glyma.02G081800.4.Wm82.a2.v1:exon5:c.C935T:p.A312V,Glyma.02G081800.Wm82.a2.v1:Glyma.02G081800.5.Wm82.a2.v1:exon5:c.C935T:p.A312V,
Chr02	7100036	nonsynonymous	Glyma.02G082000.Wm82.a2.v1:Glyma.02G082000.1.Wm82.a2.v1:exon2:c.C1208G:p.T403S,
Chr02	7147432	nonsynonymous	Glyma.02G082200.Wm82.a2.v1:Glyma.02G082200.1.Wm82.a2.v1:exon2:c.A680T:p.K227I,
Chr02	7160837	nonsynonymous	Glyma.02G082400.Wm82.a2.v1:Glyma.02G082400.1.Wm82.a2.v1:exon1:c.T730C:p.S244P,
Chr02	7161558	nonsynonymous	Glyma.02G082400.Wm82.a2.v1:Glyma.02G082400.1.Wm82.a2.v1:exon3:c.G1131T:p.K377N,
Chr02	7169137	nonsynonymous	Glyma.02G082500.Wm82.a2.v1:Glyma.02G082500.1.Wm82.a2.v1:exon1:c.G32A:p.S11N,
Chr02	7182971	nonsynonymous	Glyma.02G082600.Wm82.a2.v1:Glyma.02G082600.1.Wm82.a2.v1:exon5:c.T269C:p.F90S,
Chr02	7221425	nonsynonymous	Glyma.02G082900.Wm82.a2.v1:Glyma.02G082900.1.Wm82.a2.v1:exon1:c.C35T:p.T12M,
Chr02	7228902	nonsynonymous	Glyma.02G083000.Wm82.a2.v1:Glyma.02G083000.1.Wm82.a2.v1:exon9:c.T1402C:p.Y468H,
Chr02	7244987	nonsynonymous	Glyma.02G083300.Wm82.a2.v1:Glyma.02G083300.1.Wm82.a2.v1:exon1:c.A124G:p.T42A,
Chr02	7245351	nonsynonymous	Glyma.02G083300.Wm82.a2.v1:Glyma.02G083300.1.Wm82.a2.v1:exon1:c.T488G:p.F163C,
Chr02	7285667	nonsynonymous	Glyma.02G083700.Wm82.a2.v1:Glyma.02G083700.1.Wm82.a2.v1:exon1:c.G88T:p.G30C,Glyma.02G083700.Wm82.a2.v1:Glyma.02G083700.2.Wm82.a2.v1:exon1:c.G88T:p.G30C,
Chr02	7285674	nonsynonymous	Glyma.02G083700.Wm82.a2.v1:Glyma.02G083700.1.Wm82.a2.v1:exon1:c.G95A:p.S32N,Glyma.02G083700.Wm82.a2.v1:Glyma.02G083700.2.Wm82.a2.v1:exon1:c.G95A:p.S32N,
Chr02	7285692	nonsynonymous	Glyma.02G083700.Wm82.a2.v1:Glyma.02G083700.1.Wm82.a2.v1:exon1:c.G113A:p.S38N,
Chr02	7285925	nonsynonymous	Glyma.02G083700.Wm82.a2.v1:Glyma.02G083700.1.Wm82.a2.v1:exon1:c.G346T:p.A116S,Glyma.02G083700.Wm82.a2.v1:Glyma.02G083700.2.Wm82.a2.v1:exon2:c.G250T:p.A84S,
Chr02	7326853	nonsynonymous	Glyma.02G084100.Wm82.a2.v1:Glyma.02G084100.1.Wm82.a2.v1:exon7:c.C2596G:p.Q866E,Glyma.02G084100.Wm82.a2.v1:Glyma.02G084100.2.Wm82.a2.v1:exon7:c.C2596G:p.Q866E,Glyma.02G084100.Wm82.a2.v1:Glyma.02G084100.3.Wm82.a2.v1:exon7:c.C2596G:p.Q866E,
Chr02	7455208	nonsynonymous	Glyma.02G085600.Wm82.a2.v1:Glyma.02G085600.1.Wm82.a2.v1:exon3:c.A716T:p.E239V,Glyma.02G085600.Wm82.a2.v1:Glyma.02G085600.2.Wm82.a2.v1:exon3:c.A716T:p.E239V,
Chr02	7461451	nonsynonymous	Glyma.02G085700.Wm82.a2.v1:Glyma.02G085700.1.Wm82.a2.v1:exon1:c.C8A:p.T3N,
Chr02	7527234	nonsynonymous	Glyma.02G086400.Wm82.a2.v1:Glyma.02G086400.1.Wm82.a2.v1:exon1:c.C31T:p.P11S,
Chr02	7548078	nonsynonymous	Glyma.02G086700.Wm82.a2.v1:Glyma.02G086700.1.Wm82.a2.v1:exon1:c.A971G:p.N324S,
Chr02	7549958	nonsynonymous	Glyma.02G086800.Wm82.a2.v1:Glyma.02G086800.2.Wm82.a2.v1:exon3:c.G530A:p.G177E,Glyma.02G086800.Wm82.a2.v1:Glyma.02G086800.1.Wm82.a2.v1:exon4:c.G584A:p.G195E,
Chr02	7621895	nonsynonymous	Glyma.02G087400.Wm82.a2.v1:Glyma.02G087400.1.Wm82.a2.v1:exon4:c.G640A:p.D214N,Glyma.02G087400.Wm82.a2.v1:Glyma.02G087400.2.Wm82.a2.v1:exon5:c.G640A:p.D214N,
Chr02	7623645	nonsynonymous	Glyma.02G087400.Wm82.a2.v1:Glyma.02G087400.1.Wm82.a2.v1:exon1:c.G286A:p.A96T,Glyma.02G087400.Wm82.a2.v1:Glyma.02G087400.2.Wm82.a2.v1:exon2:c.G286A:p.A96T,
Chr02	7686005	nonsynonymous	Glyma.02G087900.Wm82.a2.v1:Glyma.02G087900.1.Wm82.a2.v1:exon1:c.G11A:p.S4N,
Chr02	7686607	nonsynonymous	Glyma.02G087900.Wm82.a2.v1:Glyma.02G087900.1.Wm82.a2.v1:exon1:c.G613A:p.V205M,
Chr02	7725023	nonsynonymous	Glyma.02G088200.Wm82.a2.v1:Glyma.02G088200.4.Wm82.a2.v1:exon5:c.T707C:p.V236A,Glyma.02G088200.Wm82.a2.v1:Glyma.02G088200.1.Wm82.a2.v1:exon6:c.T707C:p.V236A,Glyma.02G088200.Wm82.a2.v1:Glyma.02G088200.2.Wm82.a2.v1:exon6:c.T707C:p.V236A,Glyma.02G088200.Wm82.a2.v1:Glyma.02G088200.3.Wm82.a2.v1:exon6:c.T518C:p.V173A,
Chr02	7783338	nonsynonymous	Glyma.02G088500.Wm82.a2.v1:Glyma.02G088500.1.Wm82.a2.v1:exon2:c.G499A:p.V167I,
Chr02	7805215	nonsynonymous	Glyma.02G088700.Wm82.a2.v1:Glyma.02G088700.1.Wm82.a2.v1:exon1:c.C79T:p.P27S,
Chr02	7805256	nonsynonymous	Glyma.02G088700.Wm82.a2.v1:Glyma.02G088700.1.Wm82.a2.v1:exon1:c.C38T:p.A13V,
Chr02	7827128	nonsynonymous	Glyma.02G088900.Wm82.a2.v1:Glyma.02G088900.1.Wm82.a2.v1:exon1:c.C281A:p.T94N,
Chr02	7928233	stopgain	Glyma.02G090100.Wm82.a2.v1:Glyma.02G090100.5.Wm82.a2.v1:exon9:c.T1244G:p.L415X,
Chr02	7942151	stopgain	Glyma.02G090300.Wm82.a2.v1:Glyma.02G090300.1.Wm82.a2.v1:exon7:c.G1903T:p.G635X,
Chr02	8013583	nonsynonymous	Glyma.02G090700.Wm82.a2.v1:Glyma.02G090700.1.Wm82.a2.v1:exon2:c.C137G:p.A46G,
Chr02	8058961	nonsynonymous	Glyma.02G091300.Wm82.a2.v1:Glyma.02G091300.1.Wm82.a2.v1:exon5:c.G745A:p.V249M,Glyma.02G091300.Wm82.a2.v1:Glyma.02G091300.2.Wm82.a2.v1:exon6:c.G745A:p.V249M,Glyma.02G091300.Wm82.a2.v1:Glyma.02G091300.3.Wm82.a2.v1:exon6:c.G745A:p.V249M,Glyma.02G091300.Wm82.a2.v1:Glyma.02G091300.4.Wm82.a2.v1:exon6:c.G745A:p.V249M,
Chr02	8062474	nonsynonymous	Glyma.02G091300.Wm82.a2.v1:Glyma.02G091300.1.Wm82.a2.v1:exon1:c.C161G:p.P54R,Glyma.02G091300.Wm82.a2.v1:Glyma.02G091300.2.Wm82.a2.v1:exon2:c.C161G:p.P54R,Glyma.02G091300.Wm82.a2.v1:Glyma.02G091300.3.Wm82.a2.v1:exon2:c.C161G:p.P54R,Glyma.02G091300.Wm82.a2.v1:Glyma.02G091300.4.Wm82.a2.v1:exon2:c.C161G:p.P54R,
Chr02	8131299	nonsynonymous	Glyma.02G091800.Wm82.a2.v1:Glyma.02G091800.2.Wm82.a2.v1:exon4:c.T512C:p.L171S,
Chr02	8169211	nonsynonymous	Glyma.02G092200.Wm82.a2.v1:Glyma.02G092200.1.Wm82.a2.v1:exon3:c.G628A:p.A210T,
Chr02	8175991	nonsynonymous	Glyma.02G092300.Wm82.a2.v1:Glyma.02G092300.1.Wm82.a2.v1:exon1:c.G178C:p.G60R,
Chr02	8244754	nonsynonymous	Glyma.02G092800.Wm82.a2.v1:Glyma.02G092800.1.Wm82.a2.v1:exon1:c.G7A:p.G3R,
Chr02	8245521	nonsynonymous	Glyma.02G092800.Wm82.a2.v1:Glyma.02G092800.1.Wm82.a2.v1:exon2:c.C616G:p.L206V,
Chr02	8276348	nonsynonymous	Glyma.02G093200.Wm82.a2.v1:Glyma.02G093200.1.Wm82.a2.v1:exon2:c.A905G:p.N302S,
Chr02	8311594	nonsynonymous	Glyma.02G093400.Wm82.a2.v1:Glyma.02G093400.1.Wm82.a2.v1:exon2:c.G957T:p.L319F,
Chr02	8337889	nonsynonymous	Glyma.02G093600.Wm82.a2.v1:Glyma.02G093600.1.Wm82.a2.v1:exon4:c.C373T:p.R125C,Glyma.02G093600.Wm82.a2.v1:Glyma.02G093600.2.Wm82.a2.v1:exon4:c.C373T:p.R125C,Glyma.02G093600.Wm82.a2.v1:Glyma.02G093600.3.Wm82.a2.v1:exon4:c.C373T:p.R125C,Glyma.02G093600.Wm82.a2.v1:Glyma.02G093600.4.Wm82.a2.v1:exon4:c.C373T:p.R125C,
Chr02	8338084	nonsynonymous	Glyma.02G093600.Wm82.a2.v1:Glyma.02G093600.1.Wm82.a2.v1:exon4:c.C568T:p.R190W,Glyma.02G093600.Wm82.a2.v1:Glyma.02G093600.2.Wm82.a2.v1:exon4:c.C568T:p.R190W,Glyma.02G093600.Wm82.a2.v1:Glyma.02G093600.3.Wm82.a2.v1:exon4:c.C568T:p.R190W,Glyma.02G093600.Wm82.a2.v1:Glyma.02G093600.4.Wm82.a2.v1:exon4:c.C568T:p.R190W,
Chr02	8370370	nonsynonymous	Glyma.02G093700.Wm82.a2.v1:Glyma.02G093700.1.Wm82.a2.v1:exon3:c.C418T:p.L140F,Glyma.02G093700.Wm82.a2.v1:Glyma.02G093700.2.Wm82.a2.v1:exon3:c.C400T:p.L134F,
Chr02	8391028	nonsynonymous	Glyma.02G093800.Wm82.a2.v1:Glyma.02G093800.1.Wm82.a2.v1:exon5:c.G979A:p.G327R,
Chr02	8457288	nonsynonymous	Glyma.02G094400.Wm82.a2.v1:Glyma.02G094400.1.Wm82.a2.v1:exon5:c.T1847C:p.I616T,
Chr02	8458803	nonsynonymous	Glyma.02G094400.Wm82.a2.v1:Glyma.02G094400.1.Wm82.a2.v1:exon3:c.G505C:p.A169P,Glyma.02G094400.Wm82.a2.v1:Glyma.02G094400.2.Wm82.a2.v1:exon3:c.G505C:p.A169P,Glyma.02G094400.Wm82.a2.v1:Glyma.02G094400.3.Wm82.a2.v1:exon3:c.G505C:p.A169P,Glyma.02G094400.Wm82.a2.v1:Glyma.02G094400.4.Wm82.a2.v1:exon3:c.G505C:p.A169P,Glyma.02G094400.Wm82.a2.v1:Glyma.02G094400.5.Wm82.a2.v1:exon3:c.G505C:p.A169P,
Chr02	8529672	nonsynonymous	Glyma.02G095100.Wm82.a2.v1:Glyma.02G095100.1.Wm82.a2.v1:exon1:c.C992T:p.T331M,
Chr02	8643024	nonsynonymous	Glyma.02G095900.Wm82.a2.v1:Glyma.02G095900.2.Wm82.a2.v1:exon2:c.A1228G:p.K410E,Glyma.02G095900.Wm82.a2.v1:Glyma.02G095900.4.Wm82.a2.v1:exon2:c.A1228G:p.K410E,Glyma.02G095900.Wm82.a2.v1:Glyma.02G095900.6.Wm82.a2.v1:exon2:c.A1228G:p.K410E,Glyma.02G095900.Wm82.a2.v1:Glyma.02G095900.8.Wm82.a2.v1:exon2:c.A1228G:p.K410E,Glyma.02G095900.Wm82.a2.v1:Glyma.02G095900.9.Wm82.a2.v1:exon2:c.A1228G:p.K410E,Glym…
Chr02	8660651	nonsynonymous	Glyma.02G096200.Wm82.a2.v1:Glyma.02G096200.1.Wm82.a2.v1:exon1:c.T188A:p.F63Y,
Chr02	8697888	nonsynonymous	Glyma.02G096700.Wm82.a2.v1:Glyma.02G096700.1.Wm82.a2.v1:exon3:c.C295T:p.L99F,
Chr02	8697928	nonsynonymous	Glyma.02G096700.Wm82.a2.v1:Glyma.02G096700.1.Wm82.a2.v1:exon3:c.T255A:p.F85L,
Chr02	8722234	nonsynonymous	Glyma.02G097100.Wm82.a2.v1:Glyma.02G097100.1.Wm82.a2.v1:exon3:c.C722T:p.A241V,Glyma.02G097100.Wm82.a2.v1:Glyma.02G097100.2.Wm82.a2.v1:exon3:c.C698T:p.A233V,
Chr02	8722549	nonsynonymous	Glyma.02G097100.Wm82.a2.v1:Glyma.02G097100.1.Wm82.a2.v1:exon3:c.T407C:p.V136A,Glyma.02G097100.Wm82.a2.v1:Glyma.02G097100.2.Wm82.a2.v1:exon3:c.T383C:p.V128A,
Chr02	8761841	nonsynonymous	Glyma.02G097500.Wm82.a2.v1:Glyma.02G097500.1.Wm82.a2.v1:exon5:c.C550G:p.Q184E,
Chr02	8960334	nonsynonymous	Glyma.02G098200.Wm82.a2.v1:Glyma.02G098200.2.Wm82.a2.v1:exon6:c.A802G:p.N268D,Glyma.02G098200.Wm82.a2.v1:Glyma.02G098200.5.Wm82.a2.v1:exon6:c.A802G:p.N268D,Glyma.02G098200.Wm82.a2.v1:Glyma.02G098200.1.Wm82.a2.v1:exon7:c.A1126G:p.N376D,Glyma.02G098200.Wm82.a2.v1:Glyma.02G098200.3.Wm82.a2.v1:exon7:c.A802G:p.N268D,Glyma.02G098200.Wm82.a2.v1:Glyma.02G098200.4.Wm82.a2.v1:exon7:c.A802G:p.N268D,
Chr02	8960596	nonsynonymous	Glyma.02G098200.Wm82.a2.v1:Glyma.02G098200.2.Wm82.a2.v1:exon5:c.C647A:p.A216D,Glyma.02G098200.Wm82.a2.v1:Glyma.02G098200.5.Wm82.a2.v1:exon5:c.C647A:p.A216D,Glyma.02G098200.Wm82.a2.v1:Glyma.02G098200.1.Wm82.a2.v1:exon6:c.C971A:p.A324D,Glyma.02G098200.Wm82.a2.v1:Glyma.02G098200.3.Wm82.a2.v1:exon6:c.C647A:p.A216D,Glyma.02G098200.Wm82.a2.v1:Glyma.02G098200.4.Wm82.a2.v1:exon6:c.C647A:p.A216D,
Chr02	8961267	nonsynonymous	Glyma.02G098200.Wm82.a2.v1:Glyma.02G098200.2.Wm82.a2.v1:exon3:c.G374A:p.G125D,Glyma.02G098200.Wm82.a2.v1:Glyma.02G098200.5.Wm82.a2.v1:exon3:c.G374A:p.G125D,Glyma.02G098200.Wm82.a2.v1:Glyma.02G098200.1.Wm82.a2.v1:exon4:c.G698A:p.G233D,Glyma.02G098200.Wm82.a2.v1:Glyma.02G098200.3.Wm82.a2.v1:exon4:c.G374A:p.G125D,Glyma.02G098200.Wm82.a2.v1:Glyma.02G098200.4.Wm82.a2.v1:exon4:c.G374A:p.G125D,
Chr02	8961409	nonsynonymous	Glyma.02G098200.Wm82.a2.v1:Glyma.02G098200.2.Wm82.a2.v1:exon3:c.G232A:p.D78N,Glyma.02G098200.Wm82.a2.v1:Glyma.02G098200.5.Wm82.a2.v1:exon3:c.G232A:p.D78N,Glyma.02G098200.Wm82.a2.v1:Glyma.02G098200.1.Wm82.a2.v1:exon4:c.G556A:p.D186N,Glyma.02G098200.Wm82.a2.v1:Glyma.02G098200.3.Wm82.a2.v1:exon4:c.G232A:p.D78N,Glyma.02G098200.Wm82.a2.v1:Glyma.02G098200.4.Wm82.a2.v1:exon4:c.G232A:p.D78N,
Chr02	9171206	nonsynonymous	Glyma.02G098800.Wm82.a2.v1:Glyma.02G098800.1.Wm82.a2.v1:exon2:c.T245C:p.F82S,
Chr02	9171545	nonsynonymous	Glyma.02G098800.Wm82.a2.v1:Glyma.02G098800.1.Wm82.a2.v1:exon1:c.G55A:p.E19K,
Chr02	9176886	nonsynonymous	Glyma.02G098900.Wm82.a2.v1:Glyma.02G098900.1.Wm82.a2.v1:exon1:c.T160A:p.L54I,
Chr02	9368918	nonsynonymous	Glyma.02G099600.Wm82.a2.v1:Glyma.02G099600.1.Wm82.a2.v1:exon1:c.A218C:p.H73P,Glyma.02G099600.Wm82.a2.v1:Glyma.02G099600.3.Wm82.a2.v1:exon1:c.A218C:p.H73P,
Chr02	9401926	nonsynonymous	Glyma.02G099900.Wm82.a2.v1:Glyma.02G099900.1.Wm82.a2.v1:exon1:c.T16A:p.S6T,
Chr02	9449695	nonsynonymous	Glyma.02G100300.Wm82.a2.v1:Glyma.02G100300.1.Wm82.a2.v1:exon4:c.G1918A:p.V640I,
Chr02	9495556	nonsynonymous	Glyma.02G100800.Wm82.a2.v1:Glyma.02G100800.1.Wm82.a2.v1:exon1:c.C26T:p.S9F,
Chr02	9528594	nonsynonymous	Glyma.02G101000.Wm82.a2.v1:Glyma.02G101000.1.Wm82.a2.v1:exon4:c.C499G:p.R167G,
Chr02	9529312	nonsynonymous	Glyma.02G101000.Wm82.a2.v1:Glyma.02G101000.1.Wm82.a2.v1:exon6:c.G1054A:p.G352R,
Chr02	9536057	nonsynonymous	Glyma.02G101100.Wm82.a2.v1:Glyma.02G101100.1.Wm82.a2.v1:exon3:c.T497C:p.M166T,
Chr02	9636145	nonsynonymous	Glyma.02G101700.Wm82.a2.v1:Glyma.02G101700.1.Wm82.a2.v1:exon7:c.A1607G:p.D536G,
Chr02	9674514	nonsynonymous	Glyma.02G102100.Wm82.a2.v1:Glyma.02G102100.1.Wm82.a2.v1:exon1:c.C152T:p.P51L,
Chr02	9708143	nonsynonymous	Glyma.02G102500.Wm82.a2.v1:Glyma.02G102500.1.Wm82.a2.v1:exon2:c.C108G:p.N36K,
Chr02	9763458	nonsynonymous	Glyma.02G102900.Wm82.a2.v1:Glyma.02G102900.1.Wm82.a2.v1:exon1:c.A643C:p.I215L,Glyma.02G102900.Wm82.a2.v1:Glyma.02G102900.2.Wm82.a2.v1:exon1:c.A643C:p.I215L,Glyma.02G102900.Wm82.a2.v1:Glyma.02G102900.3.Wm82.a2.v1:exon1:c.A643C:p.I215L,
Chr02	9820799	nonsynonymous	Glyma.02G103400.Wm82.a2.v1:Glyma.02G103400.1.Wm82.a2.v1:exon1:c.G13A:p.E5K,
Chr02	9820823	nonsynonymous	Glyma.02G103400.Wm82.a2.v1:Glyma.02G103400.1.Wm82.a2.v1:exon1:c.G37A:p.E13K,
Chr02	9836831	nonsynonymous	Glyma.02G103500.Wm82.a2.v1:Glyma.02G103500.1.Wm82.a2.v1:exon1:c.C146T:p.P49L,Glyma.02G103500.Wm82.a2.v1:Glyma.02G103500.2.Wm82.a2.v1:exon1:c.C146T:p.P49L,
Chr02	9845829	nonsynonymous	Glyma.02G103700.Wm82.a2.v1:Glyma.02G103700.1.Wm82.a2.v1:exon4:c.C2332A:p.L778M,Glyma.02G103700.Wm82.a2.v1:Glyma.02G103700.2.Wm82.a2.v1:exon4:c.C2293A:p.L765M,Glyma.02G103700.Wm82.a2.v1:Glyma.02G103700.3.Wm82.a2.v1:exon4:c.C2293A:p.L765M,
Chr02	9878959	nonsynonymous	Glyma.02G104000.Wm82.a2.v1:Glyma.02G104000.1.Wm82.a2.v1:exon2:c.C320T:p.T107M,
Chr02	9904396	nonsynonymous	Glyma.02G104400.Wm82.a2.v1:Glyma.02G104400.1.Wm82.a2.v1:exon1:c.G107C:p.G36A,
Chr02	9958581	nonsynonymous	Glyma.02G104800.Wm82.a2.v1:Glyma.02G104800.1.Wm82.a2.v1:exon1:c.A1038C:p.R346S,
Chr02	9975412	nonsynonymous	Glyma.02G104900.Wm82.a2.v1:Glyma.02G104900.1.Wm82.a2.v1:exon1:c.A1090G:p.T364A,
Chr02	9975664	nonsynonymous	Glyma.02G104900.Wm82.a2.v1:Glyma.02G104900.1.Wm82.a2.v1:exon1:c.G1342A:p.A448T,
Chr02	9982029	nonsynonymous	Glyma.02G105000.Wm82.a2.v1:Glyma.02G105000.1.Wm82.a2.v1:exon1:c.C142G:p.P48A,
Chr02	9982834	nonsynonymous	Glyma.02G105000.Wm82.a2.v1:Glyma.02G105000.1.Wm82.a2.v1:exon1:c.G947T:p.G316V,
Chr02	10001180	nonsynonymous	Glyma.02G105300.Wm82.a2.v1:Glyma.02G105300.1.Wm82.a2.v1:exon1:c.G1027A:p.G343R,Glyma.02G105300.Wm82.a2.v1:Glyma.02G105300.2.Wm82.a2.v1:exon1:c.G1027A:p.G343R,
Chr02	10001271	nonsynonymous	Glyma.02G105300.Wm82.a2.v1:Glyma.02G105300.1.Wm82.a2.v1:exon1:c.C1118T:p.T373I,Glyma.02G105300.Wm82.a2.v1:Glyma.02G105300.2.Wm82.a2.v1:exon1:c.C1118T:p.T373I,
Chr02	10114981	nonsynonymous	Glyma.02G106000.Wm82.a2.v1:Glyma.02G106000.1.Wm82.a2.v1:exon4:c.T314A:p.V105E,Glyma.02G106000.Wm82.a2.v1:Glyma.02G106000.6.Wm82.a2.v1:exon4:c.T314A:p.V105E,Glyma.02G106000.Wm82.a2.v1:Glyma.02G106000.2.Wm82.a2.v1:exon5:c.T314A:p.V105E,Glyma.02G106000.Wm82.a2.v1:Glyma.02G106000.3.Wm82.a2.v1:exon5:c.T314A:p.V105E,Glyma.02G106000.Wm82.a2.v1:Glyma.02G106000.4.Wm82.a2.v1:exon5:c.T314A:p.V105E,Glyma.02G…
Chr02	10143739	nonsynonymous	Glyma.02G106400.Wm82.a2.v1:Glyma.02G106400.1.Wm82.a2.v1:exon1:c.C46T:p.P16S,
Chr02	10144327	nonsynonymous	Glyma.02G106400.Wm82.a2.v1:Glyma.02G106400.1.Wm82.a2.v1:exon1:c.G634A:p.V212I,
Chr02	10150052	nonsynonymous	Glyma.02G106500.Wm82.a2.v1:Glyma.02G106500.1.Wm82.a2.v1:exon3:c.C876G:p.C292W,
Chr02	10200468	nonsynonymous	Glyma.02G107000.Wm82.a2.v1:Glyma.02G107000.2.Wm82.a2.v1:exon2:c.A724C:p.T242P,Glyma.02G107000.Wm82.a2.v1:Glyma.02G107000.1.Wm82.a2.v1:exon3:c.A898C:p.T300P,
Chr02	10275968	nonsynonymous	Glyma.02G107700.Wm82.a2.v1:Glyma.02G107700.1.Wm82.a2.v1:exon5:c.C868G:p.Q290E,Glyma.02G107700.Wm82.a2.v1:Glyma.02G107700.2.Wm82.a2.v1:exon5:c.C868G:p.Q290E,
Chr02	10280192	nonsynonymous	Glyma.02G107700.Wm82.a2.v1:Glyma.02G107700.1.Wm82.a2.v1:exon1:c.A95C:p.N32T,Glyma.02G107700.Wm82.a2.v1:Glyma.02G107700.2.Wm82.a2.v1:exon1:c.A95C:p.N32T,
Chr02	10409254	nonsynonymous	Glyma.02G108800.Wm82.a2.v1:Glyma.02G108800.1.Wm82.a2.v1:exon2:c.T966A:p.F322L,
Chr02	10442975	nonsynonymous	Glyma.02G109000.Wm82.a2.v1:Glyma.02G109000.1.Wm82.a2.v1:exon4:c.G296A:p.S99N,
Chr02	10444900	nonsynonymous	Glyma.02G109000.Wm82.a2.v1:Glyma.02G109000.1.Wm82.a2.v1:exon9:c.C604T:p.P202S,
Chr02	10484164	nonsynonymous	Glyma.02G109200.Wm82.a2.v1:Glyma.02G109200.2.Wm82.a2.v1:exon3:c.C1018A:p.L340M,Glyma.02G109200.Wm82.a2.v1:Glyma.02G109200.1.Wm82.a2.v1:exon4:c.C1168A:p.L390M,Glyma.02G109200.Wm82.a2.v1:Glyma.02G109200.3.Wm82.a2.v1:exon4:c.C1168A:p.L390M,Glyma.02G109200.Wm82.a2.v1:Glyma.02G109200.4.Wm82.a2.v1:exon4:c.C1168A:p.L390M,
Chr02	10497234	nonsynonymous	Glyma.02G109400.Wm82.a2.v1:Glyma.02G109400.1.Wm82.a2.v1:exon2:c.G21T:p.Q7H,
Chr02	10511715	nonsynonymous	Glyma.02G109600.Wm82.a2.v1:Glyma.02G109600.1.Wm82.a2.v1:exon3:c.C511G:p.L171V,
Chr02	10526459	nonsynonymous	Glyma.02G109800.Wm82.a2.v1:Glyma.02G109800.1.Wm82.a2.v1:exon2:c.C418A:p.Q140K,
Chr02	10554974	nonsynonymous	Glyma.02G109900.Wm82.a2.v1:Glyma.02G109900.1.Wm82.a2.v1:exon15:c.A2214T:p.E738D,Glyma.02G109900.Wm82.a2.v1:Glyma.02G109900.2.Wm82.a2.v1:exon15:c.A2214T:p.E738D,
Chr02	10569964	nonsynonymous	Glyma.02G110000.Wm82.a2.v1:Glyma.02G110000.1.Wm82.a2.v1:exon3:c.C833T:p.A278V,
Chr02	10605469	nonsynonymous	Glyma.02G110100.Wm82.a2.v1:Glyma.02G110100.1.Wm82.a2.v1:exon3:c.C398T:p.T133I,
Chr02	10646987	nonsynonymous	Glyma.02G110300.Wm82.a2.v1:Glyma.02G110300.1.Wm82.a2.v1:exon1:c.T34G:p.S12A,
Chr02	10655432	nonsynonymous	Glyma.02G110500.Wm82.a2.v1:Glyma.02G110500.1.Wm82.a2.v1:exon8:c.C1666T:p.L556F,
Chr02	10660045	nonsynonymous	Glyma.02G110500.Wm82.a2.v1:Glyma.02G110500.1.Wm82.a2.v1:exon1:c.G107A:p.S36N,
Chr02	10670936	nonsynonymous	Glyma.02G110600.Wm82.a2.v1:Glyma.02G110600.1.Wm82.a2.v1:exon1:c.C38T:p.P13L,
Chr02	10673865	nonsynonymous	Glyma.02G110600.Wm82.a2.v1:Glyma.02G110600.1.Wm82.a2.v1:exon7:c.G1348A:p.V450M,
Chr02	10694349	nonsynonymous	Glyma.02G110800.Wm82.a2.v1:Glyma.02G110800.1.Wm82.a2.v1:exon2:c.G256A:p.V86I,Glyma.02G110800.Wm82.a2.v1:Glyma.02G110800.2.Wm82.a2.v1:exon2:c.G256A:p.V86I,Glyma.02G110800.Wm82.a2.v1:Glyma.02G110800.3.Wm82.a2.v1:exon2:c.G256A:p.V86I,
Chr02	10697586	stopgain	Glyma.02G110900.Wm82.a2.v1:Glyma.02G110900.1.Wm82.a2.v1:exon1:c.G175T:p.E59X,
Chr02	10780748	nonsynonymous	Glyma.02G111600.Wm82.a2.v1:Glyma.02G111600.1.Wm82.a2.v1:exon1:c.C278T:p.T93I,
Chr02	10808838	nonsynonymous	Glyma.02G111800.Wm82.a2.v1:Glyma.02G111800.1.Wm82.a2.v1:exon9:c.T1474A:p.F492I,Glyma.02G111800.Wm82.a2.v1:Glyma.02G111800.2.Wm82.a2.v1:exon10:c.T1474A:p.F492I,
Chr02	10906432	nonsynonymous	Glyma.02G112400.Wm82.a2.v1:Glyma.02G112400.1.Wm82.a2.v1:exon4:c.C374T:p.S125L,
Chr02	10919795	nonsynonymous	Glyma.02G112600.Wm82.a2.v1:Glyma.02G112600.1.Wm82.a2.v1:exon2:c.C644A:p.T215N,Glyma.02G112600.Wm82.a2.v1:Glyma.02G112600.2.Wm82.a2.v1:exon2:c.C644A:p.T215N,Glyma.02G112600.Wm82.a2.v1:Glyma.02G112600.3.Wm82.a2.v1:exon2:c.C461A:p.T154N,
Chr02	10920284	nonsynonymous	Glyma.02G112600.Wm82.a2.v1:Glyma.02G112600.1.Wm82.a2.v1:exon2:c.G155T:p.C52F,Glyma.02G112600.Wm82.a2.v1:Glyma.02G112600.2.Wm82.a2.v1:exon2:c.G155T:p.C52F,
Chr02	10926057	nonsynonymous	Glyma.02G112700.Wm82.a2.v1:Glyma.02G112700.1.Wm82.a2.v1:exon1:c.G358A:p.E120K,
Chr02	10926979	nonsynonymous	Glyma.02G112700.Wm82.a2.v1:Glyma.02G112700.1.Wm82.a2.v1:exon3:c.A937C:p.T313P,
Chr02	10927560	nonsynonymous	Glyma.02G112700.Wm82.a2.v1:Glyma.02G112700.1.Wm82.a2.v1:exon5:c.A1283G:p.D428G,
Chr02	10929633	nonsynonymous	Glyma.02G112800.Wm82.a2.v1:Glyma.02G112800.1.Wm82.a2.v1:exon1:c.T56A:p.F19Y,Glyma.02G112800.Wm82.a2.v1:Glyma.02G112800.2.Wm82.a2.v1:exon1:c.T158A:p.F53Y,
Chr02	10940700	nonsynonymous	Glyma.02G113000.Wm82.a2.v1:Glyma.02G113000.1.Wm82.a2.v1:exon4:c.C404T:p.S135L,
Chr02	10941890	nonsynonymous	Glyma.02G113000.Wm82.a2.v1:Glyma.02G113000.1.Wm82.a2.v1:exon1:c.A94T:p.S32C,
Chr02	10948184	nonsynonymous	Glyma.02G113100.Wm82.a2.v1:Glyma.02G113100.1.Wm82.a2.v1:exon6:c.G880T:p.A294S,
Chr02	10952333	nonsynonymous	Glyma.02G113100.Wm82.a2.v1:Glyma.02G113100.1.Wm82.a2.v1:exon1:c.C151T:p.P51S,
Chr02	10968209	nonsynonymous	Glyma.02G113200.Wm82.a2.v1:Glyma.02G113200.1.Wm82.a2.v1:exon3:c.C256A:p.L86I,
Chr02	11020666	nonsynonymous	Glyma.02G113300.Wm82.a2.v1:Glyma.02G113300.1.Wm82.a2.v1:exon3:c.T443G:p.V148G,
Chr02	11022579	nonsynonymous	Glyma.02G113300.Wm82.a2.v1:Glyma.02G113300.1.Wm82.a2.v1:exon4:c.G1876A:p.E626K,
Chr02	11037197	nonsynonymous	Glyma.02G113400.Wm82.a2.v1:Glyma.02G113400.1.Wm82.a2.v1:exon2:c.G967A:p.A323T,
Chr02	11038176	nonsynonymous	Glyma.02G113400.Wm82.a2.v1:Glyma.02G113400.1.Wm82.a2.v1:exon1:c.A47C:p.Y16S,
Chr02	11054988	nonsynonymous	Glyma.02G113700.Wm82.a2.v1:Glyma.02G113700.1.Wm82.a2.v1:exon9:c.G1019A:p.R340H,Glyma.02G113700.Wm82.a2.v1:Glyma.02G113700.2.Wm82.a2.v1:exon9:c.G1019A:p.R340H,
Chr02	11075479	nonsynonymous	Glyma.02G114000.Wm82.a2.v1:Glyma.02G114000.1.Wm82.a2.v1:exon4:c.T409A:p.F137I,Glyma.02G114000.Wm82.a2.v1:Glyma.02G114000.2.Wm82.a2.v1:exon5:c.T409A:p.F137I,Glyma.02G114000.Wm82.a2.v1:Glyma.02G114000.3.Wm82.a2.v1:exon5:c.T409A:p.F137I,Glyma.02G114000.Wm82.a2.v1:Glyma.02G114000.4.Wm82.a2.v1:exon5:c.T409A:p.F137I,
Chr02	11095873	nonsynonymous	Glyma.02G114400.Wm82.a2.v1:Glyma.02G114400.1.Wm82.a2.v1:exon1:c.C19G:p.L7V,
Chr02	11266506	nonsynonymous	Glyma.02G115700.Wm82.a2.v1:Glyma.02G115700.1.Wm82.a2.v1:exon2:c.C235T:p.H79Y,
Chr02	11276831	nonsynonymous	Glyma.02G115800.Wm82.a2.v1:Glyma.02G115800.1.Wm82.a2.v1:exon2:c.G126T:p.L42F,
Chr02	11354319	nonsynonymous	Glyma.02G116500.Wm82.a2.v1:Glyma.02G116500.1.Wm82.a2.v1:exon2:c.C841T:p.H281Y,
Chr02	11355411	nonsynonymous	Glyma.02G116500.Wm82.a2.v1:Glyma.02G116500.1.Wm82.a2.v1:exon2:c.G1933A:p.A645T,
Chr02	11359485	nonsynonymous	Glyma.02G116600.Wm82.a2.v1:Glyma.02G116600.1.Wm82.a2.v1:exon9:c.C594A:p.H198Q,
Chr02	11377083	nonsynonymous	Glyma.02G116700.Wm82.a2.v1:Glyma.02G116700.2.Wm82.a2.v1:exon1:c.G499A:p.A167T,Glyma.02G116700.Wm82.a2.v1:Glyma.02G116700.1.Wm82.a2.v1:exon2:c.G1120A:p.A374T,
Chr02	11395189	nonsynonymous	Glyma.02G116900.Wm82.a2.v1:Glyma.02G116900.1.Wm82.a2.v1:exon1:c.C31A:p.L11I,
Chr02	11414888	nonsynonymous	Glyma.02G117300.Wm82.a2.v1:Glyma.02G117300.1.Wm82.a2.v1:exon1:c.G151T:p.G51C,
Chr02	11446952	nonsynonymous	Glyma.02G117400.Wm82.a2.v1:Glyma.02G117400.1.Wm82.a2.v1:exon1:c.G202A:p.G68S,
Chr02	11550588	nonsynonymous	Glyma.02G117900.Wm82.a2.v1:Glyma.02G117900.1.Wm82.a2.v1:exon14:c.C1376T:p.T459I,
Chr02	11576169	nonsynonymous	Glyma.02G118100.Wm82.a2.v1:Glyma.02G118100.1.Wm82.a2.v1:exon1:c.G106A:p.V36I,
Chr02	11576183	nonsynonymous	Glyma.02G118100.Wm82.a2.v1:Glyma.02G118100.1.Wm82.a2.v1:exon1:c.G92A:p.R31H,
Chr02	11576234	nonsynonymous	Glyma.02G118100.Wm82.a2.v1:Glyma.02G118100.1.Wm82.a2.v1:exon1:c.G41A:p.R14Q,
Chr02	11692104	nonsynonymous	Glyma.02G118600.Wm82.a2.v1:Glyma.02G118600.1.Wm82.a2.v1:exon1:c.A2032G:p.I678V,Glyma.02G118600.Wm82.a2.v1:Glyma.02G118600.2.Wm82.a2.v1:exon1:c.A2032G:p.I678V,
Chr02	11694114	nonsynonymous	Glyma.02G118600.Wm82.a2.v1:Glyma.02G118600.1.Wm82.a2.v1:exon1:c.C22T:p.P8S,Glyma.02G118600.Wm82.a2.v1:Glyma.02G118600.2.Wm82.a2.v1:exon1:c.C22T:p.P8S,
Chr02	11728242	nonsynonymous	Glyma.02G119000.Wm82.a2.v1:Glyma.02G119000.1.Wm82.a2.v1:exon5:c.A575G:p.N192S,
Chr02	11735973	nonsynonymous	Glyma.02G119100.Wm82.a2.v1:Glyma.02G119100.1.Wm82.a2.v1:exon1:c.A10C:p.I4L,
Chr02	11736135	nonsynonymous	Glyma.02G119100.Wm82.a2.v1:Glyma.02G119100.1.Wm82.a2.v1:exon1:c.G172T:p.D58Y,
Chr02	11747389	nonsynonymous	Glyma.02G119300.Wm82.a2.v1:Glyma.02G119300.1.Wm82.a2.v1:exon1:c.C392T:p.P131L,
Chr02	11775440	nonsynonymous	Glyma.02G119600.Wm82.a2.v1:Glyma.02G119600.1.Wm82.a2.v1:exon1:c.G328A:p.G110S,
Chr02	11811855	nonsynonymous	Glyma.02G119700.Wm82.a2.v1:Glyma.02G119700.1.Wm82.a2.v1:exon15:c.A2039T:p.Q680L,
Chr02	11815110	nonsynonymous	Glyma.02G119900.Wm82.a2.v1:Glyma.02G119900.1.Wm82.a2.v1:exon1:c.T196G:p.L66V,
Chr02	11821011	nonsynonymous	Glyma.02G120000.Wm82.a2.v1:Glyma.02G120000.1.Wm82.a2.v1:exon1:c.G22A:p.A8T,Glyma.02G120000.Wm82.a2.v1:Glyma.02G120000.2.Wm82.a2.v1:exon1:c.G22A:p.A8T,
Chr02	11821095	nonsynonymous	Glyma.02G120000.Wm82.a2.v1:Glyma.02G120000.1.Wm82.a2.v1:exon1:c.A106G:p.I36V,Glyma.02G120000.Wm82.a2.v1:Glyma.02G120000.2.Wm82.a2.v1:exon1:c.A106G:p.I36V,
Chr02	11821302	nonsynonymous	Glyma.02G120000.Wm82.a2.v1:Glyma.02G120000.1.Wm82.a2.v1:exon1:c.T313C:p.F105L,Glyma.02G120000.Wm82.a2.v1:Glyma.02G120000.2.Wm82.a2.v1:exon1:c.T313C:p.F105L,
Chr02	11852149	nonsynonymous	Glyma.02G120200.Wm82.a2.v1:Glyma.02G120200.1.Wm82.a2.v1:exon3:c.G253A:p.D85N,Glyma.02G120200.Wm82.a2.v1:Glyma.02G120200.2.Wm82.a2.v1:exon3:c.G253A:p.D85N,Glyma.02G120200.Wm82.a2.v1:Glyma.02G120200.3.Wm82.a2.v1:exon3:c.G253A:p.D85N,Glyma.02G120200.Wm82.a2.v1:Glyma.02G120200.4.Wm82.a2.v1:exon3:c.G253A:p.D85N,
Chr02	11894571	nonsynonymous	Glyma.02G120600.Wm82.a2.v1:Glyma.02G120600.1.Wm82.a2.v1:exon4:c.A1597T:p.I533L,
Chr02	11910520	nonsynonymous	Glyma.02G120700.Wm82.a2.v1:Glyma.02G120700.1.Wm82.a2.v1:exon9:c.T1337C:p.M446T,
Chr02	11991390	nonsynonymous	Glyma.02G121200.Wm82.a2.v1:Glyma.02G121200.1.Wm82.a2.v1:exon8:c.G3432C:p.K1144N,Glyma.02G121200.Wm82.a2.v1:Glyma.02G121200.2.Wm82.a2.v1:exon8:c.G3432C:p.K1144N,Glyma.02G121200.Wm82.a2.v1:Glyma.02G121200.3.Wm82.a2.v1:exon8:c.G3432C:p.K1144N,Glyma.02G121200.Wm82.a2.v1:Glyma.02G121200.4.Wm82.a2.v1:exon8:c.G3429C:p.K1143N,Glyma.02G121200.Wm82.a2.v1:Glyma.02G121200.5.Wm82.a2.v1:exon8:c.G3432C:p.K1144N,
Chr02	11998122	nonsynonymous	Glyma.02G121200.Wm82.a2.v1:Glyma.02G121200.1.Wm82.a2.v1:exon2:c.T460C:p.S154P,Glyma.02G121200.Wm82.a2.v1:Glyma.02G121200.2.Wm82.a2.v1:exon2:c.T460C:p.S154P,Glyma.02G121200.Wm82.a2.v1:Glyma.02G121200.3.Wm82.a2.v1:exon2:c.T460C:p.S154P,Glyma.02G121200.Wm82.a2.v1:Glyma.02G121200.4.Wm82.a2.v1:exon2:c.T460C:p.S154P,Glyma.02G121200.Wm82.a2.v1:Glyma.02G121200.5.Wm82.a2.v1:exon2:c.T460C:p.S154P,
Chr02	11998187	nonsynonymous	Glyma.02G121200.Wm82.a2.v1:Glyma.02G121200.1.Wm82.a2.v1:exon2:c.G395A:p.R132K,Glyma.02G121200.Wm82.a2.v1:Glyma.02G121200.2.Wm82.a2.v1:exon2:c.G395A:p.R132K,Glyma.02G121200.Wm82.a2.v1:Glyma.02G121200.3.Wm82.a2.v1:exon2:c.G395A:p.R132K,Glyma.02G121200.Wm82.a2.v1:Glyma.02G121200.4.Wm82.a2.v1:exon2:c.G395A:p.R132K,Glyma.02G121200.Wm82.a2.v1:Glyma.02G121200.5.Wm82.a2.v1:exon2:c.G395A:p.R132K,
Chr02	11999593	nonsynonymous	Glyma.02G121200.Wm82.a2.v1:Glyma.02G121200.1.Wm82.a2.v1:exon1:c.T80G:p.I27R,Glyma.02G121200.Wm82.a2.v1:Glyma.02G121200.2.Wm82.a2.v1:exon1:c.T80G:p.I27R,Glyma.02G121200.Wm82.a2.v1:Glyma.02G121200.3.Wm82.a2.v1:exon1:c.T80G:p.I27R,Glyma.02G121200.Wm82.a2.v1:Glyma.02G121200.4.Wm82.a2.v1:exon1:c.T80G:p.I27R,Glyma.02G121200.Wm82.a2.v1:Glyma.02G121200.5.Wm82.a2.v1:exon1:c.T80G:p.I27R,
Chr02	12113121	nonsynonymous	Glyma.02G121900.Wm82.a2.v1:Glyma.02G121900.1.Wm82.a2.v1:exon1:c.T766G:p.Y256D,
Chr02	12116808	nonsynonymous	Glyma.02G122000.Wm82.a2.v1:Glyma.02G122000.1.Wm82.a2.v1:exon3:c.C481G:p.Q161E,Glyma.02G122000.Wm82.a2.v1:Glyma.02G122000.2.Wm82.a2.v1:exon3:c.C385G:p.Q129E,
Chr02	12144957	stopgain	Glyma.02G122300.Wm82.a2.v1:Glyma.02G122300.1.Wm82.a2.v1:exon1:c.C91T:p.R31X,
Chr02	12196044	nonsynonymous	Glyma.02G122600.Wm82.a2.v1:Glyma.02G122600.1.Wm82.a2.v1:exon1:c.G232A:p.E78K,
Chr02	12196083	nonsynonymous	Glyma.02G122600.Wm82.a2.v1:Glyma.02G122600.1.Wm82.a2.v1:exon1:c.C193A:p.H65N,
Chr02	12328174	stoploss	Glyma.02G123500.Wm82.a2.v1:Glyma.02G123500.1.Wm82.a2.v1:exon1:c.G270C:p.X90Y,
Chr02	12353112	nonsynonymous	Glyma.02G123700.Wm82.a2.v1:Glyma.02G123700.1.Wm82.a2.v1:exon2:c.C407T:p.S136L,
Chr02	12379586	nonsynonymous	Glyma.02G123900.Wm82.a2.v1:Glyma.02G123900.1.Wm82.a2.v1:exon1:c.C218T:p.T73I,
Chr02	12392805	nonsynonymous	Glyma.02G124100.Wm82.a2.v1:Glyma.02G124100.1.Wm82.a2.v1:exon3:c.A841G:p.I281V,
Chr02	12488409	nonsynonymous	Glyma.02G125000.Wm82.a2.v1:Glyma.02G125000.1.Wm82.a2.v1:exon3:c.C295T:p.L99F,Glyma.02G125000.Wm82.a2.v1:Glyma.02G125000.2.Wm82.a2.v1:exon4:c.C295T:p.L99F,
Chr02	12510770	nonsynonymous	Glyma.02G125200.Wm82.a2.v1:Glyma.02G125200.5.Wm82.a2.v1:exon3:c.A1252G:p.T418A,
Chr02	12511901	nonsynonymous	Glyma.02G125200.Wm82.a2.v1:Glyma.02G125200.1.Wm82.a2.v1:exon1:c.A301G:p.T101A,Glyma.02G125200.Wm82.a2.v1:Glyma.02G125200.2.Wm82.a2.v1:exon1:c.A301G:p.T101A,Glyma.02G125200.Wm82.a2.v1:Glyma.02G125200.3.Wm82.a2.v1:exon1:c.A301G:p.T101A,Glyma.02G125200.Wm82.a2.v1:Glyma.02G125200.4.Wm82.a2.v1:exon1:c.A301G:p.T101A,Glyma.02G125200.Wm82.a2.v1:Glyma.02G125200.5.Wm82.a2.v1:exon1:c.A301G:p.T101A,
Chr02	12586515	nonsynonymous	Glyma.02G125600.Wm82.a2.v1:Glyma.02G125600.1.Wm82.a2.v1:exon3:c.C1139T:p.T380I,
Chr02	12586865	nonsynonymous	Glyma.02G125600.Wm82.a2.v1:Glyma.02G125600.1.Wm82.a2.v1:exon3:c.T1489G:p.S497A,
Chr02	12604844	nonsynonymous	Glyma.02G126000.Wm82.a2.v1:Glyma.02G126000.1.Wm82.a2.v1:exon1:c.A611G:p.Y204C,
Chr02	12682736	nonsynonymous	Glyma.02G126400.Wm82.a2.v1:Glyma.02G126400.1.Wm82.a2.v1:exon8:c.A1135G:p.M379V,
Chr02	12812731	nonsynonymous	Glyma.02G127100.Wm82.a2.v1:Glyma.02G127100.1.Wm82.a2.v1:exon1:c.G453C:p.Q151H,
Chr02	13164831	nonsynonymous	Glyma.02G128900.Wm82.a2.v1:Glyma.02G128900.1.Wm82.a2.v1:exon8:c.G824C:p.S275T,
Chr02	13202178	nonsynonymous	Glyma.02G129100.Wm82.a2.v1:Glyma.02G129100.1.Wm82.a2.v1:exon3:c.A217G:p.T73A,
Chr02	13256311	nonsynonymous	Glyma.02G129400.Wm82.a2.v1:Glyma.02G129400.1.Wm82.a2.v1:exon2:c.G217A:p.E73K,
Chr02	13256836	nonsynonymous	Glyma.02G129400.Wm82.a2.v1:Glyma.02G129400.1.Wm82.a2.v1:exon1:c.G67A:p.V23I,
Chr02	13256840	nonsynonymous	Glyma.02G129400.Wm82.a2.v1:Glyma.02G129400.1.Wm82.a2.v1:exon1:c.G63A:p.M21I,
Chr02	13342589	stopgain	Glyma.02G130200.Wm82.a2.v1:Glyma.02G130200.1.Wm82.a2.v1:exon9:c.C1607A:p.S536X,Glyma.02G130200.Wm82.a2.v1:Glyma.02G130200.3.Wm82.a2.v1:exon9:c.C1598A:p.S533X,Glyma.02G130200.Wm82.a2.v1:Glyma.02G130200.2.Wm82.a2.v1:exon10:c.C1505A:p.S502X,
Chr02	13395814	nonsynonymous	Glyma.02G130300.Wm82.a2.v1:Glyma.02G130300.1.Wm82.a2.v1:exon2:c.G94A:p.V32I,
Chr02	13413923	nonsynonymous	Glyma.02G130600.Wm82.a2.v1:Glyma.02G130600.1.Wm82.a2.v1:exon2:c.C929T:p.P310L,Glyma.02G130600.Wm82.a2.v1:Glyma.02G130600.2.Wm82.a2.v1:exon2:c.C929T:p.P310L,
Chr02	13414041	nonsynonymous	Glyma.02G130600.Wm82.a2.v1:Glyma.02G130600.1.Wm82.a2.v1:exon2:c.G811T:p.V271L,Glyma.02G130600.Wm82.a2.v1:Glyma.02G130600.2.Wm82.a2.v1:exon2:c.G811T:p.V271L,
Chr02	13470745	nonsynonymous	Glyma.02G130700.Wm82.a2.v1:Glyma.02G130700.1.Wm82.a2.v1:exon20:c.G3148T:p.G1050W,Glyma.02G130700.Wm82.a2.v1:Glyma.02G130700.2.Wm82.a2.v1:exon20:c.G3145T:p.G1049W,Glyma.02G130700.Wm82.a2.v1:Glyma.02G130700.3.Wm82.a2.v1:exon20:c.G3145T:p.G1049W,
Chr02	13472403	nonsynonymous	Glyma.02G130700.Wm82.a2.v1:Glyma.02G130700.1.Wm82.a2.v1:exon18:c.C2098T:p.R700C,Glyma.02G130700.Wm82.a2.v1:Glyma.02G130700.2.Wm82.a2.v1:exon18:c.C2095T:p.R699C,Glyma.02G130700.Wm82.a2.v1:Glyma.02G130700.3.Wm82.a2.v1:exon18:c.C2095T:p.R699C,
Chr02	13510454	stopgain	Glyma.02G131000.Wm82.a2.v1:Glyma.02G131000.1.Wm82.a2.v1:exon2:c.G1272A:p.W424X,
Chr02	13511555	nonsynonymous	Glyma.02G131000.Wm82.a2.v1:Glyma.02G131000.1.Wm82.a2.v1:exon1:c.C380T:p.P127L,
Chr02	13567065	nonsynonymous	Glyma.02G131400.Wm82.a2.v1:Glyma.02G131400.1.Wm82.a2.v1:exon1:c.C215T:p.T72I,
Chr02	13567343	nonsynonymous	Glyma.02G131400.Wm82.a2.v1:Glyma.02G131400.1.Wm82.a2.v1:exon1:c.G493A:p.E165K,
Chr02	13628298	nonsynonymous	Glyma.02G132000.Wm82.a2.v1:Glyma.02G132000.1.Wm82.a2.v1:exon1:c.A46C:p.T16P,
Chr02	13743805	nonsynonymous	Glyma.02G132700.Wm82.a2.v1:Glyma.02G132700.1.Wm82.a2.v1:exon2:c.G1591A:p.D531N,
Chr02	13753185	nonsynonymous	Glyma.02G132800.Wm82.a2.v1:Glyma.02G132800.1.Wm82.a2.v1:exon4:c.C1133T:p.P378L,
Chr02	13767203	nonsynonymous	Glyma.02G133200.Wm82.a2.v1:Glyma.02G133200.2.Wm82.a2.v1:exon4:c.T550C:p.S184P,Glyma.02G133200.Wm82.a2.v1:Glyma.02G133200.1.Wm82.a2.v1:exon5:c.T556C:p.S186P,
Chr02	13839414	nonsynonymous	Glyma.02G133700.Wm82.a2.v1:Glyma.02G133700.1.Wm82.a2.v1:exon1:c.C116T:p.S39F,
Chr02	13851858	nonsynonymous	Glyma.02G133800.Wm82.a2.v1:Glyma.02G133800.1.Wm82.a2.v1:exon1:c.T5C:p.I2T,
Chr02	13853683	nonsynonymous	Glyma.02G133900.Wm82.a2.v1:Glyma.02G133900.1.Wm82.a2.v1:exon1:c.G784A:p.G262R,
Chr02	13866318	nonsynonymous	Glyma.02G134100.Wm82.a2.v1:Glyma.02G134100.1.Wm82.a2.v1:exon1:c.T214C:p.F72L,
Chr02	13989403	nonsynonymous	Glyma.02G135200.Wm82.a2.v1:Glyma.02G135200.1.Wm82.a2.v1:exon1:c.C105G:p.F35L,
Chr02	14159496	nonsynonymous	Glyma.02G136900.Wm82.a2.v1:Glyma.02G136900.1.Wm82.a2.v1:exon2:c.A391T:p.T131S,
Chr02	14161152	nonsynonymous	Glyma.02G136900.Wm82.a2.v1:Glyma.02G136900.1.Wm82.a2.v1:exon5:c.G782A:p.R261H,
Chr02	14184110	nonsynonymous	Glyma.02G137100.Wm82.a2.v1:Glyma.02G137100.2.Wm82.a2.v1:exon4:c.A473G:p.E158G,Glyma.02G137100.Wm82.a2.v1:Glyma.02G137100.1.Wm82.a2.v1:exon8:c.A887G:p.E296G,
Chr02	14185386	nonsynonymous	Glyma.02G137100.Wm82.a2.v1:Glyma.02G137100.2.Wm82.a2.v1:exon7:c.C908T:p.T303I,Glyma.02G137100.Wm82.a2.v1:Glyma.02G137100.1.Wm82.a2.v1:exon11:c.C1322T:p.T441I,
Chr02	14283823	nonsynonymous	Glyma.02G138000.Wm82.a2.v1:Glyma.02G138000.3.Wm82.a2.v1:exon3:c.C316T:p.P106S,Glyma.02G138000.Wm82.a2.v1:Glyma.02G138000.1.Wm82.a2.v1:exon4:c.C319T:p.P107S,Glyma.02G138000.Wm82.a2.v1:Glyma.02G138000.2.Wm82.a2.v1:exon4:c.C316T:p.P106S,
Chr02	14314841	nonsynonymous	Glyma.02G138300.Wm82.a2.v1:Glyma.02G138300.1.Wm82.a2.v1:exon4:c.A616G:p.S206G,
Chr02	14358229	nonsynonymous	Glyma.02G138500.Wm82.a2.v1:Glyma.02G138500.1.Wm82.a2.v1:exon10:c.G3764A:p.R1255Q,
Chr02	14358337	nonsynonymous	Glyma.02G138500.Wm82.a2.v1:Glyma.02G138500.1.Wm82.a2.v1:exon10:c.G3872A:p.G1291D,
Chr02	14401607	nonsynonymous	Glyma.02G139200.Wm82.a2.v1:Glyma.02G139200.1.Wm82.a2.v1:exon8:c.G1490A:p.S497N,Glyma.02G139200.Wm82.a2.v1:Glyma.02G139200.2.Wm82.a2.v1:exon8:c.G1322A:p.S441N,Glyma.02G139200.Wm82.a2.v1:Glyma.02G139200.3.Wm82.a2.v1:exon8:c.G1331A:p.S444N,Glyma.02G139200.Wm82.a2.v1:Glyma.02G139200.4.Wm82.a2.v1:exon8:c.G1454A:p.S485N,Glyma.02G139200.Wm82.a2.v1:Glyma.02G139200.5.Wm82.a2.v1:exon8:c.G1322A:p.S441N,Glym…
Chr02	14405047	nonsynonymous	Glyma.02G139200.Wm82.a2.v1:Glyma.02G139200.1.Wm82.a2.v1:exon3:c.C300A:p.D100E,Glyma.02G139200.Wm82.a2.v1:Glyma.02G139200.2.Wm82.a2.v1:exon3:c.C168A:p.D56E,Glyma.02G139200.Wm82.a2.v1:Glyma.02G139200.3.Wm82.a2.v1:exon3:c.C177A:p.D59E,Glyma.02G139200.Wm82.a2.v1:Glyma.02G139200.4.Wm82.a2.v1:exon3:c.C300A:p.D100E,Glyma.02G139200.Wm82.a2.v1:Glyma.02G139200.5.Wm82.a2.v1:exon3:c.C168A:p.D56E,Glyma.02G139…
Chr02	14414270	nonsynonymous	Glyma.02G139300.Wm82.a2.v1:Glyma.02G139300.1.Wm82.a2.v1:exon2:c.G275T:p.R92I,
Chr02	14417812	nonsynonymous	Glyma.02G139300.Wm82.a2.v1:Glyma.02G139300.1.Wm82.a2.v1:exon7:c.C1306T:p.L436F,
Chr02	14422061	nonsynonymous	Glyma.02G139400.Wm82.a2.v1:Glyma.02G139400.1.Wm82.a2.v1:exon5:c.C430T:p.P144S,
Chr02	14509683	nonsynonymous	Glyma.02G139900.Wm82.a2.v1:Glyma.02G139900.1.Wm82.a2.v1:exon1:c.G505A:p.G169S,Glyma.02G139900.Wm82.a2.v1:Glyma.02G139900.2.Wm82.a2.v1:exon1:c.G505A:p.G169S,Glyma.02G139900.Wm82.a2.v1:Glyma.02G139900.3.Wm82.a2.v1:exon1:c.G505A:p.G169S,
Chr02	14522018	nonsynonymous	Glyma.02G140000.Wm82.a2.v1:Glyma.02G140000.1.Wm82.a2.v1:exon4:c.C548A:p.A183E,
Chr02	14534492	nonsynonymous	Glyma.02G140200.Wm82.a2.v1:Glyma.02G140200.1.Wm82.a2.v1:exon4:c.C1043T:p.P348L,Glyma.02G140200.Wm82.a2.v1:Glyma.02G140200.2.Wm82.a2.v1:exon5:c.C1007T:p.P336L,
Chr02	14610393	nonsynonymous	Glyma.02G141300.Wm82.a2.v1:Glyma.02G141300.1.Wm82.a2.v1:exon1:c.T63A:p.F21L,
Chr02	14612494	nonsynonymous	Glyma.02G141300.Wm82.a2.v1:Glyma.02G141300.1.Wm82.a2.v1:exon6:c.T697G:p.Y233D,
Chr02	14655699	nonsynonymous	Glyma.02G141900.Wm82.a2.v1:Glyma.02G141900.1.Wm82.a2.v1:exon2:c.C1069T:p.P357S,
Chr02	14670481	nonsynonymous	Glyma.02G142100.Wm82.a2.v1:Glyma.02G142100.1.Wm82.a2.v1:exon2:c.A958T:p.M320L,
Chr02	14670703	nonsynonymous	Glyma.02G142100.Wm82.a2.v1:Glyma.02G142100.1.Wm82.a2.v1:exon2:c.G736A:p.G246R,
Chr02	14710046	nonsynonymous	Glyma.02G142600.Wm82.a2.v1:Glyma.02G142600.1.Wm82.a2.v1:exon1:c.C220A:p.P74T,Glyma.02G142600.Wm82.a2.v1:Glyma.02G142600.2.Wm82.a2.v1:exon1:c.C220A:p.P74T,
Chr02	14736125	nonsynonymous	Glyma.02G143000.Wm82.a2.v1:Glyma.02G143000.2.Wm82.a2.v1:exon16:c.G1537A:p.A513T,Glyma.02G143000.Wm82.a2.v1:Glyma.02G143000.1.Wm82.a2.v1:exon17:c.G1537A:p.A513T,
Chr02	14771266	nonsynonymous	Glyma.02G143200.Wm82.a2.v1:Glyma.02G143200.1.Wm82.a2.v1:exon2:c.T87G:p.I29M,
Chr02	14796172	nonsynonymous	Glyma.02G143400.Wm82.a2.v1:Glyma.02G143400.1.Wm82.a2.v1:exon2:c.C660A:p.F220L,Glyma.02G143400.Wm82.a2.v1:Glyma.02G143400.2.Wm82.a2.v1:exon2:c.C660A:p.F220L,
Chr02	14844611	nonsynonymous	Glyma.02G144000.Wm82.a2.v1:Glyma.02G144000.1.Wm82.a2.v1:exon1:c.T1411A:p.F471I,
Chr02	14884030	nonsynonymous	Glyma.02G144300.Wm82.a2.v1:Glyma.02G144300.1.Wm82.a2.v1:exon1:c.C14T:p.S5F,
Chr02	14887787	nonsynonymous	Glyma.02G144300.Wm82.a2.v1:Glyma.02G144300.1.Wm82.a2.v1:exon10:c.G838C:p.E280Q,
Chr02	14888141	nonsynonymous	Glyma.02G144300.Wm82.a2.v1:Glyma.02G144300.1.Wm82.a2.v1:exon12:c.G1015A:p.V339M,
Chr02	14896092	nonsynonymous	Glyma.02G144400.Wm82.a2.v1:Glyma.02G144400.1.Wm82.a2.v1:exon3:c.C1103G:p.P368R,
Chr02	14941165	nonsynonymous	Glyma.02G144800.Wm82.a2.v1:Glyma.02G144800.1.Wm82.a2.v1:exon1:c.G91A:p.E31K,
Chr02	14947224	nonsynonymous	Glyma.02G144900.Wm82.a2.v1:Glyma.02G144900.1.Wm82.a2.v1:exon2:c.A706G:p.T236A,Glyma.02G144900.Wm82.a2.v1:Glyma.02G144900.2.Wm82.a2.v1:exon2:c.A406G:p.T136A,Glyma.02G144900.Wm82.a2.v1:Glyma.02G144900.3.Wm82.a2.v1:exon2:c.A406G:p.T136A,Glyma.02G144900.Wm82.a2.v1:Glyma.02G144900.4.Wm82.a2.v1:exon2:c.A706G:p.T236A,
Chr02	14987330	nonsynonymous	Glyma.02G145200.Wm82.a2.v1:Glyma.02G145200.1.Wm82.a2.v1:exon5:c.T5150A:p.L1717H,
Chr02	15036313	nonsynonymous	Glyma.02G145600.Wm82.a2.v1:Glyma.02G145600.1.Wm82.a2.v1:exon6:c.G787A:p.V263I,Glyma.02G145600.Wm82.a2.v1:Glyma.02G145600.2.Wm82.a2.v1:exon6:c.G787A:p.V263I,
Chr02	15056049	nonsynonymous	Glyma.02G145700.Wm82.a2.v1:Glyma.02G145700.1.Wm82.a2.v1:exon2:c.C596G:p.T199S,
Chr02	15075149	nonsynonymous	Glyma.02G146000.Wm82.a2.v1:Glyma.02G146000.2.Wm82.a2.v1:exon2:c.A1018T:p.T340S,Glyma.02G146000.Wm82.a2.v1:Glyma.02G146000.1.Wm82.a2.v1:exon3:c.A1018T:p.T340S,Glyma.02G146000.Wm82.a2.v1:Glyma.02G146000.3.Wm82.a2.v1:exon3:c.A1018T:p.T340S,Glyma.02G146000.Wm82.a2.v1:Glyma.02G146000.4.Wm82.a2.v1:exon3:c.A1018T:p.T340S,
Chr02	15100112	stopgain	Glyma.02G146300.Wm82.a2.v1:Glyma.02G146300.1.Wm82.a2.v1:exon1:c.A409T:p.R137X,
Chr02	15132270	nonsynonymous	Glyma.02G146600.Wm82.a2.v1:Glyma.02G146600.1.Wm82.a2.v1:exon1:c.A598G:p.K200E,
Chr02	15148306	nonsynonymous	Glyma.02G146800.Wm82.a2.v1:Glyma.02G146800.1.Wm82.a2.v1:exon1:c.T614A:p.F205Y,
Chr02	15179119	nonsynonymous	Glyma.02G147100.Wm82.a2.v1:Glyma.02G147100.1.Wm82.a2.v1:exon1:c.G602A:p.R201H,
Chr02	15235121	nonsynonymous	Glyma.02G147600.Wm82.a2.v1:Glyma.02G147600.1.Wm82.a2.v1:exon8:c.C808A:p.L270M,
Chr02	15246470	nonsynonymous	Glyma.02G147700.Wm82.a2.v1:Glyma.02G147700.1.Wm82.a2.v1:exon2:c.C130A:p.H44N,
Chr02	15255819	nonsynonymous	Glyma.02G147800.Wm82.a2.v1:Glyma.02G147800.1.Wm82.a2.v1:exon6:c.C827T:p.T276M,
Chr02	15278040	stopgain	Glyma.02G148100.Wm82.a2.v1:Glyma.02G148100.1.Wm82.a2.v1:exon3:c.G348A:p.W116X,Glyma.02G148100.Wm82.a2.v1:Glyma.02G148100.2.Wm82.a2.v1:exon3:c.G318A:p.W106X,Glyma.02G148100.Wm82.a2.v1:Glyma.02G148100.3.Wm82.a2.v1:exon3:c.G321A:p.W107X,Glyma.02G148100.Wm82.a2.v1:Glyma.02G148100.4.Wm82.a2.v1:exon3:c.G318A:p.W106X,
Chr02	15305619	nonsynonymous	Glyma.02G148400.Wm82.a2.v1:Glyma.02G148400.1.Wm82.a2.v1:exon2:c.C137T:p.A46V,Glyma.02G148400.Wm82.a2.v1:Glyma.02G148400.2.Wm82.a2.v1:exon2:c.C134T:p.A45V,Glyma.02G148400.Wm82.a2.v1:Glyma.02G148400.3.Wm82.a2.v1:exon2:c.C134T:p.A45V,
Chr02	15326022	nonsynonymous	Glyma.02G148700.Wm82.a2.v1:Glyma.02G148700.1.Wm82.a2.v1:exon1:c.G233A:p.S78N,
Chr02	15328520	nonsynonymous	Glyma.02G148800.Wm82.a2.v1:Glyma.02G148800.1.Wm82.a2.v1:exon2:c.T37C:p.F13L,Glyma.02G148800.Wm82.a2.v1:Glyma.02G148800.2.Wm82.a2.v1:exon2:c.T37C:p.F13L,
Chr02	15347482	nonsynonymous	Glyma.02G149200.Wm82.a2.v1:Glyma.02G149200.1.Wm82.a2.v1:exon10:c.G3509T:p.R1170M,Glyma.02G149200.Wm82.a2.v1:Glyma.02G149200.2.Wm82.a2.v1:exon10:c.G3509T:p.R1170M,Glyma.02G149200.Wm82.a2.v1:Glyma.02G149200.3.Wm82.a2.v1:exon10:c.G3509T:p.R1170M,
Chr02	15350940	nonsynonymous	Glyma.02G149200.Wm82.a2.v1:Glyma.02G149200.1.Wm82.a2.v1:exon3:c.A1631G:p.N544S,Glyma.02G149200.Wm82.a2.v1:Glyma.02G149200.2.Wm82.a2.v1:exon3:c.A1631G:p.N544S,Glyma.02G149200.Wm82.a2.v1:Glyma.02G149200.3.Wm82.a2.v1:exon3:c.A1631G:p.N544S,
Chr02	15468412	nonsynonymous	Glyma.02G150200.Wm82.a2.v1:Glyma.02G150200.3.Wm82.a2.v1:exon7:c.C5062T:p.P1688S,Glyma.02G150200.Wm82.a2.v1:Glyma.02G150200.4.Wm82.a2.v1:exon7:c.C5062T:p.P1688S,Glyma.02G150200.Wm82.a2.v1:Glyma.02G150200.2.Wm82.a2.v1:exon14:c.C6310T:p.P2104S,Glyma.02G150200.Wm82.a2.v1:Glyma.02G150200.1.Wm82.a2.v1:exon19:c.C7093T:p.P2365S,
Chr02	15507956	nonsynonymous	Glyma.02G150600.Wm82.a2.v1:Glyma.02G150600.1.Wm82.a2.v1:exon2:c.G1669A:p.D557N,
Chr02	15520949	nonsynonymous	Glyma.02G150700.Wm82.a2.v1:Glyma.02G150700.1.Wm82.a2.v1:exon1:c.C184A:p.L62I,Glyma.02G150700.Wm82.a2.v1:Glyma.02G150700.2.Wm82.a2.v1:exon1:c.C184A:p.L62I,Glyma.02G150700.Wm82.a2.v1:Glyma.02G150700.3.Wm82.a2.v1:exon1:c.C184A:p.L62I,
Chr02	15541910	nonsynonymous	Glyma.02G151000.Wm82.a2.v1:Glyma.02G151000.1.Wm82.a2.v1:exon7:c.G805A:p.A269T,Glyma.02G151000.Wm82.a2.v1:Glyma.02G151000.2.Wm82.a2.v1:exon7:c.G616A:p.A206T,
Chr02	15568893	nonsynonymous	Glyma.02G151200.Wm82.a2.v1:Glyma.02G151200.1.Wm82.a2.v1:exon1:c.G1109A:p.G370E,
Chr02	15571929	nonsynonymous	Glyma.02G151300.Wm82.a2.v1:Glyma.02G151300.1.Wm82.a2.v1:exon1:c.G64A:p.A22T,
Chr02	15581360	nonsynonymous	Glyma.02G151400.Wm82.a2.v1:Glyma.02G151400.6.Wm82.a2.v1:exon3:c.C269G:p.A90G,Glyma.02G151400.Wm82.a2.v1:Glyma.02G151400.3.Wm82.a2.v1:exon8:c.C689G:p.A230G,Glyma.02G151400.Wm82.a2.v1:Glyma.02G151400.4.Wm82.a2.v1:exon8:c.C689G:p.A230G,Glyma.02G151400.Wm82.a2.v1:Glyma.02G151400.1.Wm82.a2.v1:exon12:c.C1304G:p.A435G,Glyma.02G151400.Wm82.a2.v1:Glyma.02G151400.2.Wm82.a2.v1:exon12:c.C1304G:p.A435G,Glyma.…
Chr02	15587865	nonsynonymous	Glyma.02G151500.Wm82.a2.v1:Glyma.02G151500.1.Wm82.a2.v1:exon1:c.C1067T:p.T356I,
Chr02	15590720	nonsynonymous	Glyma.02G151600.Wm82.a2.v1:Glyma.02G151600.1.Wm82.a2.v1:exon1:c.G183T:p.L61F,
Chr02	15592962	nonsynonymous	Glyma.02G151700.Wm82.a2.v1:Glyma.02G151700.1.Wm82.a2.v1:exon4:c.T788C:p.L263P,
Chr02	15795096	nonsynonymous	Glyma.02G153900.Wm82.a2.v1:Glyma.02G153900.1.Wm82.a2.v1:exon4:c.A836G:p.N279S,
Chr02	15900079	nonsynonymous	Glyma.02G155200.Wm82.a2.v1:Glyma.02G155200.1.Wm82.a2.v1:exon4:c.A2035G:p.R679G,
Chr02	15917783	nonsynonymous	Glyma.02G155400.Wm82.a2.v1:Glyma.02G155400.1.Wm82.a2.v1:exon1:c.C134T:p.P45L,
Chr02	15931707	nonsynonymous	Glyma.02G155700.Wm82.a2.v1:Glyma.02G155700.1.Wm82.a2.v1:exon2:c.G196A:p.V66M,
Chr02	16700834	nonsynonymous	Glyma.02G156700.Wm82.a2.v1:Glyma.02G156700.1.Wm82.a2.v1:exon2:c.G565A:p.V189I,
Chr02	16701247	nonsynonymous	Glyma.02G156700.Wm82.a2.v1:Glyma.02G156700.1.Wm82.a2.v1:exon1:c.C205G:p.L69V,
Chr02	16829938	stopgain	Glyma.02G156900.Wm82.a2.v1:Glyma.02G156900.1.Wm82.a2.v1:exon1:c.C77G:p.S26X,
Chr02	16829967	nonsynonymous	Glyma.02G156900.Wm82.a2.v1:Glyma.02G156900.1.Wm82.a2.v1:exon1:c.C48G:p.N16K,
Chr02	17463033	nonsynonymous	Glyma.02G158800.Wm82.a2.v1:Glyma.02G158800.1.Wm82.a2.v1:exon2:c.T268C:p.C90R,
Chr02	17463141	nonsynonymous	Glyma.02G158800.Wm82.a2.v1:Glyma.02G158800.1.Wm82.a2.v1:exon2:c.G376A:p.V126I,
Chr02	18090096	nonsynonymous	Glyma.02G160100.Wm82.a2.v1:Glyma.02G160100.1.Wm82.a2.v1:exon1:c.C350T:p.A117V,
Chr02	18540719	nonsynonymous	Glyma.02G160400.Wm82.a2.v1:Glyma.02G160400.1.Wm82.a2.v1:exon3:c.G1402A:p.V468I,Glyma.02G160400.Wm82.a2.v1:Glyma.02G160400.2.Wm82.a2.v1:exon3:c.G1147A:p.V383I,
Chr02	18726082	nonsynonymous	Glyma.02G160700.Wm82.a2.v1:Glyma.02G160700.1.Wm82.a2.v1:exon1:c.T104C:p.L35P,
Chr02	19692923	nonsynonymous	Glyma.02G161200.Wm82.a2.v1:Glyma.02G161200.1.Wm82.a2.v1:exon5:c.G523A:p.A175T,
Chr02	19713135	nonsynonymous	Glyma.02G161400.Wm82.a2.v1:Glyma.02G161400.1.Wm82.a2.v1:exon5:c.G763A:p.V255I,
Chr02	21457915	nonsynonymous	Glyma.02G162400.Wm82.a2.v1:Glyma.02G162400.1.Wm82.a2.v1:exon6:c.G1151C:p.G384A,
Chr02	21532975	nonsynonymous	Glyma.02G162800.Wm82.a2.v1:Glyma.02G162800.1.Wm82.a2.v1:exon1:c.G6A:p.M2I,
Chr02	21664189	nonsynonymous	Glyma.02G163100.Wm82.a2.v1:Glyma.02G163100.1.Wm82.a2.v1:exon2:c.C370G:p.L124V,
Chr02	22630386	nonsynonymous	Glyma.02G164000.Wm82.a2.v1:Glyma.02G164000.1.Wm82.a2.v1:exon1:c.G580A:p.G194R,
Chr02	22649369	nonsynonymous	Glyma.02G164100.Wm82.a2.v1:Glyma.02G164100.2.Wm82.a2.v1:exon4:c.C524T:p.A175V,Glyma.02G164100.Wm82.a2.v1:Glyma.02G164100.1.Wm82.a2.v1:exon5:c.C677T:p.A226V,
Chr02	23859943	stopgain	Glyma.02G164600.Wm82.a2.v1:Glyma.02G164600.1.Wm82.a2.v1:exon3:c.G426A:p.W142X,
Chr02	23905867	nonsynonymous	Glyma.02G164900.Wm82.a2.v1:Glyma.02G164900.1.Wm82.a2.v1:exon1:c.G37A:p.D13N,
Chr02	23905897	stopgain	Glyma.02G164900.Wm82.a2.v1:Glyma.02G164900.1.Wm82.a2.v1:exon1:c.A7T:p.K3X,
Chr02	24975332	nonsynonymous	Glyma.02G166100.Wm82.a2.v1:Glyma.02G166100.1.Wm82.a2.v1:exon4:c.C511T:p.R171C,
Chr02	25610406	nonsynonymous	Glyma.02G167200.Wm82.a2.v1:Glyma.02G167200.1.Wm82.a2.v1:exon3:c.G517A:p.G173S,
Chr02	26008651	nonsynonymous	Glyma.02G168700.Wm82.a2.v1:Glyma.02G168700.1.Wm82.a2.v1:exon3:c.G439A:p.A147T,
Chr02	26014228	nonsynonymous	Glyma.02G168700.Wm82.a2.v1:Glyma.02G168700.1.Wm82.a2.v1:exon7:c.C1238T:p.P413L,
Chr02	26019293	nonsynonymous	Glyma.02G168800.Wm82.a2.v1:Glyma.02G168800.1.Wm82.a2.v1:exon4:c.G511T:p.V171F,
Chr02	26019389	nonsynonymous	Glyma.02G168800.Wm82.a2.v1:Glyma.02G168800.1.Wm82.a2.v1:exon4:c.G607A:p.G203R,
Chr02	26019489	nonsynonymous	Glyma.02G168800.Wm82.a2.v1:Glyma.02G168800.1.Wm82.a2.v1:exon4:c.G707A:p.R236H,
Chr02	26019977	nonsynonymous	Glyma.02G168800.Wm82.a2.v1:Glyma.02G168800.1.Wm82.a2.v1:exon5:c.C1024A:p.L342M,
Chr02	26022964	nonsynonymous	Glyma.02G168800.Wm82.a2.v1:Glyma.02G168800.1.Wm82.a2.v1:exon14:c.A2765G:p.K922R,
Chr02	26033612	nonsynonymous	Glyma.02G168900.Wm82.a2.v1:Glyma.02G168900.2.Wm82.a2.v1:exon31:c.C4201G:p.H1401D,Glyma.02G168900.Wm82.a2.v1:Glyma.02G168900.1.Wm82.a2.v1:exon32:c.C4342G:p.H1448D,Glyma.02G168900.Wm82.a2.v1:Glyma.02G168900.3.Wm82.a2.v1:exon32:c.C4330G:p.H1444D,Glyma.02G168900.Wm82.a2.v1:Glyma.02G168900.4.Wm82.a2.v1:exon32:c.C4336G:p.H1446D,
Chr02	26042981	nonsynonymous	Glyma.02G168900.Wm82.a2.v1:Glyma.02G168900.2.Wm82.a2.v1:exon28:c.A3571T:p.T1191S,Glyma.02G168900.Wm82.a2.v1:Glyma.02G168900.1.Wm82.a2.v1:exon29:c.A3712T:p.T1238S,Glyma.02G168900.Wm82.a2.v1:Glyma.02G168900.3.Wm82.a2.v1:exon29:c.A3712T:p.T1238S,Glyma.02G168900.Wm82.a2.v1:Glyma.02G168900.4.Wm82.a2.v1:exon29:c.A3706T:p.T1236S,
Chr02	26149342	nonsynonymous	Glyma.02G169400.Wm82.a2.v1:Glyma.02G169400.1.Wm82.a2.v1:exon1:c.G65A:p.G22E,
Chr02	26355898	nonsynonymous	Glyma.02G170100.Wm82.a2.v1:Glyma.02G170100.1.Wm82.a2.v1:exon1:c.G64A:p.V22I,
Chr02	26357619	nonsynonymous	Glyma.02G170200.Wm82.a2.v1:Glyma.02G170200.1.Wm82.a2.v1:exon1:c.G52A:p.V18M,
Chr02	26609174	nonsynonymous	Glyma.02G170500.Wm82.a2.v1:Glyma.02G170500.6.Wm82.a2.v1:exon17:c.T1625A:p.L542Q,Glyma.02G170500.Wm82.a2.v1:Glyma.02G170500.1.Wm82.a2.v1:exon20:c.T2096A:p.L699Q,Glyma.02G170500.Wm82.a2.v1:Glyma.02G170500.3.Wm82.a2.v1:exon20:c.T2096A:p.L699Q,Glyma.02G170500.Wm82.a2.v1:Glyma.02G170500.5.Wm82.a2.v1:exon20:c.T2096A:p.L699Q,
Chr02	26609899	nonsynonymous	Glyma.02G170500.Wm82.a2.v1:Glyma.02G170500.6.Wm82.a2.v1:exon20:c.A1847G:p.D616G,Glyma.02G170500.Wm82.a2.v1:Glyma.02G170500.2.Wm82.a2.v1:exon22:c.A2195G:p.D732G,Glyma.02G170500.Wm82.a2.v1:Glyma.02G170500.4.Wm82.a2.v1:exon22:c.A2195G:p.D732G,Glyma.02G170500.Wm82.a2.v1:Glyma.02G170500.1.Wm82.a2.v1:exon23:c.A2318G:p.D773G,Glyma.02G170500.Wm82.a2.v1:Glyma.02G170500.3.Wm82.a2.v1:exon23:c.A2318G:p.D773G…
Chr02	26660840	nonsynonymous	Glyma.02G170700.Wm82.a2.v1:Glyma.02G170700.1.Wm82.a2.v1:exon1:c.G35T:p.R12I,
Chr02	26705161	nonsynonymous	Glyma.02G170900.Wm82.a2.v1:Glyma.02G170900.1.Wm82.a2.v1:exon7:c.G1547T:p.R516M,Glyma.02G170900.Wm82.a2.v1:Glyma.02G170900.2.Wm82.a2.v1:exon7:c.G1112T:p.R371M,
Chr02	26705735	nonsynonymous	Glyma.02G170900.Wm82.a2.v1:Glyma.02G170900.1.Wm82.a2.v1:exon6:c.G1088A:p.R363Q,Glyma.02G170900.Wm82.a2.v1:Glyma.02G170900.2.Wm82.a2.v1:exon6:c.G653A:p.R218Q,
Chr02	26732340	nonsynonymous	Glyma.02G171000.Wm82.a2.v1:Glyma.02G171000.1.Wm82.a2.v1:exon2:c.G355A:p.E119K,
Chr02	26873548	nonsynonymous	Glyma.02G171200.Wm82.a2.v1:Glyma.02G171200.1.Wm82.a2.v1:exon1:c.C68T:p.T23I,Glyma.02G171200.Wm82.a2.v1:Glyma.02G171200.2.Wm82.a2.v1:exon1:c.C68T:p.T23I,
Chr02	26876243	nonsynonymous	Glyma.02G171200.Wm82.a2.v1:Glyma.02G171200.1.Wm82.a2.v1:exon5:c.G1588A:p.V530I,Glyma.02G171200.Wm82.a2.v1:Glyma.02G171200.2.Wm82.a2.v1:exon5:c.G1588A:p.V530I,
Chr02	26942998	nonsynonymous	Glyma.02G171400.Wm82.a2.v1:Glyma.02G171400.1.Wm82.a2.v1:exon4:c.G538T:p.V180L,
Chr02	26943284	nonsynonymous	Glyma.02G171400.Wm82.a2.v1:Glyma.02G171400.1.Wm82.a2.v1:exon3:c.G478T:p.D160Y,
Chr02	26982706	nonsynonymous	Glyma.02G171600.Wm82.a2.v1:Glyma.02G171600.1.Wm82.a2.v1:exon4:c.G989T:p.G330V,
Chr02	27105306	nonsynonymous	Glyma.02G171800.Wm82.a2.v1:Glyma.02G171800.1.Wm82.a2.v1:exon3:c.G157A:p.E53K,
Chr02	27535870	nonsynonymous	Glyma.02G173100.Wm82.a2.v1:Glyma.02G173100.1.Wm82.a2.v1:exon4:c.C1576T:p.P526S,
Chr02	27613725	stopgain	Glyma.02G173500.Wm82.a2.v1:Glyma.02G173500.1.Wm82.a2.v1:exon2:c.G302A:p.W101X,
Chr02	27614455	nonsynonymous	Glyma.02G173500.Wm82.a2.v1:Glyma.02G173500.1.Wm82.a2.v1:exon1:c.T90G:p.F30L,
Chr02	27614493	nonsynonymous	Glyma.02G173500.Wm82.a2.v1:Glyma.02G173500.1.Wm82.a2.v1:exon1:c.G52A:p.E18K,
Chr02	27888732	nonsynonymous	Glyma.02G174300.Wm82.a2.v1:Glyma.02G174300.1.Wm82.a2.v1:exon1:c.C88A:p.Q30K,
Chr02	27960201	nonsynonymous	Glyma.02G174700.Wm82.a2.v1:Glyma.02G174700.1.Wm82.a2.v1:exon3:c.A1682G:p.Q561R,
Chr02	28134366	nonsynonymous	Glyma.02G175300.Wm82.a2.v1:Glyma.02G175300.1.Wm82.a2.v1:exon8:c.C3413T:p.S1138L,
Chr02	28137472	nonsynonymous	Glyma.02G175300.Wm82.a2.v1:Glyma.02G175300.1.Wm82.a2.v1:exon3:c.G1061A:p.S354N,
Chr02	28934657	nonsynonymous	Glyma.02G176300.Wm82.a2.v1:Glyma.02G176300.1.Wm82.a2.v1:exon3:c.C437T:p.T146I,
Chr02	28934741	nonsynonymous	Glyma.02G176300.Wm82.a2.v1:Glyma.02G176300.1.Wm82.a2.v1:exon3:c.C521T:p.P174L,
Chr02	28964420	nonsynonymous	Glyma.02G176600.Wm82.a2.v1:Glyma.02G176600.1.Wm82.a2.v1:exon2:c.C422T:p.A141V,
Chr02	28964572	nonsynonymous	Glyma.02G176600.Wm82.a2.v1:Glyma.02G176600.1.Wm82.a2.v1:exon2:c.G574A:p.E192K,
Chr02	28964621	nonsynonymous	Glyma.02G176600.Wm82.a2.v1:Glyma.02G176600.1.Wm82.a2.v1:exon2:c.G623C:p.R208P,
Chr02	28964641	nonsynonymous	Glyma.02G176600.Wm82.a2.v1:Glyma.02G176600.1.Wm82.a2.v1:exon2:c.G643A:p.D215N,
Chr02	29240607	nonsynonymous	Glyma.02G177000.Wm82.a2.v1:Glyma.02G177000.1.Wm82.a2.v1:exon1:c.A86C:p.D29A,Glyma.02G177000.Wm82.a2.v1:Glyma.02G177000.2.Wm82.a2.v1:exon1:c.A86C:p.D29A,
Chr02	29445533	nonsynonymous	Glyma.02G177300.Wm82.a2.v1:Glyma.02G177300.1.Wm82.a2.v1:exon1:c.G47A:p.R16Q,
Chr02	30217195	nonsynonymous	Glyma.02G178500.Wm82.a2.v1:Glyma.02G178500.1.Wm82.a2.v1:exon9:c.G2611A:p.G871R,
Chr02	30217594	nonsynonymous	Glyma.02G178500.Wm82.a2.v1:Glyma.02G178500.1.Wm82.a2.v1:exon8:c.C2411T:p.S804L,
Chr02	30217966	nonsynonymous	Glyma.02G178500.Wm82.a2.v1:Glyma.02G178500.1.Wm82.a2.v1:exon7:c.C2141T:p.P714L,
Chr02	30220086	nonsynonymous	Glyma.02G178500.Wm82.a2.v1:Glyma.02G178500.1.Wm82.a2.v1:exon3:c.T706C:p.Y236H,
Chr02	30356024	nonsynonymous	Glyma.02G179000.Wm82.a2.v1:Glyma.02G179000.1.Wm82.a2.v1:exon1:c.G97A:p.A33T,
Chr02	30404086	nonsynonymous	Glyma.02G179300.Wm82.a2.v1:Glyma.02G179300.1.Wm82.a2.v1:exon1:c.G34A:p.V12I,
Chr02	30594853	nonsynonymous	Glyma.02G179600.Wm82.a2.v1:Glyma.02G179600.1.Wm82.a2.v1:exon1:c.G303A:p.M101I,
Chr02	30792958	nonsynonymous	Glyma.02G180800.Wm82.a2.v1:Glyma.02G180800.1.Wm82.a2.v1:exon1:c.C458G:p.P153R,
Chr02	30802141	nonsynonymous	Glyma.02G180900.Wm82.a2.v1:Glyma.02G180900.1.Wm82.a2.v1:exon1:c.C256A:p.P86T,
Chr02	30932610	nonsynonymous	Glyma.02G181200.Wm82.a2.v1:Glyma.02G181200.1.Wm82.a2.v1:exon28:c.A3659G:p.Y1220C,
Chr02	30945648	nonsynonymous	Glyma.02G181200.Wm82.a2.v1:Glyma.02G181200.1.Wm82.a2.v1:exon10:c.T965C:p.V322A,Glyma.02G181200.Wm82.a2.v1:Glyma.02G181200.2.Wm82.a2.v1:exon10:c.T965C:p.V322A,
Chr02	31037337	nonsynonymous	Glyma.02G181400.Wm82.a2.v1:Glyma.02G181400.1.Wm82.a2.v1:exon2:c.G542T:p.C181F,
Chr02	31154389	nonsynonymous	Glyma.02G182100.Wm82.a2.v1:Glyma.02G182100.1.Wm82.a2.v1:exon5:c.G1087A:p.D363N,
Chr02	31154682	nonsynonymous	Glyma.02G182100.Wm82.a2.v1:Glyma.02G182100.1.Wm82.a2.v1:exon7:c.G1121A:p.R374Q,
Chr02	31155560	stopgain	Glyma.02G182100.Wm82.a2.v1:Glyma.02G182100.1.Wm82.a2.v1:exon9:c.C1894T:p.Q632X,
Chr02	31348300	nonsynonymous	Glyma.02G182700.Wm82.a2.v1:Glyma.02G182700.1.Wm82.a2.v1:exon1:c.G432T:p.E144D,
Chr02	31359876	nonsynonymous	Glyma.02G182800.Wm82.a2.v1:Glyma.02G182800.1.Wm82.a2.v1:exon1:c.T181G:p.C61G,
Chr02	31359877	nonsynonymous	Glyma.02G182800.Wm82.a2.v1:Glyma.02G182800.1.Wm82.a2.v1:exon1:c.G182C:p.C61S,
Chr02	31376003	nonsynonymous	Glyma.02G182900.Wm82.a2.v1:Glyma.02G182900.1.Wm82.a2.v1:exon1:c.G394A:p.G132S,Glyma.02G182900.Wm82.a2.v1:Glyma.02G182900.2.Wm82.a2.v1:exon2:c.G97A:p.G33S,
Chr02	31376087	nonsynonymous	Glyma.02G182900.Wm82.a2.v1:Glyma.02G182900.1.Wm82.a2.v1:exon1:c.G478T:p.V160L,Glyma.02G182900.Wm82.a2.v1:Glyma.02G182900.2.Wm82.a2.v1:exon2:c.G181T:p.V61L,
Chr02	31745150	nonsynonymous	Glyma.02G183400.Wm82.a2.v1:Glyma.02G183400.1.Wm82.a2.v1:exon1:c.A861G:p.I287M,
Chr02	32138971	stopgain	Glyma.02G184000.Wm82.a2.v1:Glyma.02G184000.1.Wm82.a2.v1:exon1:c.C247T:p.Q83X,
Chr02	32609738	nonsynonymous	Glyma.02G185200.Wm82.a2.v1:Glyma.02G185200.3.Wm82.a2.v1:exon2:c.G37A:p.E13K,Glyma.02G185200.Wm82.a2.v1:Glyma.02G185200.1.Wm82.a2.v1:exon4:c.G400A:p.E134K,Glyma.02G185200.Wm82.a2.v1:Glyma.02G185200.2.Wm82.a2.v1:exon4:c.G400A:p.E134K,
Chr02	34506859	nonsynonymous	Glyma.02G187000.Wm82.a2.v1:Glyma.02G187000.1.Wm82.a2.v1:exon1:c.C83T:p.T28M,
Chr02	34507825	nonsynonymous	Glyma.02G187100.Wm82.a2.v1:Glyma.02G187100.1.Wm82.a2.v1:exon2:c.C207A:p.H69Q,
Chr02	34603209	nonsynonymous	Glyma.02G187300.Wm82.a2.v1:Glyma.02G187300.1.Wm82.a2.v1:exon1:c.T113G:p.V38G,
Chr02	34767066	nonsynonymous	Glyma.02G187900.Wm82.a2.v1:Glyma.02G187900.1.Wm82.a2.v1:exon2:c.T518A:p.V173D,
Chr02	34998068	nonsynonymous	Glyma.02G188200.Wm82.a2.v1:Glyma.02G188200.1.Wm82.a2.v1:exon2:c.G503A:p.R168Q,Glyma.02G188200.Wm82.a2.v1:Glyma.02G188200.2.Wm82.a2.v1:exon2:c.G503A:p.R168Q,
Chr02	35065450	nonsynonymous	Glyma.02G188500.Wm82.a2.v1:Glyma.02G188500.1.Wm82.a2.v1:exon1:c.T94C:p.C32R,
Chr02	35311192	nonsynonymous	Glyma.02G189300.Wm82.a2.v1:Glyma.02G189300.1.Wm82.a2.v1:exon8:c.G139A:p.G47S,
Chr02	35326536	nonsynonymous	Glyma.02G189400.Wm82.a2.v1:Glyma.02G189400.1.Wm82.a2.v1:exon3:c.G295A:p.G99R,
Chr02	35664846	stoploss	Glyma.02G189900.Wm82.a2.v1:Glyma.02G189900.1.Wm82.a2.v1:exon1:c.A242T:p.X81L,
Chr02	35807063	nonsynonymous	Glyma.02G190400.Wm82.a2.v1:Glyma.02G190400.1.Wm82.a2.v1:exon5:c.A1218T:p.Q406H,
Chr02	35807987	nonsynonymous	Glyma.02G190400.Wm82.a2.v1:Glyma.02G190400.1.Wm82.a2.v1:exon7:c.C1813A:p.R605S,
Chr02	35822608	nonsynonymous	Glyma.02G190500.Wm82.a2.v1:Glyma.02G190500.1.Wm82.a2.v1:exon4:c.G508A:p.E170K,
Chr02	35823052	nonsynonymous	Glyma.02G190500.Wm82.a2.v1:Glyma.02G190500.1.Wm82.a2.v1:exon4:c.G952A:p.A318T,
Chr02	35823846	nonsynonymous	Glyma.02G190500.Wm82.a2.v1:Glyma.02G190500.1.Wm82.a2.v1:exon6:c.C1489G:p.H497D,
Chr02	35824041	nonsynonymous	Glyma.02G190500.Wm82.a2.v1:Glyma.02G190500.1.Wm82.a2.v1:exon6:c.C1684T:p.P562S,
Chr02	35834506	nonsynonymous	Glyma.02G190600.Wm82.a2.v1:Glyma.02G190600.1.Wm82.a2.v1:exon6:c.G1702A:p.D568N,Glyma.02G190600.Wm82.a2.v1:Glyma.02G190600.2.Wm82.a2.v1:exon6:c.G1702A:p.D568N,Glyma.02G190600.Wm82.a2.v1:Glyma.02G190600.3.Wm82.a2.v1:exon6:c.G1702A:p.D568N,Glyma.02G190600.Wm82.a2.v1:Glyma.02G190600.4.Wm82.a2.v1:exon6:c.G1702A:p.D568N,
Chr02	36078127	stopgain	Glyma.02G191000.Wm82.a2.v1:Glyma.02G191000.1.Wm82.a2.v1:exon3:c.C438A:p.C146X,
Chr02	36097587	nonsynonymous	Glyma.02G191100.Wm82.a2.v1:Glyma.02G191100.1.Wm82.a2.v1:exon11:c.G1421T:p.R474M,Glyma.02G191100.Wm82.a2.v1:Glyma.02G191100.2.Wm82.a2.v1:exon11:c.G1310T:p.R437M,Glyma.02G191100.Wm82.a2.v1:Glyma.02G191100.3.Wm82.a2.v1:exon11:c.G1393T:p.G465W,Glyma.02G191100.Wm82.a2.v1:Glyma.02G191100.4.Wm82.a2.v1:exon11:c.G1282T:p.G428W,
Chr02	36154465	nonsynonymous	Glyma.02G191400.Wm82.a2.v1:Glyma.02G191400.1.Wm82.a2.v1:exon1:c.G24T:p.K8N,
Chr02	36199898	nonsynonymous	Glyma.02G191700.Wm82.a2.v1:Glyma.02G191700.1.Wm82.a2.v1:exon1:c.T193G:p.S65A,
Chr02	36484317	nonsynonymous	Glyma.02G193100.Wm82.a2.v1:Glyma.02G193100.1.Wm82.a2.v1:exon3:c.G329C:p.R110P,
Chr02	36485563	nonsynonymous	Glyma.02G193100.Wm82.a2.v1:Glyma.02G193100.1.Wm82.a2.v1:exon2:c.C67T:p.P23S,
Chr02	36485595	nonsynonymous	Glyma.02G193100.Wm82.a2.v1:Glyma.02G193100.1.Wm82.a2.v1:exon2:c.C35A:p.P12H,
Chr02	36517925	nonsynonymous	Glyma.02G193200.Wm82.a2.v1:Glyma.02G193200.1.Wm82.a2.v1:exon10:c.C1556T:p.T519I,
Chr02	36568940	nonsynonymous	Glyma.02G193300.Wm82.a2.v1:Glyma.02G193300.3.Wm82.a2.v1:exon4:c.C1127T:p.S376L,Glyma.02G193300.Wm82.a2.v1:Glyma.02G193300.4.Wm82.a2.v1:exon4:c.C1352T:p.S451L,Glyma.02G193300.Wm82.a2.v1:Glyma.02G193300.1.Wm82.a2.v1:exon5:c.C1412T:p.S471L,Glyma.02G193300.Wm82.a2.v1:Glyma.02G193300.2.Wm82.a2.v1:exon5:c.C1352T:p.S451L,
Chr02	36793188	nonsynonymous	Glyma.02G194600.Wm82.a2.v1:Glyma.02G194600.1.Wm82.a2.v1:exon3:c.A515T:p.K172I,
Chr02	36865708	nonsynonymous	Glyma.02G195200.Wm82.a2.v1:Glyma.02G195200.1.Wm82.a2.v1:exon1:c.C107T:p.S36L,
Chr02	36865720	nonsynonymous	Glyma.02G195200.Wm82.a2.v1:Glyma.02G195200.1.Wm82.a2.v1:exon1:c.G95A:p.S32N,
Chr02	36913144	nonsynonymous	Glyma.02G195600.Wm82.a2.v1:Glyma.02G195600.1.Wm82.a2.v1:exon7:c.T1585G:p.L529V,
Chr02	37009180	nonsynonymous	Glyma.02G195800.Wm82.a2.v1:Glyma.02G195800.1.Wm82.a2.v1:exon1:c.G130A:p.D44N,
Chr02	37351984	nonsynonymous	Glyma.02G196900.Wm82.a2.v1:Glyma.02G196900.1.Wm82.a2.v1:exon6:c.A423C:p.R141S,Glyma.02G196900.Wm82.a2.v1:Glyma.02G196900.2.Wm82.a2.v1:exon6:c.A423C:p.R141S,Glyma.02G196900.Wm82.a2.v1:Glyma.02G196900.3.Wm82.a2.v1:exon6:c.A423C:p.R141S,
Chr02	37451156	nonsynonymous	Glyma.02G197000.Wm82.a2.v1:Glyma.02G197000.1.Wm82.a2.v1:exon1:c.T469G:p.W157G,
Chr02	37452772	nonsynonymous	Glyma.02G197000.Wm82.a2.v1:Glyma.02G197000.1.Wm82.a2.v1:exon1:c.T2085G:p.S695R,
Chr02	37489284	nonsynonymous	Glyma.02G197200.Wm82.a2.v1:Glyma.02G197200.1.Wm82.a2.v1:exon1:c.G79A:p.A27T,
Chr02	37628212	nonsynonymous	Glyma.02G197500.Wm82.a2.v1:Glyma.02G197500.1.Wm82.a2.v1:exon2:c.G797A:p.R266K,
Chr02	37628243	nonsynonymous	Glyma.02G197500.Wm82.a2.v1:Glyma.02G197500.1.Wm82.a2.v1:exon2:c.A766T:p.T256S,
Chr02	37873209	nonsynonymous	Glyma.02G198200.Wm82.a2.v1:Glyma.02G198200.1.Wm82.a2.v1:exon1:c.T988A:p.L330M,
Chr02	37873263	nonsynonymous	Glyma.02G198200.Wm82.a2.v1:Glyma.02G198200.1.Wm82.a2.v1:exon1:c.A934C:p.T312P,
Chr02	38089530	nonsynonymous	Glyma.02G198800.Wm82.a2.v1:Glyma.02G198800.1.Wm82.a2.v1:exon2:c.C166T:p.P56S,
Chr02	38257405	nonsynonymous	Glyma.02G199400.Wm82.a2.v1:Glyma.02G199400.1.Wm82.a2.v1:exon1:c.G157A:p.V53I,
Chr02	38446388	nonsynonymous	Glyma.02G200800.Wm82.a2.v1:Glyma.02G200800.1.Wm82.a2.v1:exon1:c.G53C:p.G18A,
Chr02	38446560	nonsynonymous	Glyma.02G200800.Wm82.a2.v1:Glyma.02G200800.1.Wm82.a2.v1:exon1:c.G225T:p.R75S,
Chr02	38446847	nonsynonymous	Glyma.02G200800.Wm82.a2.v1:Glyma.02G200800.1.Wm82.a2.v1:exon1:c.A512C:p.E171A,
Chr02	38447035	nonsynonymous	Glyma.02G200800.Wm82.a2.v1:Glyma.02G200800.1.Wm82.a2.v1:exon1:c.A700T:p.T234S,
Chr02	38447210	nonsynonymous	Glyma.02G200800.Wm82.a2.v1:Glyma.02G200800.1.Wm82.a2.v1:exon1:c.C875T:p.T292I,
Chr02	38447293	nonsynonymous	Glyma.02G200800.Wm82.a2.v1:Glyma.02G200800.1.Wm82.a2.v1:exon1:c.C958T:p.R320C,
Chr02	38497617	nonsynonymous	Glyma.02G201100.Wm82.a2.v1:Glyma.02G201100.1.Wm82.a2.v1:exon3:c.G577A:p.G193R,
Chr02	38613880	nonsynonymous	Glyma.02G201800.Wm82.a2.v1:Glyma.02G201800.1.Wm82.a2.v1:exon1:c.T736C:p.Y246H,
Chr02	38614591	nonsynonymous	Glyma.02G201800.Wm82.a2.v1:Glyma.02G201800.1.Wm82.a2.v1:exon1:c.C25A:p.L9M,
Chr02	38852430	nonsynonymous	Glyma.02G203200.Wm82.a2.v1:Glyma.02G203200.1.Wm82.a2.v1:exon17:c.G3590T:p.R1197I,Glyma.02G203200.Wm82.a2.v1:Glyma.02G203200.2.Wm82.a2.v1:exon17:c.G3590T:p.R1197I,Glyma.02G203200.Wm82.a2.v1:Glyma.02G203200.3.Wm82.a2.v1:exon17:c.G3590T:p.R1197I,Glyma.02G203200.Wm82.a2.v1:Glyma.02G203200.4.Wm82.a2.v1:exon17:c.G3590T:p.R1197I,
Chr02	38876516	nonsynonymous	Glyma.02G203300.Wm82.a2.v1:Glyma.02G203300.1.Wm82.a2.v1:exon10:c.G1237A:p.E413K,
Chr02	39040394	nonsynonymous	Glyma.02G205400.Wm82.a2.v1:Glyma.02G205400.1.Wm82.a2.v1:exon10:c.T1024C:p.Y342H,
Chr02	39080539	nonsynonymous	Glyma.02G205800.Wm82.a2.v1:Glyma.02G205800.1.Wm82.a2.v1:exon11:c.A1985T:p.K662I,
Chr02	39088262	nonsynonymous	Glyma.02G206000.Wm82.a2.v1:Glyma.02G206000.2.Wm82.a2.v1:exon4:c.G1544A:p.G515E,Glyma.02G206000.Wm82.a2.v1:Glyma.02G206000.4.Wm82.a2.v1:exon4:c.G1544A:p.G515E,Glyma.02G206000.Wm82.a2.v1:Glyma.02G206000.1.Wm82.a2.v1:exon5:c.G1544A:p.G515E,Glyma.02G206000.Wm82.a2.v1:Glyma.02G206000.3.Wm82.a2.v1:exon5:c.G1544A:p.G515E,
Chr02	39090127	nonsynonymous	Glyma.02G206000.Wm82.a2.v1:Glyma.02G206000.2.Wm82.a2.v1:exon2:c.G154A:p.A52T,Glyma.02G206000.Wm82.a2.v1:Glyma.02G206000.4.Wm82.a2.v1:exon2:c.G154A:p.A52T,Glyma.02G206000.Wm82.a2.v1:Glyma.02G206000.5.Wm82.a2.v1:exon2:c.G154A:p.A52T,Glyma.02G206000.Wm82.a2.v1:Glyma.02G206000.1.Wm82.a2.v1:exon3:c.G154A:p.A52T,Glyma.02G206000.Wm82.a2.v1:Glyma.02G206000.3.Wm82.a2.v1:exon3:c.G154A:p.A52T,
Chr02	39161009	nonsynonymous	Glyma.02G206500.Wm82.a2.v1:Glyma.02G206500.1.Wm82.a2.v1:exon5:c.C3325T:p.P1109S,Glyma.02G206500.Wm82.a2.v1:Glyma.02G206500.2.Wm82.a2.v1:exon6:c.C3325T:p.P1109S,
Chr02	39278381	nonsynonymous	Glyma.02G208000.Wm82.a2.v1:Glyma.02G208000.1.Wm82.a2.v1:exon1:c.T444A:p.D148E,
Chr02	39293620	nonsynonymous	Glyma.02G208100.Wm82.a2.v1:Glyma.02G208100.1.Wm82.a2.v1:exon1:c.G250A:p.A84T,
Chr02	39318383	nonsynonymous	Glyma.02G208200.Wm82.a2.v1:Glyma.02G208200.1.Wm82.a2.v1:exon1:c.C758T:p.P253L,
Chr02	39341305	nonsynonymous	Glyma.02G208400.Wm82.a2.v1:Glyma.02G208400.1.Wm82.a2.v1:exon1:c.C17T:p.T6I,Glyma.02G208400.Wm82.a2.v1:Glyma.02G208400.2.Wm82.a2.v1:exon1:c.C17T:p.T6I,
Chr02	39430408	nonsynonymous	Glyma.02G209100.Wm82.a2.v1:Glyma.02G209100.1.Wm82.a2.v1:exon7:c.C716T:p.P239L,Glyma.02G209100.Wm82.a2.v1:Glyma.02G209100.2.Wm82.a2.v1:exon8:c.C716T:p.P239L,
Chr02	39451160	nonsynonymous	Glyma.02G209300.Wm82.a2.v1:Glyma.02G209300.1.Wm82.a2.v1:exon3:c.G1003A:p.A335T,
Chr02	39451469	nonsynonymous	Glyma.02G209300.Wm82.a2.v1:Glyma.02G209300.1.Wm82.a2.v1:exon3:c.T1312A:p.L438M,
Chr02	39451519	nonsynonymous	Glyma.02G209300.Wm82.a2.v1:Glyma.02G209300.1.Wm82.a2.v1:exon3:c.G1362T:p.L454F,
Chr02	39451901	nonsynonymous	Glyma.02G209300.Wm82.a2.v1:Glyma.02G209300.1.Wm82.a2.v1:exon3:c.G1744A:p.D582N,
Chr02	39452264	nonsynonymous	Glyma.02G209300.Wm82.a2.v1:Glyma.02G209300.1.Wm82.a2.v1:exon4:c.G2071A:p.A691T,
Chr02	39493768	nonsynonymous	Glyma.02G209700.Wm82.a2.v1:Glyma.02G209700.1.Wm82.a2.v1:exon1:c.T50C:p.V17A,
Chr02	39549627	nonsynonymous	Glyma.02G210400.Wm82.a2.v1:Glyma.02G210400.1.Wm82.a2.v1:exon1:c.A1060G:p.R354G,
Chr02	39710508	nonsynonymous	Glyma.02G211800.Wm82.a2.v1:Glyma.02G211800.1.Wm82.a2.v1:exon3:c.A1790G:p.N597S,
Chr02	39752636	nonsynonymous	Glyma.02G212000.Wm82.a2.v1:Glyma.02G212000.1.Wm82.a2.v1:exon1:c.G1088A:p.S363N,
Chr02	39753602	nonsynonymous	Glyma.02G212000.Wm82.a2.v1:Glyma.02G212000.1.Wm82.a2.v1:exon1:c.C122T:p.S41F,
Chr02	39818368	nonsynonymous	Glyma.02G212400.Wm82.a2.v1:Glyma.02G212400.1.Wm82.a2.v1:exon6:c.C865G:p.L289V,
Chr02	39917967	nonsynonymous	Glyma.02G213100.Wm82.a2.v1:Glyma.02G213100.1.Wm82.a2.v1:exon4:c.T419A:p.M140K,
Chr02	39982457	nonsynonymous	Glyma.02G213700.Wm82.a2.v1:Glyma.02G213700.1.Wm82.a2.v1:exon10:c.A820G:p.R274G,
Chr02	40028912	nonsynonymous	Glyma.02G214200.Wm82.a2.v1:Glyma.02G214200.1.Wm82.a2.v1:exon5:c.G353T:p.G118V,
Chr02	40029218	nonsynonymous	Glyma.02G214200.Wm82.a2.v1:Glyma.02G214200.1.Wm82.a2.v1:exon4:c.T224C:p.I75T,
Chr02	40029334	nonsynonymous	Glyma.02G214200.Wm82.a2.v1:Glyma.02G214200.1.Wm82.a2.v1:exon3:c.A194T:p.Q65L,
Chr02	40029338	nonsynonymous	Glyma.02G214200.Wm82.a2.v1:Glyma.02G214200.1.Wm82.a2.v1:exon3:c.C190A:p.Q64K,
Chr02	40029356	stopgain	Glyma.02G214200.Wm82.a2.v1:Glyma.02G214200.1.Wm82.a2.v1:exon3:c.C172T:p.Q58X,
Chr02	40029361	nonsynonymous	Glyma.02G214200.Wm82.a2.v1:Glyma.02G214200.1.Wm82.a2.v1:exon3:c.T167G:p.L56R,
Chr02	40029442	nonsynonymous	Glyma.02G214200.Wm82.a2.v1:Glyma.02G214200.1.Wm82.a2.v1:exon3:c.A86G:p.N29S,
Chr02	40029569	nonsynonymous	Glyma.02G214200.Wm82.a2.v1:Glyma.02G214200.1.Wm82.a2.v1:exon2:c.T47C:p.F16S,
Chr02	40047508	nonsynonymous	Glyma.02G214300.Wm82.a2.v1:Glyma.02G214300.1.Wm82.a2.v1:exon24:c.T2538G:p.H846Q,
Chr02	40096882	nonsynonymous	Glyma.02G214900.Wm82.a2.v1:Glyma.02G214900.1.Wm82.a2.v1:exon2:c.C771A:p.D257E,
Chr02	40097163	nonsynonymous	Glyma.02G214900.Wm82.a2.v1:Glyma.02G214900.1.Wm82.a2.v1:exon2:c.G490T:p.A164S,
Chr02	40117215	nonsynonymous	Glyma.02G215100.Wm82.a2.v1:Glyma.02G215100.1.Wm82.a2.v1:exon2:c.G760A:p.E254K,
Chr02	40223453	nonsynonymous	Glyma.02G215800.Wm82.a2.v1:Glyma.02G215800.1.Wm82.a2.v1:exon19:c.G6706A:p.A2236T,
Chr02	40267404	nonsynonymous	Glyma.02G215900.Wm82.a2.v1:Glyma.02G215900.1.Wm82.a2.v1:exon5:c.G790A:p.D264N,
Chr02	40274001	nonsynonymous	Glyma.02G216000.Wm82.a2.v1:Glyma.02G216000.1.Wm82.a2.v1:exon11:c.C9809T:p.A3270V,Glyma.02G216000.Wm82.a2.v1:Glyma.02G216000.2.Wm82.a2.v1:exon11:c.C9809T:p.A3270V,
Chr02	40283776	nonsynonymous	Glyma.02G216000.Wm82.a2.v1:Glyma.02G216000.1.Wm82.a2.v1:exon5:c.T995C:p.V332A,Glyma.02G216000.Wm82.a2.v1:Glyma.02G216000.2.Wm82.a2.v1:exon5:c.T995C:p.V332A,
Chr02	40305964	nonsynonymous	Glyma.02G216300.Wm82.a2.v1:Glyma.02G216300.1.Wm82.a2.v1:exon8:c.G800A:p.S267N,Glyma.02G216300.Wm82.a2.v1:Glyma.02G216300.2.Wm82.a2.v1:exon8:c.G800A:p.S267N,
Chr02	40322848	nonsynonymous	Glyma.02G216400.Wm82.a2.v1:Glyma.02G216400.1.Wm82.a2.v1:exon9:c.G1136A:p.R379H,
Chr02	40407993	nonsynonymous	Glyma.02G217100.Wm82.a2.v1:Glyma.02G217100.3.Wm82.a2.v1:exon8:c.A866G:p.E289G,Glyma.02G217100.Wm82.a2.v1:Glyma.02G217100.2.Wm82.a2.v1:exon11:c.A1073G:p.E358G,Glyma.02G217100.Wm82.a2.v1:Glyma.02G217100.1.Wm82.a2.v1:exon12:c.A1118G:p.E373G,
Chr02	40420987	nonsynonymous	Glyma.02G217300.Wm82.a2.v1:Glyma.02G217300.1.Wm82.a2.v1:exon5:c.T468G:p.F156L,
Chr02	40667861	nonsynonymous	Glyma.02G218700.Wm82.a2.v1:Glyma.02G218700.1.Wm82.a2.v1:exon1:c.A167G:p.D56G,
Chr02	40683769	nonsynonymous	Glyma.02G218800.Wm82.a2.v1:Glyma.02G218800.1.Wm82.a2.v1:exon3:c.C1502T:p.T501I,
Chr02	40733394	nonsynonymous	Glyma.02G219400.Wm82.a2.v1:Glyma.02G219400.2.Wm82.a2.v1:exon3:c.G436A:p.D146N,Glyma.02G219400.Wm82.a2.v1:Glyma.02G219400.5.Wm82.a2.v1:exon3:c.G436A:p.D146N,Glyma.02G219400.Wm82.a2.v1:Glyma.02G219400.6.Wm82.a2.v1:exon3:c.G436A:p.D146N,Glyma.02G219400.Wm82.a2.v1:Glyma.02G219400.1.Wm82.a2.v1:exon4:c.G436A:p.D146N,Glyma.02G219400.Wm82.a2.v1:Glyma.02G219400.3.Wm82.a2.v1:exon4:c.G436A:p.D146N,Glyma.02G…
Chr02	40817522	nonsynonymous	Glyma.02G220300.Wm82.a2.v1:Glyma.02G220300.1.Wm82.a2.v1:exon3:c.G752A:p.G251D,
Chr02	40868107	nonsynonymous	Glyma.02G220800.Wm82.a2.v1:Glyma.02G220800.1.Wm82.a2.v1:exon6:c.C689A:p.P230Q,
Chr02	40920152	nonsynonymous	Glyma.02G221400.Wm82.a2.v1:Glyma.02G221400.1.Wm82.a2.v1:exon1:c.T179C:p.F60S,
Chr02	40921375	nonsynonymous	Glyma.02G221500.Wm82.a2.v1:Glyma.02G221500.1.Wm82.a2.v1:exon2:c.T69A:p.D23E,
Chr02	40921443	nonsynonymous	Glyma.02G221500.Wm82.a2.v1:Glyma.02G221500.1.Wm82.a2.v1:exon2:c.G137A:p.R46K,
Chr02	40921478	nonsynonymous	Glyma.02G221500.Wm82.a2.v1:Glyma.02G221500.1.Wm82.a2.v1:exon2:c.A172G:p.T58A,
Chr02	40921667	nonsynonymous	Glyma.02G221500.Wm82.a2.v1:Glyma.02G221500.1.Wm82.a2.v1:exon2:c.A361G:p.S121G,
Chr02	40954256	nonsynonymous	Glyma.02G222000.Wm82.a2.v1:Glyma.02G222000.5.Wm82.a2.v1:exon1:c.G169C:p.A57P,Glyma.02G222000.Wm82.a2.v1:Glyma.02G222000.6.Wm82.a2.v1:exon1:c.G169C:p.A57P,Glyma.02G222000.Wm82.a2.v1:Glyma.02G222000.1.Wm82.a2.v1:exon2:c.G202C:p.A68P,Glyma.02G222000.Wm82.a2.v1:Glyma.02G222000.2.Wm82.a2.v1:exon2:c.G202C:p.A68P,Glyma.02G222000.Wm82.a2.v1:Glyma.02G222000.3.Wm82.a2.v1:exon2:c.G169C:p.A57P,Glyma.02G22200…
Chr02	41004343	nonsynonymous	Glyma.02G222500.Wm82.a2.v1:Glyma.02G222500.1.Wm82.a2.v1:exon12:c.C1988A:p.T663K,
Chr02	41004757	nonsynonymous	Glyma.02G222500.Wm82.a2.v1:Glyma.02G222500.1.Wm82.a2.v1:exon11:c.T1806A:p.F602L,
Chr02	41066920	nonsynonymous	Glyma.02G222900.Wm82.a2.v1:Glyma.02G222900.1.Wm82.a2.v1:exon5:c.C808T:p.R270C,
Chr02	41067165	nonsynonymous	Glyma.02G222900.Wm82.a2.v1:Glyma.02G222900.1.Wm82.a2.v1:exon6:c.C959T:p.P320L,
Chr02	41096979	nonsynonymous	Glyma.02G223300.Wm82.a2.v1:Glyma.02G223300.1.Wm82.a2.v1:exon2:c.A295T:p.N99Y,Glyma.02G223300.Wm82.a2.v1:Glyma.02G223300.2.Wm82.a2.v1:exon3:c.A295T:p.N99Y,
Chr02	41098063	nonsynonymous	Glyma.02G223300.Wm82.a2.v1:Glyma.02G223300.1.Wm82.a2.v1:exon2:c.C1379T:p.A460V,Glyma.02G223300.Wm82.a2.v1:Glyma.02G223300.2.Wm82.a2.v1:exon3:c.C1379T:p.A460V,
Chr02	41146421	nonsynonymous	Glyma.02G223700.Wm82.a2.v1:Glyma.02G223700.1.Wm82.a2.v1:exon3:c.C238T:p.P80S,Glyma.02G223700.Wm82.a2.v1:Glyma.02G223700.2.Wm82.a2.v1:exon3:c.C238T:p.P80S,Glyma.02G223700.Wm82.a2.v1:Glyma.02G223700.3.Wm82.a2.v1:exon3:c.C238T:p.P80S,
Chr02	41157185	nonsynonymous	Glyma.02G223800.Wm82.a2.v1:Glyma.02G223800.1.Wm82.a2.v1:exon1:c.A1847C:p.D616A,
Chr02	41166538	nonsynonymous	Glyma.02G224000.Wm82.a2.v1:Glyma.02G224000.1.Wm82.a2.v1:exon5:c.G923A:p.R308K,
Chr02	41200002	nonsynonymous	Glyma.02G224500.Wm82.a2.v1:Glyma.02G224500.1.Wm82.a2.v1:exon3:c.G412A:p.E138K,
Chr02	41204120	nonsynonymous	Glyma.02G224600.Wm82.a2.v1:Glyma.02G224600.1.Wm82.a2.v1:exon3:c.A302G:p.Y101C,
Chr02	41216860	stopgain	Glyma.02G224700.Wm82.a2.v1:Glyma.02G224700.1.Wm82.a2.v1:exon1:c.G360A:p.W120X,
Chr02	41256663	nonsynonymous	Glyma.02G225200.Wm82.a2.v1:Glyma.02G225200.1.Wm82.a2.v1:exon1:c.G983T:p.G328V,Glyma.02G225200.Wm82.a2.v1:Glyma.02G225200.2.Wm82.a2.v1:exon1:c.G983T:p.G328V,
Chr02	41281988	nonsynonymous	Glyma.02G225600.Wm82.a2.v1:Glyma.02G225600.1.Wm82.a2.v1:exon1:c.G172A:p.A58T,
Chr02	41285937	nonsynonymous	Glyma.02G225700.Wm82.a2.v1:Glyma.02G225700.1.Wm82.a2.v1:exon3:c.T914C:p.M305T,
Chr02	41309043	nonsynonymous	Glyma.02G226200.Wm82.a2.v1:Glyma.02G226200.1.Wm82.a2.v1:exon2:c.A490T:p.R164W,
Chr02	41309103	nonsynonymous	Glyma.02G226200.Wm82.a2.v1:Glyma.02G226200.1.Wm82.a2.v1:exon2:c.T430G:p.F144V,
Chr02	41309544	nonsynonymous	Glyma.02G226200.Wm82.a2.v1:Glyma.02G226200.1.Wm82.a2.v1:exon1:c.G95C:p.C32S,
Chr02	41321742	nonsynonymous	Glyma.02G226300.Wm82.a2.v1:Glyma.02G226300.1.Wm82.a2.v1:exon9:c.G1067A:p.R356H,
Chr02	41321799	nonsynonymous	Glyma.02G226300.Wm82.a2.v1:Glyma.02G226300.1.Wm82.a2.v1:exon9:c.C1124T:p.S375L,
Chr02	41334759	nonsynonymous	Glyma.02G226400.Wm82.a2.v1:Glyma.02G226400.1.Wm82.a2.v1:exon2:c.A74G:p.E25G,
Chr02	41388538	nonsynonymous	Glyma.02G226900.Wm82.a2.v1:Glyma.02G226900.1.Wm82.a2.v1:exon1:c.G190C:p.A64P,Glyma.02G226900.Wm82.a2.v1:Glyma.02G226900.2.Wm82.a2.v1:exon1:c.G190C:p.A64P,
Chr02	41391822	nonsynonymous	Glyma.02G226900.Wm82.a2.v1:Glyma.02G226900.1.Wm82.a2.v1:exon3:c.T1510G:p.S504A,Glyma.02G226900.Wm82.a2.v1:Glyma.02G226900.2.Wm82.a2.v1:exon3:c.T1510G:p.S504A,
Chr02	41392377	nonsynonymous	Glyma.02G226900.Wm82.a2.v1:Glyma.02G226900.1.Wm82.a2.v1:exon4:c.G1981C:p.G661R,Glyma.02G226900.Wm82.a2.v1:Glyma.02G226900.2.Wm82.a2.v1:exon4:c.G1975C:p.G659R,
Chr02	41408028	nonsynonymous	Glyma.02G227100.Wm82.a2.v1:Glyma.02G227100.1.Wm82.a2.v1:exon2:c.A1153G:p.I385V,
Chr02	41482819	nonsynonymous	Glyma.02G227900.Wm82.a2.v1:Glyma.02G227900.1.Wm82.a2.v1:exon2:c.G1003A:p.A335T,
Chr02	41483024	nonsynonymous	Glyma.02G227900.Wm82.a2.v1:Glyma.02G227900.1.Wm82.a2.v1:exon2:c.C1208T:p.P403L,
Chr02	41568436	nonsynonymous	Glyma.02G228300.Wm82.a2.v1:Glyma.02G228300.1.Wm82.a2.v1:exon1:c.T1300C:p.Y434H,
Chr02	41636006	nonsynonymous	Glyma.02G228900.Wm82.a2.v1:Glyma.02G228900.1.Wm82.a2.v1:exon4:c.C416T:p.S139L,
Chr02	41656196	stopgain	Glyma.02G229100.Wm82.a2.v1:Glyma.02G229100.1.Wm82.a2.v1:exon3:c.G1017A:p.W339X,
Chr02	41689080	nonsynonymous	Glyma.02G229400.Wm82.a2.v1:Glyma.02G229400.1.Wm82.a2.v1:exon1:c.A476T:p.E159V,
Chr02	41771832	nonsynonymous	Glyma.02G230200.Wm82.a2.v1:Glyma.02G230200.1.Wm82.a2.v1:exon1:c.C272T:p.A91V,Glyma.02G230200.Wm82.a2.v1:Glyma.02G230200.2.Wm82.a2.v1:exon1:c.C272T:p.A91V,Glyma.02G230200.Wm82.a2.v1:Glyma.02G230200.3.Wm82.a2.v1:exon1:c.C272T:p.A91V,Glyma.02G230200.Wm82.a2.v1:Glyma.02G230200.4.Wm82.a2.v1:exon1:c.C272T:p.A91V,Glyma.02G230200.Wm82.a2.v1:Glyma.02G230200.5.Wm82.a2.v1:exon1:c.C272T:p.A91V,Glyma.02G23020…
Chr02	41810362	nonsynonymous	Glyma.02G230500.Wm82.a2.v1:Glyma.02G230500.1.Wm82.a2.v1:exon1:c.T14C:p.V5A,Glyma.02G230500.Wm82.a2.v1:Glyma.02G230500.2.Wm82.a2.v1:exon1:c.T14C:p.V5A,
Chr02	41822944	nonsynonymous	Glyma.02G230700.Wm82.a2.v1:Glyma.02G230700.1.Wm82.a2.v1:exon1:c.G346A:p.V116M,
Chr02	41844668	nonsynonymous	Glyma.02G230900.Wm82.a2.v1:Glyma.02G230900.1.Wm82.a2.v1:exon2:c.G1272T:p.R424S,
Chr02	41895230	nonsynonymous	Glyma.02G231800.Wm82.a2.v1:Glyma.02G231800.1.Wm82.a2.v1:exon1:c.A107G:p.K36R,Glyma.02G231800.Wm82.a2.v1:Glyma.02G231800.2.Wm82.a2.v1:exon1:c.A107G:p.K36R,
Chr02	42039738	nonsynonymous	Glyma.02G232900.Wm82.a2.v1:Glyma.02G232900.1.Wm82.a2.v1:exon16:c.A5551G:p.T1851A,Glyma.02G232900.Wm82.a2.v1:Glyma.02G232900.2.Wm82.a2.v1:exon16:c.A5551G:p.T1851A,
Chr02	42117440	nonsynonymous	Glyma.02G233700.Wm82.a2.v1:Glyma.02G233700.1.Wm82.a2.v1:exon9:c.A1060G:p.T354A,
Chr02	42185235	nonsynonymous	Glyma.02G234500.Wm82.a2.v1:Glyma.02G234500.1.Wm82.a2.v1:exon1:c.A587G:p.D196G,
Chr02	42185745	nonsynonymous	Glyma.02G234500.Wm82.a2.v1:Glyma.02G234500.1.Wm82.a2.v1:exon1:c.A1097G:p.N366S,
Chr02	42188796	stopgain	Glyma.02G234500.Wm82.a2.v1:Glyma.02G234500.1.Wm82.a2.v1:exon2:c.G1603T:p.E535X,
Chr02	42199267	nonsynonymous	Glyma.02G234600.Wm82.a2.v1:Glyma.02G234600.1.Wm82.a2.v1:exon3:c.C610A:p.P204T,Glyma.02G234600.Wm82.a2.v1:Glyma.02G234600.2.Wm82.a2.v1:exon3:c.C532A:p.P178T,
Chr02	42199296	nonsynonymous	Glyma.02G234600.Wm82.a2.v1:Glyma.02G234600.1.Wm82.a2.v1:exon3:c.A581C:p.H194P,Glyma.02G234600.Wm82.a2.v1:Glyma.02G234600.2.Wm82.a2.v1:exon3:c.A503C:p.H168P,
Chr02	42257240	nonsynonymous	Glyma.02G235100.Wm82.a2.v1:Glyma.02G235100.1.Wm82.a2.v1:exon1:c.C20T:p.A7V,
Chr02	42291963	nonsynonymous	Glyma.02G235400.Wm82.a2.v1:Glyma.02G235400.1.Wm82.a2.v1:exon1:c.G82A:p.A28T,
Chr02	42292549	nonsynonymous	Glyma.02G235400.Wm82.a2.v1:Glyma.02G235400.1.Wm82.a2.v1:exon2:c.T212C:p.I71T,
Chr02	42293284	nonsynonymous	Glyma.02G235400.Wm82.a2.v1:Glyma.02G235400.1.Wm82.a2.v1:exon2:c.A947T:p.H316L,
Chr02	42301521	nonsynonymous	Glyma.02G235600.Wm82.a2.v1:Glyma.02G235600.1.Wm82.a2.v1:exon1:c.A910G:p.S304G,
Chr02	42354167	startloss	Glyma.02G236000.Wm82.a2.v1:Glyma.02G236000.1.Wm82.a2.v1:exon1:c.T2C:p.M1T,
Chr02	42360713	nonsynonymous	Glyma.02G236100.Wm82.a2.v1:Glyma.02G236100.1.Wm82.a2.v1:exon1:c.T254A:p.I85N,
Chr02	42371368	nonsynonymous	Glyma.02G236200.Wm82.a2.v1:Glyma.02G236200.1.Wm82.a2.v1:exon1:c.G185T:p.S62I,
Chr02	42521819	nonsynonymous	Glyma.02G237100.Wm82.a2.v1:Glyma.02G237100.1.Wm82.a2.v1:exon4:c.T1250G:p.V417G,
Chr02	42523432	nonsynonymous	Glyma.02G237100.Wm82.a2.v1:Glyma.02G237100.1.Wm82.a2.v1:exon3:c.C932A:p.T311N,
Chr02	42580515	nonsynonymous	Glyma.02G237400.Wm82.a2.v1:Glyma.02G237400.1.Wm82.a2.v1:exon2:c.T163C:p.W55R,
Chr02	42597580	nonsynonymous	Glyma.02G237600.Wm82.a2.v1:Glyma.02G237600.1.Wm82.a2.v1:exon7:c.G913A:p.V305I,
Chr02	42711560	nonsynonymous	Glyma.02G238500.Wm82.a2.v1:Glyma.02G238500.1.Wm82.a2.v1:exon1:c.G262A:p.D88N,
Chr02	42747704	nonsynonymous	Glyma.02G239000.Wm82.a2.v1:Glyma.02G239000.1.Wm82.a2.v1:exon1:c.A392C:p.E131A,
Chr02	42747875	nonsynonymous	Glyma.02G239000.Wm82.a2.v1:Glyma.02G239000.1.Wm82.a2.v1:exon1:c.G563C:p.G188A,
Chr02	42747974	nonsynonymous	Glyma.02G239000.Wm82.a2.v1:Glyma.02G239000.1.Wm82.a2.v1:exon1:c.A662G:p.K221R,
Chr02	42785057	nonsynonymous	Glyma.02G239400.Wm82.a2.v1:Glyma.02G239400.1.Wm82.a2.v1:exon1:c.T1195G:p.C399G,
Chr02	42848612	nonsynonymous	Glyma.02G239800.Wm82.a2.v1:Glyma.02G239800.1.Wm82.a2.v1:exon1:c.C158A:p.S53Y,
Chr02	42868381	nonsynonymous	Glyma.02G240100.Wm82.a2.v1:Glyma.02G240100.1.Wm82.a2.v1:exon3:c.A212G:p.N71S,
Chr02	42895761	nonsynonymous	Glyma.02G240400.Wm82.a2.v1:Glyma.02G240400.1.Wm82.a2.v1:exon8:c.G1222C:p.G408R,
Chr02	42917810	nonsynonymous	Glyma.02G240700.Wm82.a2.v1:Glyma.02G240700.1.Wm82.a2.v1:exon1:c.C91T:p.P31S,Glyma.02G240700.Wm82.a2.v1:Glyma.02G240700.2.Wm82.a2.v1:exon1:c.C91T:p.P31S,Glyma.02G240700.Wm82.a2.v1:Glyma.02G240700.3.Wm82.a2.v1:exon1:c.C91T:p.P31S,Glyma.02G240700.Wm82.a2.v1:Glyma.02G240700.4.Wm82.a2.v1:exon1:c.C91T:p.P31S,Glyma.02G240700.Wm82.a2.v1:Glyma.02G240700.5.Wm82.a2.v1:exon1:c.C91T:p.P31S,Glyma.02G240700.Wm8…
Chr02	42951623	nonsynonymous	Glyma.02G241100.Wm82.a2.v1:Glyma.02G241100.1.Wm82.a2.v1:exon1:c.A4C:p.T2P,
Chr02	42956703	nonsynonymous	Glyma.02G241100.Wm82.a2.v1:Glyma.02G241100.1.Wm82.a2.v1:exon19:c.A1222G:p.N408D,
Chr02	43022305	nonsynonymous	Glyma.02G241800.Wm82.a2.v1:Glyma.02G241800.1.Wm82.a2.v1:exon1:c.G37A:p.V13M,
Chr02	43088088	stopgain	Glyma.02G242300.Wm82.a2.v1:Glyma.02G242300.1.Wm82.a2.v1:exon1:c.C73T:p.R25X,
Chr02	43113972	nonsynonymous	Glyma.02G242700.Wm82.a2.v1:Glyma.02G242700.1.Wm82.a2.v1:exon1:c.G1504A:p.V502I,
Chr02	43115614	nonsynonymous	Glyma.02G242800.Wm82.a2.v1:Glyma.02G242800.1.Wm82.a2.v1:exon2:c.C460T:p.R154C,
Chr02	43123561	nonsynonymous	Glyma.02G242900.Wm82.a2.v1:Glyma.02G242900.1.Wm82.a2.v1:exon1:c.C1105A:p.L369I,
Chr02	43134160	nonsynonymous	Glyma.02G243200.Wm82.a2.v1:Glyma.02G243200.1.Wm82.a2.v1:exon2:c.C409A:p.L137M,
Chr02	43138864	nonsynonymous	Glyma.02G243400.Wm82.a2.v1:Glyma.02G243400.1.Wm82.a2.v1:exon13:c.G2455A:p.G819S,Glyma.02G243400.Wm82.a2.v1:Glyma.02G243400.2.Wm82.a2.v1:exon13:c.G2083A:p.G695S,
Chr02	43145002	nonsynonymous	Glyma.02G243400.Wm82.a2.v1:Glyma.02G243400.1.Wm82.a2.v1:exon2:c.T489A:p.S163R,Glyma.02G243400.Wm82.a2.v1:Glyma.02G243400.2.Wm82.a2.v1:exon2:c.T117A:p.S39R,
Chr02	43161325	nonsynonymous	Glyma.02G243500.Wm82.a2.v1:Glyma.02G243500.1.Wm82.a2.v1:exon1:c.A1748G:p.D583G,
Chr02	43168627	nonsynonymous	Glyma.02G243600.Wm82.a2.v1:Glyma.02G243600.1.Wm82.a2.v1:exon2:c.G890C:p.G297A,
Chr02	43180741	nonsynonymous	Glyma.02G243700.Wm82.a2.v1:Glyma.02G243700.4.Wm82.a2.v1:exon3:c.G239A:p.R80Q,Glyma.02G243700.Wm82.a2.v1:Glyma.02G243700.2.Wm82.a2.v1:exon5:c.G488A:p.R163Q,Glyma.02G243700.Wm82.a2.v1:Glyma.02G243700.3.Wm82.a2.v1:exon5:c.G512A:p.R171Q,Glyma.02G243700.Wm82.a2.v1:Glyma.02G243700.1.Wm82.a2.v1:exon6:c.G545A:p.R182Q,
Chr02	43193692	nonsynonymous	Glyma.02G243900.Wm82.a2.v1:Glyma.02G243900.1.Wm82.a2.v1:exon10:c.G751A:p.D251N,
Chr02	43259724	nonsynonymous	Glyma.02G244500.Wm82.a2.v1:Glyma.02G244500.1.Wm82.a2.v1:exon6:c.A543C:p.K181N,
Chr02	43270212	nonsynonymous	Glyma.02G244600.Wm82.a2.v1:Glyma.02G244600.1.Wm82.a2.v1:exon3:c.G748C:p.D250H,
Chr02	43293317	nonsynonymous	Glyma.02G244700.Wm82.a2.v1:Glyma.02G244700.1.Wm82.a2.v1:exon2:c.A1045G:p.I349V,Glyma.02G244700.Wm82.a2.v1:Glyma.02G244700.2.Wm82.a2.v1:exon2:c.A1024G:p.I342V,Glyma.02G244700.Wm82.a2.v1:Glyma.02G244700.3.Wm82.a2.v1:exon2:c.A922G:p.I308V,Glyma.02G244700.Wm82.a2.v1:Glyma.02G244700.4.Wm82.a2.v1:exon2:c.A922G:p.I308V,
Chr02	43328478	nonsynonymous	Glyma.02G245100.Wm82.a2.v1:Glyma.02G245100.2.Wm82.a2.v1:exon2:c.G64A:p.A22T,Glyma.02G245100.Wm82.a2.v1:Glyma.02G245100.1.Wm82.a2.v1:exon3:c.G64A:p.A22T,
Chr02	43367137	nonsynonymous	Glyma.02G245500.Wm82.a2.v1:Glyma.02G245500.1.Wm82.a2.v1:exon1:c.T247C:p.S83P,
Chr02	43370184	nonsynonymous	Glyma.02G245500.Wm82.a2.v1:Glyma.02G245500.1.Wm82.a2.v1:exon8:c.A1416T:p.Q472H,
Chr02	43480687	nonsynonymous	Glyma.02G247000.Wm82.a2.v1:Glyma.02G247000.1.Wm82.a2.v1:exon1:c.G517T:p.A173S,
Chr02	43518948	stoploss	Glyma.02G247400.Wm82.a2.v1:Glyma.02G247400.1.Wm82.a2.v1:exon13:c.A1175T:p.X392L,
Chr02	43550166	nonsynonymous	Glyma.02G248000.Wm82.a2.v1:Glyma.02G248000.1.Wm82.a2.v1:exon2:c.A95T:p.Q32L,
Chr02	43559616	nonsynonymous	Glyma.02G248200.Wm82.a2.v1:Glyma.02G248200.1.Wm82.a2.v1:exon1:c.G10A:p.E4K,
Chr02	43693126	nonsynonymous	Glyma.02G249400.Wm82.a2.v1:Glyma.02G249400.1.Wm82.a2.v1:exon1:c.G140T:p.G47V,Glyma.02G249400.Wm82.a2.v1:Glyma.02G249400.2.Wm82.a2.v1:exon1:c.G140T:p.G47V,
Chr02	43783910	nonsynonymous	Glyma.02G250300.Wm82.a2.v1:Glyma.02G250300.1.Wm82.a2.v1:exon4:c.G999T:p.L333F,
Chr02	43790306	nonsynonymous	Glyma.02G250400.Wm82.a2.v1:Glyma.02G250400.1.Wm82.a2.v1:exon2:c.A688G:p.T230A,
Chr02	43998025	nonsynonymous	Glyma.02G252700.Wm82.a2.v1:Glyma.02G252700.1.Wm82.a2.v1:exon2:c.C477A:p.N159K,
Chr02	43998968	nonsynonymous	Glyma.02G252700.Wm82.a2.v1:Glyma.02G252700.1.Wm82.a2.v1:exon5:c.G1094C:p.R365P,
Chr02	44038415	nonsynonymous	Glyma.02G253100.Wm82.a2.v1:Glyma.02G253100.1.Wm82.a2.v1:exon2:c.C809G:p.P270R,
Chr02	44089445	nonsynonymous	Glyma.02G253800.Wm82.a2.v1:Glyma.02G253800.1.Wm82.a2.v1:exon2:c.C92T:p.P31L,
Chr02	44226921	nonsynonymous	Glyma.02G255200.Wm82.a2.v1:Glyma.02G255200.1.Wm82.a2.v1:exon1:c.C980T:p.A327V,
Chr02	44232922	nonsynonymous	Glyma.02G255400.Wm82.a2.v1:Glyma.02G255400.1.Wm82.a2.v1:exon1:c.A325C:p.K109Q,
Chr02	44289415	nonsynonymous	Glyma.02G256100.Wm82.a2.v1:Glyma.02G256100.1.Wm82.a2.v1:exon3:c.A836T:p.Y279F,
Chr02	44347068	nonsynonymous	Glyma.02G256900.Wm82.a2.v1:Glyma.02G256900.2.Wm82.a2.v1:exon3:c.T595C:p.F199L,
Chr02	44425584	nonsynonymous	Glyma.02G257700.Wm82.a2.v1:Glyma.02G257700.1.Wm82.a2.v1:exon2:c.A604G:p.R202G,
Chr02	44448280	nonsynonymous	Glyma.02G257900.Wm82.a2.v1:Glyma.02G257900.1.Wm82.a2.v1:exon1:c.G536A:p.G179E,Glyma.02G257900.Wm82.a2.v1:Glyma.02G257900.2.Wm82.a2.v1:exon1:c.G536A:p.G179E,
Chr02	44458026	nonsynonymous	Glyma.02G258000.Wm82.a2.v1:Glyma.02G258000.1.Wm82.a2.v1:exon1:c.G144T:p.K48N,Glyma.02G258000.Wm82.a2.v1:Glyma.02G258000.2.Wm82.a2.v1:exon2:c.G102T:p.K34N,
Chr02	44460722	nonsynonymous	Glyma.02G258000.Wm82.a2.v1:Glyma.02G258000.1.Wm82.a2.v1:exon5:c.A1234G:p.N412D,Glyma.02G258000.Wm82.a2.v1:Glyma.02G258000.2.Wm82.a2.v1:exon6:c.A1192G:p.N398D,
Chr02	44493168	nonsynonymous	Glyma.02G258100.Wm82.a2.v1:Glyma.02G258100.1.Wm82.a2.v1:exon11:c.T2125C:p.S709P,
Chr02	44501240	nonsynonymous	Glyma.02G258100.Wm82.a2.v1:Glyma.02G258100.1.Wm82.a2.v1:exon1:c.C19T:p.R7C,
Chr02	44525933	nonsynonymous	Glyma.02G258200.Wm82.a2.v1:Glyma.02G258200.1.Wm82.a2.v1:exon25:c.C4360T:p.R1454W,
Chr02	44624443	nonsynonymous	Glyma.02G259100.Wm82.a2.v1:Glyma.02G259100.1.Wm82.a2.v1:exon2:c.G718T:p.A240S,
Chr02	44628977	nonsynonymous	Glyma.02G259200.Wm82.a2.v1:Glyma.02G259200.1.Wm82.a2.v1:exon1:c.A7G:p.N3D,
Chr02	44640325	nonsynonymous	Glyma.02G259400.Wm82.a2.v1:Glyma.02G259400.1.Wm82.a2.v1:exon4:c.A1184T:p.K395M,
Chr02	44652518	nonsynonymous	Glyma.02G259500.Wm82.a2.v1:Glyma.02G259500.1.Wm82.a2.v1:exon3:c.G565A:p.D189N,
Chr02	44721042	nonsynonymous	Glyma.02G261000.Wm82.a2.v1:Glyma.02G261000.1.Wm82.a2.v1:exon1:c.C90A:p.S30R,
Chr02	44777006	nonsynonymous	Glyma.02G261800.Wm82.a2.v1:Glyma.02G261800.1.Wm82.a2.v1:exon2:c.C31T:p.L11F,Glyma.02G261800.Wm82.a2.v1:Glyma.02G261800.2.Wm82.a2.v1:exon2:c.C31T:p.L11F,Glyma.02G261800.Wm82.a2.v1:Glyma.02G261800.3.Wm82.a2.v1:exon2:c.C31T:p.L11F,
Chr02	44830952	nonsynonymous	Glyma.02G262300.Wm82.a2.v1:Glyma.02G262300.1.Wm82.a2.v1:exon12:c.C2240T:p.P747L,
Chr02	44830986	nonsynonymous	Glyma.02G262300.Wm82.a2.v1:Glyma.02G262300.1.Wm82.a2.v1:exon12:c.G2274A:p.M758I,
Chr02	44894570	nonsynonymous	Glyma.02G263300.Wm82.a2.v1:Glyma.02G263300.1.Wm82.a2.v1:exon5:c.A991G:p.N331D,Glyma.02G263300.Wm82.a2.v1:Glyma.02G263300.2.Wm82.a2.v1:exon5:c.A991G:p.N331D,
Chr02	44927745	nonsynonymous	Glyma.02G263900.Wm82.a2.v1:Glyma.02G263900.1.Wm82.a2.v1:exon6:c.G574A:p.A192T,
Chr02	44954418	nonsynonymous	Glyma.02G264300.Wm82.a2.v1:Glyma.02G264300.1.Wm82.a2.v1:exon2:c.G1226T:p.G409V,
Chr02	44980787	nonsynonymous	Glyma.02G264700.Wm82.a2.v1:Glyma.02G264700.1.Wm82.a2.v1:exon1:c.C760T:p.H254Y,
Chr02	45029164	nonsynonymous	Glyma.02G265300.Wm82.a2.v1:Glyma.02G265300.1.Wm82.a2.v1:exon1:c.G79A:p.D27N,Glyma.02G265300.Wm82.a2.v1:Glyma.02G265300.2.Wm82.a2.v1:exon1:c.G79A:p.D27N,
Chr02	45029180	nonsynonymous	Glyma.02G265300.Wm82.a2.v1:Glyma.02G265300.1.Wm82.a2.v1:exon1:c.A63T:p.Q21H,Glyma.02G265300.Wm82.a2.v1:Glyma.02G265300.2.Wm82.a2.v1:exon1:c.A63T:p.Q21H,
Chr02	45029200	nonsynonymous	Glyma.02G265300.Wm82.a2.v1:Glyma.02G265300.1.Wm82.a2.v1:exon1:c.G43A:p.V15M,Glyma.02G265300.Wm82.a2.v1:Glyma.02G265300.2.Wm82.a2.v1:exon1:c.G43A:p.V15M,
Chr02	45140866	nonsynonymous	Glyma.02G266800.Wm82.a2.v1:Glyma.02G266800.2.Wm82.a2.v1:exon11:c.T1805C:p.L602S,Glyma.02G266800.Wm82.a2.v1:Glyma.02G266800.1.Wm82.a2.v1:exon12:c.T1967C:p.L656S,Glyma.02G266800.Wm82.a2.v1:Glyma.02G266800.3.Wm82.a2.v1:exon12:c.T1235C:p.L412S,
Chr02	45164674	nonsynonymous	Glyma.02G267300.Wm82.a2.v1:Glyma.02G267300.1.Wm82.a2.v1:exon12:c.G1636A:p.G546S,Glyma.02G267300.Wm82.a2.v1:Glyma.02G267300.2.Wm82.a2.v1:exon12:c.G1594A:p.G532S,Glyma.02G267300.Wm82.a2.v1:Glyma.02G267300.3.Wm82.a2.v1:exon12:c.G1594A:p.G532S,Glyma.02G267300.Wm82.a2.v1:Glyma.02G267300.4.Wm82.a2.v1:exon12:c.G1636A:p.G546S,Glyma.02G267300.Wm82.a2.v1:Glyma.02G267300.5.Wm82.a2.v1:exon12:c.G1636A:p.G546S…
Chr02	45165906	nonsynonymous	Glyma.02G267300.Wm82.a2.v1:Glyma.02G267300.1.Wm82.a2.v1:exon10:c.G1473T:p.E491D,Glyma.02G267300.Wm82.a2.v1:Glyma.02G267300.2.Wm82.a2.v1:exon10:c.G1473T:p.E491D,Glyma.02G267300.Wm82.a2.v1:Glyma.02G267300.3.Wm82.a2.v1:exon10:c.G1473T:p.E491D,Glyma.02G267300.Wm82.a2.v1:Glyma.02G267300.4.Wm82.a2.v1:exon10:c.G1473T:p.E491D,Glyma.02G267300.Wm82.a2.v1:Glyma.02G267300.5.Wm82.a2.v1:exon10:c.G1473T:p.E491D…
Chr02	45204105	nonsynonymous	Glyma.02G267600.Wm82.a2.v1:Glyma.02G267600.2.Wm82.a2.v1:exon2:c.C52T:p.H18Y,Glyma.02G267600.Wm82.a2.v1:Glyma.02G267600.1.Wm82.a2.v1:exon3:c.C52T:p.H18Y,
Chr02	45317471	nonsynonymous	Glyma.02G269000.Wm82.a2.v1:Glyma.02G269000.1.Wm82.a2.v1:exon2:c.G554A:p.R185H,
Chr02	45403556	nonsynonymous	Glyma.02G269900.Wm82.a2.v1:Glyma.02G269900.1.Wm82.a2.v1:exon1:c.T162A:p.H54Q,
Chr02	45420197	nonsynonymous	Glyma.02G270100.Wm82.a2.v1:Glyma.02G270100.1.Wm82.a2.v1:exon11:c.G2642A:p.S881N,
Chr02	45437663	nonsynonymous	Glyma.02G270300.Wm82.a2.v1:Glyma.02G270300.1.Wm82.a2.v1:exon2:c.T1355C:p.V452A,
Chr02	45504567	nonsynonymous	Glyma.02G271200.Wm82.a2.v1:Glyma.02G271200.1.Wm82.a2.v1:exon1:c.C68A:p.A23D,
Chr02	45505101	nonsynonymous	Glyma.02G271200.Wm82.a2.v1:Glyma.02G271200.1.Wm82.a2.v1:exon2:c.G317C:p.W106S,
Chr02	45505950	nonsynonymous	Glyma.02G271200.Wm82.a2.v1:Glyma.02G271200.1.Wm82.a2.v1:exon4:c.A1077G:p.I359M,
Chr02	45506087	stopgain	Glyma.02G271200.Wm82.a2.v1:Glyma.02G271200.1.Wm82.a2.v1:exon4:c.C1214A:p.S405X,
Chr02	45506281	nonsynonymous	Glyma.02G271200.Wm82.a2.v1:Glyma.02G271200.1.Wm82.a2.v1:exon5:c.C1388T:p.P463L,
Chr02	45601882	nonsynonymous	Glyma.02G272200.Wm82.a2.v1:Glyma.02G272200.1.Wm82.a2.v1:exon10:c.A3956T:p.K1319I,
Chr02	45617026	nonsynonymous	Glyma.02G272300.Wm82.a2.v1:Glyma.02G272300.1.Wm82.a2.v1:exon2:c.A104G:p.D35G,
Chr02	45652125	nonsynonymous	Glyma.02G272800.Wm82.a2.v1:Glyma.02G272800.1.Wm82.a2.v1:exon3:c.C752A:p.T251N,
Chr02	45670143	nonsynonymous	Glyma.02G273100.Wm82.a2.v1:Glyma.02G273100.1.Wm82.a2.v1:exon1:c.C55A:p.H19N,
Chr02	45699083	nonsynonymous	Glyma.02G273500.Wm82.a2.v1:Glyma.02G273500.1.Wm82.a2.v1:exon2:c.T145A:p.S49T,Glyma.02G273500.Wm82.a2.v1:Glyma.02G273500.2.Wm82.a2.v1:exon2:c.T145A:p.S49T,
Chr02	45705863	nonsynonymous	Glyma.02G273700.Wm82.a2.v1:Glyma.02G273700.1.Wm82.a2.v1:exon2:c.A865G:p.I289V,
Chr02	45714059	nonsynonymous	Glyma.02G274000.Wm82.a2.v1:Glyma.02G274000.1.Wm82.a2.v1:exon4:c.C373G:p.L125V,Glyma.02G274000.Wm82.a2.v1:Glyma.02G274000.2.Wm82.a2.v1:exon4:c.C373G:p.L125V,
Chr02	45743727	nonsynonymous	Glyma.02G274300.Wm82.a2.v1:Glyma.02G274300.1.Wm82.a2.v1:exon2:c.A798C:p.E266D,Glyma.02G274300.Wm82.a2.v1:Glyma.02G274300.2.Wm82.a2.v1:exon2:c.A798C:p.E266D,Glyma.02G274300.Wm82.a2.v1:Glyma.02G274300.3.Wm82.a2.v1:exon2:c.A798C:p.E266D,Glyma.02G274300.Wm82.a2.v1:Glyma.02G274300.4.Wm82.a2.v1:exon2:c.A798C:p.E266D,Glyma.02G274300.Wm82.a2.v1:Glyma.02G274300.5.Wm82.a2.v1:exon3:c.A798C:p.E266D,
Chr02	45743737	nonsynonymous	Glyma.02G274300.Wm82.a2.v1:Glyma.02G274300.1.Wm82.a2.v1:exon2:c.A808G:p.T270A,Glyma.02G274300.Wm82.a2.v1:Glyma.02G274300.2.Wm82.a2.v1:exon2:c.A808G:p.T270A,Glyma.02G274300.Wm82.a2.v1:Glyma.02G274300.3.Wm82.a2.v1:exon2:c.A808G:p.T270A,Glyma.02G274300.Wm82.a2.v1:Glyma.02G274300.4.Wm82.a2.v1:exon2:c.A808G:p.T270A,Glyma.02G274300.Wm82.a2.v1:Glyma.02G274300.5.Wm82.a2.v1:exon3:c.A808G:p.T270A,
Chr02	45745496	nonsynonymous	Glyma.02G274300.Wm82.a2.v1:Glyma.02G274300.1.Wm82.a2.v1:exon5:c.G1480A:p.V494I,Glyma.02G274300.Wm82.a2.v1:Glyma.02G274300.2.Wm82.a2.v1:exon5:c.G1480A:p.V494I,Glyma.02G274300.Wm82.a2.v1:Glyma.02G274300.3.Wm82.a2.v1:exon5:c.G1480A:p.V494I,Glyma.02G274300.Wm82.a2.v1:Glyma.02G274300.4.Wm82.a2.v1:exon5:c.G1480A:p.V494I,Glyma.02G274300.Wm82.a2.v1:Glyma.02G274300.5.Wm82.a2.v1:exon6:c.G1480A:p.V494I,
Chr02	45757988	nonsynonymous	Glyma.02G274500.Wm82.a2.v1:Glyma.02G274500.1.Wm82.a2.v1:exon4:c.G2849A:p.R950H,Glyma.02G274500.Wm82.a2.v1:Glyma.02G274500.10.Wm82.a2.v1:exon4:c.G2831A:p.R944H,Glyma.02G274500.Wm82.a2.v1:Glyma.02G274500.11.Wm82.a2.v1:exon4:c.G2849A:p.R950H,Glyma.02G274500.Wm82.a2.v1:Glyma.02G274500.2.Wm82.a2.v1:exon4:c.G2843A:p.R948H,Glyma.02G274500.Wm82.a2.v1:Glyma.02G274500.3.Wm82.a2.v1:exon4:c.G2843A:p.R948H,Gl…
Chr02	45758983	nonsynonymous	Glyma.02G274500.Wm82.a2.v1:Glyma.02G274500.1.Wm82.a2.v1:exon3:c.T1960C:p.F654L,Glyma.02G274500.Wm82.a2.v1:Glyma.02G274500.10.Wm82.a2.v1:exon3:c.T1942C:p.F648L,Glyma.02G274500.Wm82.a2.v1:Glyma.02G274500.11.Wm82.a2.v1:exon3:c.T1960C:p.F654L,Glyma.02G274500.Wm82.a2.v1:Glyma.02G274500.2.Wm82.a2.v1:exon3:c.T1960C:p.F654L,Glyma.02G274500.Wm82.a2.v1:Glyma.02G274500.3.Wm82.a2.v1:exon3:c.T1960C:p.F654L,Gl…
Chr02	45759057	nonsynonymous	Glyma.02G274500.Wm82.a2.v1:Glyma.02G274500.1.Wm82.a2.v1:exon3:c.T1886C:p.V629A,Glyma.02G274500.Wm82.a2.v1:Glyma.02G274500.10.Wm82.a2.v1:exon3:c.T1868C:p.V623A,Glyma.02G274500.Wm82.a2.v1:Glyma.02G274500.11.Wm82.a2.v1:exon3:c.T1886C:p.V629A,Glyma.02G274500.Wm82.a2.v1:Glyma.02G274500.2.Wm82.a2.v1:exon3:c.T1886C:p.V629A,Glyma.02G274500.Wm82.a2.v1:Glyma.02G274500.3.Wm82.a2.v1:exon3:c.T1886C:p.V629A,Gl…
Chr02	45809971	stopgain	Glyma.02G275100.Wm82.a2.v1:Glyma.02G275100.1.Wm82.a2.v1:exon2:c.G345A:p.W115X,
Chr02	45823664	nonsynonymous	Glyma.02G275300.Wm82.a2.v1:Glyma.02G275300.1.Wm82.a2.v1:exon7:c.A1676G:p.Q559R,
Chr02	45827407	nonsynonymous	Glyma.02G275300.Wm82.a2.v1:Glyma.02G275300.1.Wm82.a2.v1:exon2:c.G670T:p.A224S,
Chr02	45827526	nonsynonymous	Glyma.02G275300.Wm82.a2.v1:Glyma.02G275300.1.Wm82.a2.v1:exon2:c.C551T:p.P184L,
Chr02	45837007	nonsynonymous	Glyma.02G275400.Wm82.a2.v1:Glyma.02G275400.1.Wm82.a2.v1:exon1:c.G214A:p.E72K,
Chr02	45882836	nonsynonymous	Glyma.02G275900.Wm82.a2.v1:Glyma.02G275900.1.Wm82.a2.v1:exon14:c.T1411A:p.Y471N,
Chr02	45964265	nonsynonymous	Glyma.02G276700.Wm82.a2.v1:Glyma.02G276700.3.Wm82.a2.v1:exon1:c.T148A:p.S50T,Glyma.02G276700.Wm82.a2.v1:Glyma.02G276700.1.Wm82.a2.v1:exon2:c.T301A:p.S101T,Glyma.02G276700.Wm82.a2.v1:Glyma.02G276700.2.Wm82.a2.v1:exon2:c.T262A:p.S88T,Glyma.02G276700.Wm82.a2.v1:Glyma.02G276700.4.Wm82.a2.v1:exon2:c.T148A:p.S50T,
Chr02	45964629	nonsynonymous	Glyma.02G276700.Wm82.a2.v1:Glyma.02G276700.3.Wm82.a2.v1:exon1:c.G512A:p.R171Q,Glyma.02G276700.Wm82.a2.v1:Glyma.02G276700.1.Wm82.a2.v1:exon2:c.G665A:p.R222Q,Glyma.02G276700.Wm82.a2.v1:Glyma.02G276700.2.Wm82.a2.v1:exon2:c.G626A:p.R209Q,Glyma.02G276700.Wm82.a2.v1:Glyma.02G276700.4.Wm82.a2.v1:exon2:c.G512A:p.R171Q,
Chr02	45964841	nonsynonymous	Glyma.02G276700.Wm82.a2.v1:Glyma.02G276700.3.Wm82.a2.v1:exon1:c.C724T:p.R242C,Glyma.02G276700.Wm82.a2.v1:Glyma.02G276700.1.Wm82.a2.v1:exon2:c.C877T:p.R293C,Glyma.02G276700.Wm82.a2.v1:Glyma.02G276700.2.Wm82.a2.v1:exon2:c.C838T:p.R280C,Glyma.02G276700.Wm82.a2.v1:Glyma.02G276700.4.Wm82.a2.v1:exon2:c.C724T:p.R242C,
Chr02	45994178	nonsynonymous	Glyma.02G277100.Wm82.a2.v1:Glyma.02G277100.1.Wm82.a2.v1:exon2:c.C182A:p.P61Q,
Chr02	46045407	nonsynonymous	Glyma.02G277700.Wm82.a2.v1:Glyma.02G277700.1.Wm82.a2.v1:exon2:c.A634G:p.S212G,
Chr02	46067825	nonsynonymous	Glyma.02G278000.Wm82.a2.v1:Glyma.02G278000.1.Wm82.a2.v1:exon1:c.A211G:p.I71V,
Chr02	46070456	nonsynonymous	Glyma.02G278100.Wm82.a2.v1:Glyma.02G278100.1.Wm82.a2.v1:exon2:c.C257T:p.P86L,
Chr02	46071290	nonsynonymous	Glyma.02G278100.Wm82.a2.v1:Glyma.02G278100.1.Wm82.a2.v1:exon1:c.A218G:p.Y73C,
Chr02	46071327	nonsynonymous	Glyma.02G278100.Wm82.a2.v1:Glyma.02G278100.1.Wm82.a2.v1:exon1:c.G181A:p.V61I,
Chr02	46071333	nonsynonymous	Glyma.02G278100.Wm82.a2.v1:Glyma.02G278100.1.Wm82.a2.v1:exon1:c.C175T:p.R59C,
Chr02	46071344	nonsynonymous	Glyma.02G278100.Wm82.a2.v1:Glyma.02G278100.1.Wm82.a2.v1:exon1:c.G164A:p.C55Y,
Chr02	46071357	nonsynonymous	Glyma.02G278100.Wm82.a2.v1:Glyma.02G278100.1.Wm82.a2.v1:exon1:c.G151A:p.V51I,
Chr02	46071366	nonsynonymous	Glyma.02G278100.Wm82.a2.v1:Glyma.02G278100.1.Wm82.a2.v1:exon1:c.G142A:p.D48N,
Chr02	46071392	nonsynonymous	Glyma.02G278100.Wm82.a2.v1:Glyma.02G278100.1.Wm82.a2.v1:exon1:c.C116T:p.T39I,
Chr02	46071464	nonsynonymous	Glyma.02G278100.Wm82.a2.v1:Glyma.02G278100.1.Wm82.a2.v1:exon1:c.G44A:p.R15K,
Chr02	46071468	nonsynonymous	Glyma.02G278100.Wm82.a2.v1:Glyma.02G278100.1.Wm82.a2.v1:exon1:c.C40T:p.R14C,
Chr02	46071483	nonsynonymous	Glyma.02G278100.Wm82.a2.v1:Glyma.02G278100.1.Wm82.a2.v1:exon1:c.G25A:p.D9N,
Chr02	46071497	nonsynonymous	Glyma.02G278100.Wm82.a2.v1:Glyma.02G278100.1.Wm82.a2.v1:exon1:c.G11A:p.R4K,
Chr02	46080390	nonsynonymous	Glyma.02G278300.Wm82.a2.v1:Glyma.02G278300.1.Wm82.a2.v1:exon1:c.C560T:p.A187V,Glyma.02G278300.Wm82.a2.v1:Glyma.02G278300.2.Wm82.a2.v1:exon1:c.C560T:p.A187V,
Chr02	46103132	nonsynonymous	Glyma.02G278500.Wm82.a2.v1:Glyma.02G278500.2.Wm82.a2.v1:exon8:c.A1453T:p.M485L,Glyma.02G278500.Wm82.a2.v1:Glyma.02G278500.1.Wm82.a2.v1:exon9:c.A1537T:p.M513L,
Chr02	46115849	nonsynonymous	Glyma.02G278700.Wm82.a2.v1:Glyma.02G278700.1.Wm82.a2.v1:exon2:c.C70G:p.P24A,
Chr02	46130173	nonsynonymous	Glyma.02G279000.Wm82.a2.v1:Glyma.02G279000.1.Wm82.a2.v1:exon6:c.T663G:p.F221L,
Chr02	46145713	nonsynonymous	Glyma.02G279200.Wm82.a2.v1:Glyma.02G279200.1.Wm82.a2.v1:exon2:c.G97A:p.V33M,
Chr02	46174089	nonsynonymous	Glyma.02G279500.Wm82.a2.v1:Glyma.02G279500.1.Wm82.a2.v1:exon5:c.A2228G:p.D743G,Glyma.02G279500.Wm82.a2.v1:Glyma.02G279500.2.Wm82.a2.v1:exon5:c.A2228G:p.D743G,
Chr02	46183178	nonsynonymous	Glyma.02G279600.Wm82.a2.v1:Glyma.02G279600.1.Wm82.a2.v1:exon2:c.C128T:p.S43F,
Chr02	46297319	nonsynonymous	Glyma.02G280500.Wm82.a2.v1:Glyma.02G280500.1.Wm82.a2.v1:exon6:c.C902G:p.A301G,
Chr02	46392927	nonsynonymous	Glyma.02G281600.Wm82.a2.v1:Glyma.02G281600.1.Wm82.a2.v1:exon2:c.C238T:p.P80S,
Chr02	46404856	nonsynonymous	Glyma.02G281700.Wm82.a2.v1:Glyma.02G281700.1.Wm82.a2.v1:exon6:c.A548G:p.H183R,Glyma.02G281700.Wm82.a2.v1:Glyma.02G281700.3.Wm82.a2.v1:exon6:c.A296G:p.H99R,Glyma.02G281700.Wm82.a2.v1:Glyma.02G281700.2.Wm82.a2.v1:exon7:c.A548G:p.H183R,
Chr02	46407769	nonsynonymous	Glyma.02G281700.Wm82.a2.v1:Glyma.02G281700.1.Wm82.a2.v1:exon10:c.C999A:p.H333Q,Glyma.02G281700.Wm82.a2.v1:Glyma.02G281700.3.Wm82.a2.v1:exon10:c.C747A:p.H249Q,Glyma.02G281700.Wm82.a2.v1:Glyma.02G281700.2.Wm82.a2.v1:exon11:c.C999A:p.H333Q,
Chr02	46421928	nonsynonymous	Glyma.02G281900.Wm82.a2.v1:Glyma.02G281900.1.Wm82.a2.v1:exon4:c.T2565A:p.F855L,Glyma.02G281900.Wm82.a2.v1:Glyma.02G281900.2.Wm82.a2.v1:exon5:c.T2484A:p.F828L,
Chr02	46441490	nonsynonymous	Glyma.02G282100.Wm82.a2.v1:Glyma.02G282100.1.Wm82.a2.v1:exon3:c.G473A:p.G158E,Glyma.02G282100.Wm82.a2.v1:Glyma.02G282100.2.Wm82.a2.v1:exon3:c.G473A:p.G158E,
Chr02	46470116	nonsynonymous	Glyma.02G282600.Wm82.a2.v1:Glyma.02G282600.1.Wm82.a2.v1:exon4:c.A1382G:p.N461S,
Chr02	46482176	nonsynonymous	Glyma.02G282700.Wm82.a2.v1:Glyma.02G282700.2.Wm82.a2.v1:exon13:c.A3325G:p.R1109G,Glyma.02G282700.Wm82.a2.v1:Glyma.02G282700.1.Wm82.a2.v1:exon14:c.A3400G:p.R1134G,
Chr02	46484317	nonsynonymous	Glyma.02G282800.Wm82.a2.v1:Glyma.02G282800.1.Wm82.a2.v1:exon2:c.T154A:p.C52S,
Chr02	46499221	nonsynonymous	Glyma.02G283100.Wm82.a2.v1:Glyma.02G283100.1.Wm82.a2.v1:exon1:c.A216G:p.I72M,
Chr02	46507884	nonsynonymous	Glyma.02G283200.Wm82.a2.v1:Glyma.02G283200.1.Wm82.a2.v1:exon2:c.C601G:p.L201V,
Chr02	46521005	nonsynonymous	Glyma.02G283400.Wm82.a2.v1:Glyma.02G283400.1.Wm82.a2.v1:exon5:c.G1189A:p.V397I,
Chr02	46521302	nonsynonymous	Glyma.02G283400.Wm82.a2.v1:Glyma.02G283400.1.Wm82.a2.v1:exon5:c.G892A:p.E298K,
Chr02	46529432	nonsynonymous	Glyma.02G283500.Wm82.a2.v1:Glyma.02G283500.1.Wm82.a2.v1:exon2:c.T1291A:p.S431T,
Chr02	46542448	nonsynonymous	Glyma.02G283700.Wm82.a2.v1:Glyma.02G283700.1.Wm82.a2.v1:exon3:c.A245G:p.D82G,Glyma.02G283700.Wm82.a2.v1:Glyma.02G283700.2.Wm82.a2.v1:exon3:c.A197G:p.D66G,Glyma.02G283700.Wm82.a2.v1:Glyma.02G283700.3.Wm82.a2.v1:exon3:c.A197G:p.D66G,
Chr02	46546780	nonsynonymous	Glyma.02G283800.Wm82.a2.v1:Glyma.02G283800.1.Wm82.a2.v1:exon1:c.G144T:p.Q48H,
Chr02	46547310	stopgain	Glyma.02G283800.Wm82.a2.v1:Glyma.02G283800.1.Wm82.a2.v1:exon4:c.G388T:p.G130X,
Chr02	46547352	nonsynonymous	Glyma.02G283800.Wm82.a2.v1:Glyma.02G283800.1.Wm82.a2.v1:exon4:c.C430G:p.L144V,
Chr02	46547361	nonsynonymous	Glyma.02G283800.Wm82.a2.v1:Glyma.02G283800.1.Wm82.a2.v1:exon4:c.A439G:p.N147D,
Chr02	46547376	nonsynonymous	Glyma.02G283800.Wm82.a2.v1:Glyma.02G283800.1.Wm82.a2.v1:exon4:c.G454C:p.E152Q,
Chr02	46547390	nonsynonymous	Glyma.02G283800.Wm82.a2.v1:Glyma.02G283800.1.Wm82.a2.v1:exon4:c.G468C:p.L156F,
Chr02	46559235	nonsynonymous	Glyma.02G284100.Wm82.a2.v1:Glyma.02G284100.1.Wm82.a2.v1:exon1:c.A250G:p.T84A,
Chr02	46562533	nonsynonymous	Glyma.02G284100.Wm82.a2.v1:Glyma.02G284100.1.Wm82.a2.v1:exon4:c.C2474T:p.P825L,
Chr02	46565778	nonsynonymous	Glyma.02G284100.Wm82.a2.v1:Glyma.02G284100.1.Wm82.a2.v1:exon5:c.T4125A:p.N1375K,
Chr02	46565912	nonsynonymous	Glyma.02G284100.Wm82.a2.v1:Glyma.02G284100.1.Wm82.a2.v1:exon5:c.C4259T:p.A1420V,
Chr02	46569820	nonsynonymous	Glyma.02G284200.Wm82.a2.v1:Glyma.02G284200.1.Wm82.a2.v1:exon1:c.C301G:p.L101V,
Chr02	46574000	nonsynonymous	Glyma.02G284200.Wm82.a2.v1:Glyma.02G284200.1.Wm82.a2.v1:exon5:c.G2840C:p.C947S,
Chr02	46574123	stopgain	Glyma.02G284200.Wm82.a2.v1:Glyma.02G284200.1.Wm82.a2.v1:exon5:c.G2963A:p.W988X,
Chr02	46574256	nonsynonymous	Glyma.02G284200.Wm82.a2.v1:Glyma.02G284200.1.Wm82.a2.v1:exon5:c.G3096A:p.M1032I,
Chr02	46601831	stoploss	Glyma.02G284500.Wm82.a2.v1:Glyma.02G284500.1.Wm82.a2.v1:exon8:c.A1011T:p.X337C,
Chr02	46604364	nonsynonymous	Glyma.02G284600.Wm82.a2.v1:Glyma.02G284600.1.Wm82.a2.v1:exon1:c.C476A:p.T159N,
Chr02	46604436	nonsynonymous	Glyma.02G284600.Wm82.a2.v1:Glyma.02G284600.1.Wm82.a2.v1:exon1:c.G548A:p.R183Q,
Chr02	46604567	nonsynonymous	Glyma.02G284600.Wm82.a2.v1:Glyma.02G284600.1.Wm82.a2.v1:exon1:c.T679C:p.Y227H,
Chr02	46605091	nonsynonymous	Glyma.02G284600.Wm82.a2.v1:Glyma.02G284600.1.Wm82.a2.v1:exon1:c.C1203G:p.C401W,
Chr02	46611905	nonsynonymous	Glyma.02G284700.Wm82.a2.v1:Glyma.02G284700.1.Wm82.a2.v1:exon2:c.C354A:p.H118Q,
Chr02	46618863	nonsynonymous	Glyma.02G284800.Wm82.a2.v1:Glyma.02G284800.1.Wm82.a2.v1:exon1:c.A622G:p.K208E,
Chr02	46619103	nonsynonymous	Glyma.02G284800.Wm82.a2.v1:Glyma.02G284800.1.Wm82.a2.v1:exon1:c.A862C:p.T288P,
Chr02	46628919	nonsynonymous	Glyma.02G285000.Wm82.a2.v1:Glyma.02G285000.1.Wm82.a2.v1:exon1:c.G74C:p.S25T,
Chr02	46630964	nonsynonymous	Glyma.02G285100.Wm82.a2.v1:Glyma.02G285100.1.Wm82.a2.v1:exon3:c.C503T:p.A168V,
Chr02	46674873	nonsynonymous	Glyma.02G285900.Wm82.a2.v1:Glyma.02G285900.1.Wm82.a2.v1:exon1:c.C379T:p.P127S,
Chr02	46696890	nonsynonymous	Glyma.02G286100.Wm82.a2.v1:Glyma.02G286100.1.Wm82.a2.v1:exon5:c.C3335A:p.A1112D,
Chr02	46718354	nonsynonymous	Glyma.02G286400.Wm82.a2.v1:Glyma.02G286400.1.Wm82.a2.v1:exon2:c.T273A:p.F91L,
Chr02	46718496	nonsynonymous	Glyma.02G286400.Wm82.a2.v1:Glyma.02G286400.1.Wm82.a2.v1:exon2:c.G131A:p.S44N,
Chr02	46733013	nonsynonymous	Glyma.02G286700.Wm82.a2.v1:Glyma.02G286700.1.Wm82.a2.v1:exon5:c.A491G:p.H164R,
Chr02	46733292	nonsynonymous	Glyma.02G286700.Wm82.a2.v1:Glyma.02G286700.1.Wm82.a2.v1:exon4:c.A251G:p.E84G,
Chr02	46733295	nonsynonymous	Glyma.02G286700.Wm82.a2.v1:Glyma.02G286700.1.Wm82.a2.v1:exon4:c.G248T:p.R83I,
Chr02	46733935	nonsynonymous	Glyma.02G286700.Wm82.a2.v1:Glyma.02G286700.1.Wm82.a2.v1:exon2:c.A89G:p.K30R,
Chr02	46754717	nonsynonymous	Glyma.02G287000.Wm82.a2.v1:Glyma.02G287000.1.Wm82.a2.v1:exon2:c.G637A:p.D213N,
Chr02	46767896	nonsynonymous	Glyma.02G287300.Wm82.a2.v1:Glyma.02G287300.1.Wm82.a2.v1:exon3:c.T1241G:p.M414R,
Chr02	46823619	nonsynonymous	Glyma.02G288000.Wm82.a2.v1:Glyma.02G288000.1.Wm82.a2.v1:exon3:c.T2227A:p.L743M,Glyma.02G288000.Wm82.a2.v1:Glyma.02G288000.2.Wm82.a2.v1:exon3:c.T2179A:p.L727M,Glyma.02G288000.Wm82.a2.v1:Glyma.02G288000.3.Wm82.a2.v1:exon3:c.T2179A:p.L727M,Glyma.02G288000.Wm82.a2.v1:Glyma.02G288000.4.Wm82.a2.v1:exon3:c.T2179A:p.L727M,Glyma.02G288000.Wm82.a2.v1:Glyma.02G288000.5.Wm82.a2.v1:exon3:c.T2227A:p.L743M,Glym…
Chr02	46909535	nonsynonymous	Glyma.02G289200.Wm82.a2.v1:Glyma.02G289200.1.Wm82.a2.v1:exon2:c.G160A:p.D54N,
Chr02	46937289	nonsynonymous	Glyma.02G289700.Wm82.a2.v1:Glyma.02G289700.1.Wm82.a2.v1:exon5:c.C1945T:p.R649C,
Chr02	46939283	nonsynonymous	Glyma.02G289700.Wm82.a2.v1:Glyma.02G289700.1.Wm82.a2.v1:exon2:c.G930A:p.M310I,
Chr02	46939977	nonsynonymous	Glyma.02G289700.Wm82.a2.v1:Glyma.02G289700.1.Wm82.a2.v1:exon2:c.G236A:p.G79D,
Chr02	46982486	nonsynonymous	Glyma.02G290200.Wm82.a2.v1:Glyma.02G290200.1.Wm82.a2.v1:exon8:c.G991A:p.A331T,
Chr02	46989155	nonsynonymous	Glyma.02G290200.Wm82.a2.v1:Glyma.02G290200.1.Wm82.a2.v1:exon20:c.A2509G:p.I837V,
Chr02	47034609	nonsynonymous	Glyma.02G290800.Wm82.a2.v1:Glyma.02G290800.1.Wm82.a2.v1:exon1:c.G140A:p.R47H,Glyma.02G290800.Wm82.a2.v1:Glyma.02G290800.4.Wm82.a2.v1:exon2:c.G140A:p.R47H,Glyma.02G290800.Wm82.a2.v1:Glyma.02G290800.7.Wm82.a2.v1:exon2:c.G137A:p.R46H,Glyma.02G290800.Wm82.a2.v1:Glyma.02G290800.5.Wm82.a2.v1:exon3:c.G137A:p.R46H,Glyma.02G290800.Wm82.a2.v1:Glyma.02G290800.6.Wm82.a2.v1:exon3:c.G140A:p.R47H,
Chr02	47057196	nonsynonymous	Glyma.02G291100.Wm82.a2.v1:Glyma.02G291100.1.Wm82.a2.v1:exon2:c.A260G:p.N87S,Glyma.02G291100.Wm82.a2.v1:Glyma.02G291100.2.Wm82.a2.v1:exon2:c.A260G:p.N87S,
Chr02	47087292	nonsynonymous	Glyma.02G291600.Wm82.a2.v1:Glyma.02G291600.1.Wm82.a2.v1:exon5:c.C548T:p.A183V,Glyma.02G291600.Wm82.a2.v1:Glyma.02G291600.2.Wm82.a2.v1:exon5:c.C452T:p.A151V,Glyma.02G291600.Wm82.a2.v1:Glyma.02G291600.3.Wm82.a2.v1:exon5:c.C548T:p.A183V,
Chr02	47117404	nonsynonymous	Glyma.02G291900.Wm82.a2.v1:Glyma.02G291900.1.Wm82.a2.v1:exon2:c.G196C:p.D66H,
Chr02	47135269	nonsynonymous	Glyma.02G292200.Wm82.a2.v1:Glyma.02G292200.3.Wm82.a2.v1:exon9:c.G641A:p.R214H,Glyma.02G292200.Wm82.a2.v1:Glyma.02G292200.4.Wm82.a2.v1:exon9:c.G641A:p.R214H,Glyma.02G292200.Wm82.a2.v1:Glyma.02G292200.5.Wm82.a2.v1:exon9:c.G641A:p.R214H,Glyma.02G292200.Wm82.a2.v1:Glyma.02G292200.1.Wm82.a2.v1:exon10:c.G683A:p.R228H,Glyma.02G292200.Wm82.a2.v1:Glyma.02G292200.2.Wm82.a2.v1:exon10:c.G683A:p.R228H,
Chr02	47194745	nonsynonymous	Glyma.02G293200.Wm82.a2.v1:Glyma.02G293200.2.Wm82.a2.v1:exon1:c.G47A:p.S16N,Glyma.02G293200.Wm82.a2.v1:Glyma.02G293200.1.Wm82.a2.v1:exon2:c.G272A:p.S91N,
Chr02	47196813	nonsynonymous	Glyma.02G293200.Wm82.a2.v1:Glyma.02G293200.2.Wm82.a2.v1:exon3:c.C1049T:p.A350V,Glyma.02G293200.Wm82.a2.v1:Glyma.02G293200.4.Wm82.a2.v1:exon3:c.C749T:p.A250V,Glyma.02G293200.Wm82.a2.v1:Glyma.02G293200.1.Wm82.a2.v1:exon4:c.C1274T:p.A425V,Glyma.02G293200.Wm82.a2.v1:Glyma.02G293200.3.Wm82.a2.v1:exon4:c.C749T:p.A250V,
Chr02	47198234	stopgain	Glyma.02G293200.Wm82.a2.v1:Glyma.02G293200.2.Wm82.a2.v1:exon3:c.A2470T:p.K824X,Glyma.02G293200.Wm82.a2.v1:Glyma.02G293200.4.Wm82.a2.v1:exon3:c.A2170T:p.K724X,Glyma.02G293200.Wm82.a2.v1:Glyma.02G293200.1.Wm82.a2.v1:exon4:c.A2695T:p.K899X,Glyma.02G293200.Wm82.a2.v1:Glyma.02G293200.3.Wm82.a2.v1:exon4:c.A2170T:p.K724X,
Chr02	47201755	nonsynonymous	Glyma.02G293300.Wm82.a2.v1:Glyma.02G293300.1.Wm82.a2.v1:exon4:c.G737T:p.G246V,
Chr02	47288982	nonsynonymous	Glyma.02G294700.Wm82.a2.v1:Glyma.02G294700.1.Wm82.a2.v1:exon1:c.G73A:p.A25T,
Chr02	47289410	nonsynonymous	Glyma.02G294700.Wm82.a2.v1:Glyma.02G294700.1.Wm82.a2.v1:exon2:c.G386T:p.C129F,
Chr02	47327289	nonsynonymous	Glyma.02G295200.Wm82.a2.v1:Glyma.02G295200.3.Wm82.a2.v1:exon4:c.C487T:p.P163S,Glyma.02G295200.Wm82.a2.v1:Glyma.02G295200.1.Wm82.a2.v1:exon6:c.C685T:p.P229S,Glyma.02G295200.Wm82.a2.v1:Glyma.02G295200.2.Wm82.a2.v1:exon6:c.C685T:p.P229S,
Chr02	47351690	nonsynonymous	Glyma.02G295400.Wm82.a2.v1:Glyma.02G295400.1.Wm82.a2.v1:exon1:c.G123C:p.L41F,Glyma.02G295400.Wm82.a2.v1:Glyma.02G295400.2.Wm82.a2.v1:exon1:c.G123C:p.L41F,Glyma.02G295400.Wm82.a2.v1:Glyma.02G295400.3.Wm82.a2.v1:exon1:c.G123C:p.L41F,
Chr02	47357032	nonsynonymous	Glyma.02G295500.Wm82.a2.v1:Glyma.02G295500.1.Wm82.a2.v1:exon5:c.A1231G:p.T411A,Glyma.02G295500.Wm82.a2.v1:Glyma.02G295500.2.Wm82.a2.v1:exon5:c.A1150G:p.T384A,
Chr02	47358455	nonsynonymous	Glyma.02G295500.Wm82.a2.v1:Glyma.02G295500.1.Wm82.a2.v1:exon3:c.G749T:p.G250V,Glyma.02G295500.Wm82.a2.v1:Glyma.02G295500.2.Wm82.a2.v1:exon3:c.G749T:p.G250V,
Chr02	47376166	nonsynonymous	Glyma.02G295900.Wm82.a2.v1:Glyma.02G295900.1.Wm82.a2.v1:exon1:c.A66T:p.R22S,
Chr02	47383665	nonsynonymous	Glyma.02G296200.Wm82.a2.v1:Glyma.02G296200.2.Wm82.a2.v1:exon17:c.A2618G:p.E873G,Glyma.02G296200.Wm82.a2.v1:Glyma.02G296200.3.Wm82.a2.v1:exon17:c.A2624G:p.E875G,Glyma.02G296200.Wm82.a2.v1:Glyma.02G296200.4.Wm82.a2.v1:exon18:c.A2669G:p.E890G,Glyma.02G296200.Wm82.a2.v1:Glyma.02G296200.5.Wm82.a2.v1:exon18:c.A2675G:p.E892G,Glyma.02G296200.Wm82.a2.v1:Glyma.02G296200.6.Wm82.a2.v1:exon18:c.A2711G:p.E904G…
Chr02	47441320	nonsynonymous	Glyma.02G296600.Wm82.a2.v1:Glyma.02G296600.1.Wm82.a2.v1:exon2:c.G356C:p.G119A,
Chr02	47501819	nonsynonymous	Glyma.02G297400.Wm82.a2.v1:Glyma.02G297400.1.Wm82.a2.v1:exon1:c.C155G:p.S52W,
Chr02	47535649	nonsynonymous	Glyma.02G298000.Wm82.a2.v1:Glyma.02G298000.1.Wm82.a2.v1:exon4:c.C1165T:p.R389W,Glyma.02G298000.Wm82.a2.v1:Glyma.02G298000.2.Wm82.a2.v1:exon4:c.C1165T:p.R389W,Glyma.02G298000.Wm82.a2.v1:Glyma.02G298000.3.Wm82.a2.v1:exon4:c.C1165T:p.R389W,Glyma.02G298000.Wm82.a2.v1:Glyma.02G298000.4.Wm82.a2.v1:exon4:c.C1165T:p.R389W,Glyma.02G298000.Wm82.a2.v1:Glyma.02G298000.5.Wm82.a2.v1:exon4:c.C1165T:p.R389W,
Chr02	47558769	stopgain	Glyma.02G298300.Wm82.a2.v1:Glyma.02G298300.1.Wm82.a2.v1:exon4:c.C2968T:p.R990X,
Chr02	47567483	nonsynonymous	Glyma.02G298400.Wm82.a2.v1:Glyma.02G298400.1.Wm82.a2.v1:exon4:c.G3196A:p.V1066I,
Chr02	47598755	nonsynonymous	Glyma.02G298700.Wm82.a2.v1:Glyma.02G298700.1.Wm82.a2.v1:exon5:c.T818G:p.V273G,
Chr02	47617006	nonsynonymous	Glyma.02G299100.Wm82.a2.v1:Glyma.02G299100.1.Wm82.a2.v1:exon1:c.G251A:p.G84D,
Chr02	47617211	nonsynonymous	Glyma.02G299100.Wm82.a2.v1:Glyma.02G299100.1.Wm82.a2.v1:exon1:c.T46C:p.S16P,
Chr02	47662266	nonsynonymous	Glyma.02G299900.Wm82.a2.v1:Glyma.02G299900.1.Wm82.a2.v1:exon8:c.A925G:p.K309E,
Chr02	47670433	nonsynonymous	Glyma.02G300100.Wm82.a2.v1:Glyma.02G300100.1.Wm82.a2.v1:exon1:c.G550A:p.D184N,Glyma.02G300100.Wm82.a2.v1:Glyma.02G300100.2.Wm82.a2.v1:exon2:c.G367A:p.D123N,
Chr02	47764129	nonsynonymous	Glyma.02G302000.Wm82.a2.v1:Glyma.02G302000.1.Wm82.a2.v1:exon7:c.G1436T:p.G479V,Glyma.02G302000.Wm82.a2.v1:Glyma.02G302000.2.Wm82.a2.v1:exon7:c.G1424T:p.G475V,
Chr02	47769872	nonsynonymous	Glyma.02G302100.Wm82.a2.v1:Glyma.02G302100.1.Wm82.a2.v1:exon4:c.A503T:p.H168L,
Chr02	47817929	nonsynonymous	Glyma.02G302700.Wm82.a2.v1:Glyma.02G302700.1.Wm82.a2.v1:exon2:c.A348C:p.Q116H,Glyma.02G302700.Wm82.a2.v1:Glyma.02G302700.2.Wm82.a2.v1:exon2:c.A348C:p.Q116H,
Chr02	47824623	nonsynonymous	Glyma.02G302800.Wm82.a2.v1:Glyma.02G302800.1.Wm82.a2.v1:exon15:c.C2701T:p.P901S,Glyma.02G302800.Wm82.a2.v1:Glyma.02G302800.2.Wm82.a2.v1:exon16:c.C2671T:p.P891S,
Chr02	47894160	nonsynonymous	Glyma.02G303700.Wm82.a2.v1:Glyma.02G303700.1.Wm82.a2.v1:exon4:c.C503T:p.A168V,
Chr02	47895125	nonsynonymous	Glyma.02G303700.Wm82.a2.v1:Glyma.02G303700.1.Wm82.a2.v1:exon7:c.C1048T:p.L350F,
Chr02	47898645	nonsynonymous	Glyma.02G303800.Wm82.a2.v1:Glyma.02G303800.1.Wm82.a2.v1:exon2:c.A218T:p.Q73L,Glyma.02G303800.Wm82.a2.v1:Glyma.02G303800.2.Wm82.a2.v1:exon2:c.A218T:p.Q73L,Glyma.02G303800.Wm82.a2.v1:Glyma.02G303800.3.Wm82.a2.v1:exon2:c.A218T:p.Q73L,Glyma.02G303800.Wm82.a2.v1:Glyma.02G303800.4.Wm82.a2.v1:exon2:c.A218T:p.Q73L,Glyma.02G303800.Wm82.a2.v1:Glyma.02G303800.5.Wm82.a2.v1:exon2:c.A218T:p.Q73L,Glyma.02G30380…
Chr02	47970774	nonsynonymous	Glyma.02G304600.Wm82.a2.v1:Glyma.02G304600.1.Wm82.a2.v1:exon2:c.G466T:p.D156Y,
Chr02	47996844	nonsynonymous	Glyma.02G305000.Wm82.a2.v1:Glyma.02G305000.1.Wm82.a2.v1:exon2:c.T1034C:p.V345A,Glyma.02G305000.Wm82.a2.v1:Glyma.02G305000.2.Wm82.a2.v1:exon2:c.T1034C:p.V345A,
Chr02	48010656	nonsynonymous	Glyma.02G305200.Wm82.a2.v1:Glyma.02G305200.1.Wm82.a2.v1:exon3:c.G1391A:p.R464Q,
Chr02	48057214	nonsynonymous	Glyma.02G305900.Wm82.a2.v1:Glyma.02G305900.1.Wm82.a2.v1:exon2:c.C425T:p.T142I,Glyma.02G305900.Wm82.a2.v1:Glyma.02G305900.2.Wm82.a2.v1:exon2:c.C425T:p.T142I,Glyma.02G305900.Wm82.a2.v1:Glyma.02G305900.3.Wm82.a2.v1:exon2:c.C425T:p.T142I,
Chr02	48057264	nonsynonymous	Glyma.02G305900.Wm82.a2.v1:Glyma.02G305900.1.Wm82.a2.v1:exon2:c.G475C:p.D159H,Glyma.02G305900.Wm82.a2.v1:Glyma.02G305900.2.Wm82.a2.v1:exon2:c.G475C:p.D159H,Glyma.02G305900.Wm82.a2.v1:Glyma.02G305900.3.Wm82.a2.v1:exon2:c.G475C:p.D159H,
Chr02	48158218	nonsynonymous	Glyma.02G307200.Wm82.a2.v1:Glyma.02G307200.2.Wm82.a2.v1:exon1:c.A37G:p.N13D,Glyma.02G307200.Wm82.a2.v1:Glyma.02G307200.1.Wm82.a2.v1:exon2:c.A145G:p.N49D,Glyma.02G307200.Wm82.a2.v1:Glyma.02G307200.3.Wm82.a2.v1:exon2:c.A145G:p.N49D,
Chr02	48264865	nonsynonymous	Glyma.02G308800.Wm82.a2.v1:Glyma.02G308800.2.Wm82.a2.v1:exon4:c.G778T:p.A260S,Glyma.02G308800.Wm82.a2.v1:Glyma.02G308800.1.Wm82.a2.v1:exon5:c.G784T:p.A262S,Glyma.02G308800.Wm82.a2.v1:Glyma.02G308800.3.Wm82.a2.v1:exon5:c.G778T:p.A260S,Glyma.02G308800.Wm82.a2.v1:Glyma.02G308800.4.Wm82.a2.v1:exon5:c.G778T:p.A260S,
Chr02	48269173	nonsynonymous	Glyma.02G309000.Wm82.a2.v1:Glyma.02G309000.1.Wm82.a2.v1:exon1:c.A262G:p.S88G,
Chr02	48282837	nonsynonymous	Glyma.02G309200.Wm82.a2.v1:Glyma.02G309200.1.Wm82.a2.v1:exon9:c.C1708T:p.P570S,Glyma.02G309200.Wm82.a2.v1:Glyma.02G309200.6.Wm82.a2.v1:exon9:c.C1705T:p.P569S,Glyma.02G309200.Wm82.a2.v1:Glyma.02G309200.7.Wm82.a2.v1:exon9:c.C1708T:p.P570S,Glyma.02G309200.Wm82.a2.v1:Glyma.02G309200.8.Wm82.a2.v1:exon9:c.C1705T:p.P569S,Glyma.02G309200.Wm82.a2.v1:Glyma.02G309200.2.Wm82.a2.v1:exon10:c.C1672T:p.P558S,Gly…
Chr02	48287381	nonsynonymous	Glyma.02G309300.Wm82.a2.v1:Glyma.02G309300.1.Wm82.a2.v1:exon1:c.G199A:p.A67T,
Chr02	48316738	nonsynonymous	Glyma.02G310000.Wm82.a2.v1:Glyma.02G310000.2.Wm82.a2.v1:exon3:c.G546A:p.M182I,Glyma.02G310000.Wm82.a2.v1:Glyma.02G310000.3.Wm82.a2.v1:exon3:c.G267A:p.M89I,Glyma.02G310000.Wm82.a2.v1:Glyma.02G310000.5.Wm82.a2.v1:exon3:c.G267A:p.M89I,Glyma.02G310000.Wm82.a2.v1:Glyma.02G310000.6.Wm82.a2.v1:exon3:c.G267A:p.M89I,Glyma.02G310000.Wm82.a2.v1:Glyma.02G310000.1.Wm82.a2.v1:exon4:c.G591A:p.M197I,Glyma.02G310…
Chr02	48321709	nonsynonymous	Glyma.02G310000.Wm82.a2.v1:Glyma.02G310000.2.Wm82.a2.v1:exon8:c.G1315A:p.V439I,Glyma.02G310000.Wm82.a2.v1:Glyma.02G310000.3.Wm82.a2.v1:exon8:c.G1036A:p.V346I,Glyma.02G310000.Wm82.a2.v1:Glyma.02G310000.6.Wm82.a2.v1:exon8:c.G1036A:p.V346I,Glyma.02G310000.Wm82.a2.v1:Glyma.02G310000.1.Wm82.a2.v1:exon9:c.G1360A:p.V454I,
Chr02	48343328	nonsynonymous	Glyma.02G310500.Wm82.a2.v1:Glyma.02G310500.1.Wm82.a2.v1:exon1:c.G83A:p.R28H,
Chr02	48343361	nonsynonymous	Glyma.02G310500.Wm82.a2.v1:Glyma.02G310500.1.Wm82.a2.v1:exon1:c.G116A:p.R39Q,
Chr02	48354883	nonsynonymous	Glyma.02G310600.Wm82.a2.v1:Glyma.02G310600.1.Wm82.a2.v1:exon3:c.G1492A:p.V498I,
Chr02	48381610	nonsynonymous	Glyma.02G310800.Wm82.a2.v1:Glyma.02G310800.1.Wm82.a2.v1:exon1:c.G190A:p.E64K,
Chr02	48496802	nonsynonymous	Glyma.02G311500.Wm82.a2.v1:Glyma.02G311500.1.Wm82.a2.v1:exon8:c.A1202G:p.N401S,
Chr02	48496853	nonsynonymous	Glyma.02G311500.Wm82.a2.v1:Glyma.02G311500.1.Wm82.a2.v1:exon8:c.G1253A:p.C418Y,
Chr02	48559426	nonsynonymous	Glyma.02G312200.Wm82.a2.v1:Glyma.02G312200.1.Wm82.a2.v1:exon1:c.G106A:p.V36I,
Chr02	48563016	nonsynonymous	Glyma.02G312300.Wm82.a2.v1:Glyma.02G312300.1.Wm82.a2.v1:exon2:c.A509C:p.D170A,
Chr03	288755	nonsynonymous	Glyma.03G003100.Wm82.a2.v1:Glyma.03G003100.1.Wm82.a2.v1:exon1:c.A193T:p.T65S,
Chr03	301587	nonsynonymous	Glyma.03G003300.Wm82.a2.v1:Glyma.03G003300.1.Wm82.a2.v1:exon1:c.A573C:p.Q191H,
Chr03	407172	nonsynonymous	Glyma.03G004700.Wm82.a2.v1:Glyma.03G004700.1.Wm82.a2.v1:exon3:c.C205T:p.R69C,
Chr03	498009	nonsynonymous	Glyma.03G005500.Wm82.a2.v1:Glyma.03G005500.1.Wm82.a2.v1:exon2:c.A431G:p.Q144R,
Chr03	528386	nonsynonymous	Glyma.03G005700.Wm82.a2.v1:Glyma.03G005700.1.Wm82.a2.v1:exon1:c.A7G:p.T3A,
Chr03	601692	nonsynonymous	Glyma.03G006600.Wm82.a2.v1:Glyma.03G006600.1.Wm82.a2.v1:exon3:c.A749T:p.D250V,
Chr03	622161	nonsynonymous	Glyma.03G006800.Wm82.a2.v1:Glyma.03G006800.1.Wm82.a2.v1:exon1:c.G596A:p.S199N,
Chr03	638259	nonsynonymous	Glyma.03G007000.Wm82.a2.v1:Glyma.03G007000.1.Wm82.a2.v1:exon5:c.T607A:p.C203S,
Chr03	640226	nonsynonymous	Glyma.03G007000.Wm82.a2.v1:Glyma.03G007000.1.Wm82.a2.v1:exon1:c.C118T:p.L40F,
Chr03	648929	nonsynonymous	Glyma.03G007100.Wm82.a2.v1:Glyma.03G007100.1.Wm82.a2.v1:exon3:c.G934T:p.V312F,Glyma.03G007100.Wm82.a2.v1:Glyma.03G007100.2.Wm82.a2.v1:exon4:c.G829T:p.V277F,
Chr03	698819	nonsynonymous	Glyma.03G007500.Wm82.a2.v1:Glyma.03G007500.1.Wm82.a2.v1:exon1:c.G80T:p.R27L,
Chr03	806295	nonsynonymous	Glyma.03G008300.Wm82.a2.v1:Glyma.03G008300.1.Wm82.a2.v1:exon1:c.G286A:p.V96I,
Chr03	806383	nonsynonymous	Glyma.03G008300.Wm82.a2.v1:Glyma.03G008300.1.Wm82.a2.v1:exon1:c.C198A:p.F66L,
Chr03	815949	nonsynonymous	Glyma.03G008400.Wm82.a2.v1:Glyma.03G008400.1.Wm82.a2.v1:exon4:c.C695G:p.P232R,
Chr03	831016	nonsynonymous	Glyma.03G008600.Wm82.a2.v1:Glyma.03G008600.1.Wm82.a2.v1:exon14:c.G1600A:p.D534N,
Chr03	867911	nonsynonymous	Glyma.03G008900.Wm82.a2.v1:Glyma.03G008900.1.Wm82.a2.v1:exon3:c.A311G:p.Q104R,
Chr03	870873	nonsynonymous	Glyma.03G008900.Wm82.a2.v1:Glyma.03G008900.1.Wm82.a2.v1:exon10:c.T1019C:p.I340T,
Chr03	870948	nonsynonymous	Glyma.03G008900.Wm82.a2.v1:Glyma.03G008900.1.Wm82.a2.v1:exon10:c.A1094C:p.Q365P,
Chr03	891224	nonsynonymous	Glyma.03G009000.Wm82.a2.v1:Glyma.03G009000.1.Wm82.a2.v1:exon4:c.A1821C:p.K607N,
Chr03	916492	nonsynonymous	Glyma.03G009200.Wm82.a2.v1:Glyma.03G009200.1.Wm82.a2.v1:exon11:c.G4747A:p.V1583I,Glyma.03G009200.Wm82.a2.v1:Glyma.03G009200.2.Wm82.a2.v1:exon11:c.G4747A:p.V1583I,Glyma.03G009200.Wm82.a2.v1:Glyma.03G009200.3.Wm82.a2.v1:exon12:c.G4747A:p.V1583I,
Chr03	917161	nonsynonymous	Glyma.03G009200.Wm82.a2.v1:Glyma.03G009200.1.Wm82.a2.v1:exon11:c.A5416G:p.T1806A,Glyma.03G009200.Wm82.a2.v1:Glyma.03G009200.2.Wm82.a2.v1:exon11:c.A5416G:p.T1806A,Glyma.03G009200.Wm82.a2.v1:Glyma.03G009200.3.Wm82.a2.v1:exon12:c.A5416G:p.T1806A,
Chr03	990839	nonsynonymous	Glyma.03G009900.Wm82.a2.v1:Glyma.03G009900.1.Wm82.a2.v1:exon1:c.C42A:p.D14E,
Chr03	998276	nonsynonymous	Glyma.03G010000.Wm82.a2.v1:Glyma.03G010000.1.Wm82.a2.v1:exon3:c.C776T:p.S259L,
Chr03	998520	nonsynonymous	Glyma.03G010000.Wm82.a2.v1:Glyma.03G010000.1.Wm82.a2.v1:exon3:c.C532G:p.R178G,
Chr03	1125867	stopgain	Glyma.03G011400.Wm82.a2.v1:Glyma.03G011400.1.Wm82.a2.v1:exon4:c.G97T:p.E33X,Glyma.03G011400.Wm82.a2.v1:Glyma.03G011400.2.Wm82.a2.v1:exon4:c.G97T:p.E33X,Glyma.03G011400.Wm82.a2.v1:Glyma.03G011400.3.Wm82.a2.v1:exon4:c.G97T:p.E33X,
Chr03	1197787	nonsynonymous	Glyma.03G011900.Wm82.a2.v1:Glyma.03G011900.1.Wm82.a2.v1:exon1:c.C182T:p.A61V,
Chr03	1235340	nonsynonymous	Glyma.03G012300.Wm82.a2.v1:Glyma.03G012300.1.Wm82.a2.v1:exon9:c.C2707A:p.Q903K,
Chr03	1236382	nonsynonymous	Glyma.03G012300.Wm82.a2.v1:Glyma.03G012300.1.Wm82.a2.v1:exon8:c.A2399G:p.D800G,
Chr03	1237940	nonsynonymous	Glyma.03G012300.Wm82.a2.v1:Glyma.03G012300.1.Wm82.a2.v1:exon5:c.A1252G:p.T418A,
Chr03	1381449	nonsynonymous	Glyma.03G013600.Wm82.a2.v1:Glyma.03G013600.1.Wm82.a2.v1:exon4:c.A485G:p.Q162R,
Chr03	1394513	nonsynonymous	Glyma.03G013700.Wm82.a2.v1:Glyma.03G013700.1.Wm82.a2.v1:exon3:c.A278G:p.K93R,
Chr03	1479249	nonsynonymous	Glyma.03G014700.Wm82.a2.v1:Glyma.03G014700.1.Wm82.a2.v1:exon15:c.G2254A:p.G752R,
Chr03	1536457	nonsynonymous	Glyma.03G015500.Wm82.a2.v1:Glyma.03G015500.1.Wm82.a2.v1:exon1:c.A181C:p.K61Q,
Chr03	1634583	nonsynonymous	Glyma.03G016600.Wm82.a2.v1:Glyma.03G016600.5.Wm82.a2.v1:exon3:c.G566A:p.G189D,Glyma.03G016600.Wm82.a2.v1:Glyma.03G016600.6.Wm82.a2.v1:exon3:c.G566A:p.G189D,Glyma.03G016600.Wm82.a2.v1:Glyma.03G016600.1.Wm82.a2.v1:exon4:c.G782A:p.G261D,Glyma.03G016600.Wm82.a2.v1:Glyma.03G016600.2.Wm82.a2.v1:exon4:c.G779A:p.G260D,Glyma.03G016600.Wm82.a2.v1:Glyma.03G016600.3.Wm82.a2.v1:exon4:c.G782A:p.G261D,Glyma.03G…
Chr03	1889195	nonsynonymous	Glyma.03G018900.Wm82.a2.v1:Glyma.03G018900.1.Wm82.a2.v1:exon10:c.T1382C:p.I461T,
Chr03	1891893	nonsynonymous	Glyma.03G018900.Wm82.a2.v1:Glyma.03G018900.1.Wm82.a2.v1:exon1:c.G184C:p.D62H,
Chr03	1896306	nonsynonymous	Glyma.03G019000.Wm82.a2.v1:Glyma.03G019000.1.Wm82.a2.v1:exon2:c.A2143T:p.N715Y,Glyma.03G019000.Wm82.a2.v1:Glyma.03G019000.2.Wm82.a2.v1:exon2:c.A2143T:p.N715Y,
Chr03	1896413	nonsynonymous	Glyma.03G019000.Wm82.a2.v1:Glyma.03G019000.1.Wm82.a2.v1:exon2:c.C2036T:p.A679V,Glyma.03G019000.Wm82.a2.v1:Glyma.03G019000.2.Wm82.a2.v1:exon2:c.C2036T:p.A679V,
Chr03	1898120	nonsynonymous	Glyma.03G019000.Wm82.a2.v1:Glyma.03G019000.1.Wm82.a2.v1:exon2:c.C329G:p.T110S,Glyma.03G019000.Wm82.a2.v1:Glyma.03G019000.2.Wm82.a2.v1:exon2:c.C329G:p.T110S,
Chr03	2051476	nonsynonymous	Glyma.03G019900.Wm82.a2.v1:Glyma.03G019900.1.Wm82.a2.v1:exon2:c.A127C:p.I43L,
Chr03	2071403	nonsynonymous	Glyma.03G020200.Wm82.a2.v1:Glyma.03G020200.1.Wm82.a2.v1:exon2:c.G992A:p.C331Y,
Chr03	2071717	nonsynonymous	Glyma.03G020200.Wm82.a2.v1:Glyma.03G020200.1.Wm82.a2.v1:exon1:c.T725A:p.F242Y,
Chr03	2072164	nonsynonymous	Glyma.03G020200.Wm82.a2.v1:Glyma.03G020200.1.Wm82.a2.v1:exon1:c.C278G:p.S93C,
Chr03	2109047	nonsynonymous	Glyma.03G020700.Wm82.a2.v1:Glyma.03G020700.1.Wm82.a2.v1:exon3:c.T1102G:p.F368V,
Chr03	2131866	stopgain	Glyma.03G020800.Wm82.a2.v1:Glyma.03G020800.1.Wm82.a2.v1:exon3:c.T173A:p.L58X,Glyma.03G020800.Wm82.a2.v1:Glyma.03G020800.2.Wm82.a2.v1:exon3:c.T173A:p.L58X,
Chr03	2214678	nonsynonymous	Glyma.03G021400.Wm82.a2.v1:Glyma.03G021400.1.Wm82.a2.v1:exon11:c.T4730C:p.I1577T,
Chr03	2218148	nonsynonymous	Glyma.03G021400.Wm82.a2.v1:Glyma.03G021400.1.Wm82.a2.v1:exon16:c.A5987T:p.D1996V,
Chr03	2218189	nonsynonymous	Glyma.03G021400.Wm82.a2.v1:Glyma.03G021400.1.Wm82.a2.v1:exon16:c.A6028C:p.K2010Q,
Chr03	2241052	nonsynonymous	Glyma.03G021600.Wm82.a2.v1:Glyma.03G021600.1.Wm82.a2.v1:exon5:c.A1441C:p.K481Q,
Chr03	2241994	nonsynonymous	Glyma.03G021600.Wm82.a2.v1:Glyma.03G021600.1.Wm82.a2.v1:exon4:c.C1232T:p.A411V,
Chr03	2286144	nonsynonymous	Glyma.03G021900.Wm82.a2.v1:Glyma.03G021900.1.Wm82.a2.v1:exon4:c.C1400A:p.S467Y,Glyma.03G021900.Wm82.a2.v1:Glyma.03G021900.2.Wm82.a2.v1:exon4:c.C1394A:p.S465Y,
Chr03	2297494	nonsynonymous	Glyma.03G022000.Wm82.a2.v1:Glyma.03G022000.1.Wm82.a2.v1:exon2:c.A563G:p.H188R,
Chr03	2302545	nonsynonymous	Glyma.03G022100.Wm82.a2.v1:Glyma.03G022100.1.Wm82.a2.v1:exon3:c.A74C:p.H25P,
Chr03	2302741	nonsynonymous	Glyma.03G022100.Wm82.a2.v1:Glyma.03G022100.1.Wm82.a2.v1:exon3:c.G270T:p.Q90H,
Chr03	2302944	nonsynonymous	Glyma.03G022100.Wm82.a2.v1:Glyma.03G022100.1.Wm82.a2.v1:exon3:c.A473G:p.D158G,
Chr03	2303087	nonsynonymous	Glyma.03G022100.Wm82.a2.v1:Glyma.03G022100.1.Wm82.a2.v1:exon3:c.C616T:p.L206F,
Chr03	2303141	nonsynonymous	Glyma.03G022100.Wm82.a2.v1:Glyma.03G022100.1.Wm82.a2.v1:exon3:c.G670C:p.G224R,
Chr03	2303714	nonsynonymous	Glyma.03G022100.Wm82.a2.v1:Glyma.03G022100.1.Wm82.a2.v1:exon3:c.T1243C:p.F415L,
Chr03	2303883	nonsynonymous	Glyma.03G022100.Wm82.a2.v1:Glyma.03G022100.1.Wm82.a2.v1:exon3:c.A1412T:p.K471M,
Chr03	2331954	nonsynonymous	Glyma.03G022300.Wm82.a2.v1:Glyma.03G022300.1.Wm82.a2.v1:exon3:c.C518G:p.T173S,Glyma.03G022300.Wm82.a2.v1:Glyma.03G022300.2.Wm82.a2.v1:exon3:c.C242G:p.T81S,Glyma.03G022300.Wm82.a2.v1:Glyma.03G022300.3.Wm82.a2.v1:exon3:c.C242G:p.T81S,Glyma.03G022300.Wm82.a2.v1:Glyma.03G022300.4.Wm82.a2.v1:exon3:c.C518G:p.T173S,
Chr03	2334873	nonsynonymous	Glyma.03G022400.Wm82.a2.v1:Glyma.03G022400.1.Wm82.a2.v1:exon1:c.C203G:p.A68G,
Chr03	2335035	nonsynonymous	Glyma.03G022400.Wm82.a2.v1:Glyma.03G022400.1.Wm82.a2.v1:exon1:c.C365T:p.T122M,
Chr03	2344781	nonsynonymous	Glyma.03G022500.Wm82.a2.v1:Glyma.03G022500.1.Wm82.a2.v1:exon9:c.A1117G:p.K373E,
Chr03	2345085	nonsynonymous	Glyma.03G022500.Wm82.a2.v1:Glyma.03G022500.1.Wm82.a2.v1:exon10:c.T1162C:p.S388P,
Chr03	2345386	nonsynonymous	Glyma.03G022500.Wm82.a2.v1:Glyma.03G022500.1.Wm82.a2.v1:exon11:c.C1372G:p.R458G,
Chr03	2419652	nonsynonymous	Glyma.03G022900.Wm82.a2.v1:Glyma.03G022900.1.Wm82.a2.v1:exon1:c.A409T:p.S137C,
Chr03	2419865	nonsynonymous	Glyma.03G022900.Wm82.a2.v1:Glyma.03G022900.1.Wm82.a2.v1:exon1:c.C196T:p.P66S,
Chr03	2428297	nonsynonymous	Glyma.03G023000.Wm82.a2.v1:Glyma.03G023000.1.Wm82.a2.v1:exon1:c.G136A:p.V46M,
Chr03	2428371	nonsynonymous	Glyma.03G023000.Wm82.a2.v1:Glyma.03G023000.1.Wm82.a2.v1:exon1:c.G62A:p.G21D,
Chr03	2428372	nonsynonymous	Glyma.03G023000.Wm82.a2.v1:Glyma.03G023000.1.Wm82.a2.v1:exon1:c.G61A:p.G21S,
Chr03	2445348	nonsynonymous	Glyma.03G023100.Wm82.a2.v1:Glyma.03G023100.1.Wm82.a2.v1:exon1:c.G265T:p.D89Y,
Chr03	2449652	nonsynonymous	Glyma.03G023100.Wm82.a2.v1:Glyma.03G023100.1.Wm82.a2.v1:exon2:c.A574G:p.R192G,
Chr03	2449674	nonsynonymous	Glyma.03G023100.Wm82.a2.v1:Glyma.03G023100.1.Wm82.a2.v1:exon2:c.G596A:p.R199Q,
Chr03	2459471	startloss	Glyma.03G023400.Wm82.a2.v1:Glyma.03G023400.1.Wm82.a2.v1:exon1:c.T2C:p.M1?,
Chr03	2537654	nonsynonymous	Glyma.03G023900.Wm82.a2.v1:Glyma.03G023900.1.Wm82.a2.v1:exon2:c.G253A:p.G85S,
Chr03	2562632	nonsynonymous	Glyma.03G024100.Wm82.a2.v1:Glyma.03G024100.1.Wm82.a2.v1:exon14:c.A1182T:p.E394D,
Chr03	2608420	nonsynonymous	Glyma.03G024200.Wm82.a2.v1:Glyma.03G024200.1.Wm82.a2.v1:exon1:c.A784C:p.I262L,
Chr03	2608429	nonsynonymous	Glyma.03G024200.Wm82.a2.v1:Glyma.03G024200.1.Wm82.a2.v1:exon1:c.A793G:p.T265A,
Chr03	2834485	nonsynonymous	Glyma.03G026100.Wm82.a2.v1:Glyma.03G026100.2.Wm82.a2.v1:exon5:c.G517A:p.V173I,Glyma.03G026100.Wm82.a2.v1:Glyma.03G026100.1.Wm82.a2.v1:exon6:c.G562A:p.V188I,
Chr03	2887771	nonsynonymous	Glyma.03G026300.Wm82.a2.v1:Glyma.03G026300.1.Wm82.a2.v1:exon9:c.A719T:p.E240V,
Chr03	2908614	nonsynonymous	Glyma.03G026500.Wm82.a2.v1:Glyma.03G026500.1.Wm82.a2.v1:exon1:c.A164G:p.N55S,
Chr03	2936971	nonsynonymous	Glyma.03G026800.Wm82.a2.v1:Glyma.03G026800.1.Wm82.a2.v1:exon2:c.A898G:p.S300G,
Chr03	2986468	nonsynonymous	Glyma.03G027000.Wm82.a2.v1:Glyma.03G027000.1.Wm82.a2.v1:exon2:c.C1275A:p.N425K,
Chr03	2996835	nonsynonymous	Glyma.03G027200.Wm82.a2.v1:Glyma.03G027200.1.Wm82.a2.v1:exon1:c.A59T:p.N20I,
Chr03	2997943	nonsynonymous	Glyma.03G027200.Wm82.a2.v1:Glyma.03G027200.1.Wm82.a2.v1:exon2:c.A1030G:p.I344V,
Chr03	3018114	nonsynonymous	Glyma.03G027400.Wm82.a2.v1:Glyma.03G027400.1.Wm82.a2.v1:exon1:c.C160T:p.L54F,
Chr03	3030923	nonsynonymous	Glyma.03G027600.Wm82.a2.v1:Glyma.03G027600.1.Wm82.a2.v1:exon5:c.G413A:p.G138D,Glyma.03G027600.Wm82.a2.v1:Glyma.03G027600.2.Wm82.a2.v1:exon5:c.G344A:p.G115D,
Chr03	3033056	nonsynonymous	Glyma.03G027600.Wm82.a2.v1:Glyma.03G027600.1.Wm82.a2.v1:exon1:c.C32T:p.S11L,Glyma.03G027600.Wm82.a2.v1:Glyma.03G027600.2.Wm82.a2.v1:exon1:c.C32T:p.S11L,
Chr03	3039324	nonsynonymous	Glyma.03G027800.Wm82.a2.v1:Glyma.03G027800.1.Wm82.a2.v1:exon1:c.G319A:p.V107I,
Chr03	3077136	nonsynonymous	Glyma.03G028000.Wm82.a2.v1:Glyma.03G028000.1.Wm82.a2.v1:exon1:c.G34A:p.D12N,
Chr03	3100388	nonsynonymous	Glyma.03G028200.Wm82.a2.v1:Glyma.03G028200.1.Wm82.a2.v1:exon2:c.T175A:p.L59I,Glyma.03G028200.Wm82.a2.v1:Glyma.03G028200.2.Wm82.a2.v1:exon2:c.T175A:p.L59I,Glyma.03G028200.Wm82.a2.v1:Glyma.03G028200.4.Wm82.a2.v1:exon2:c.T175A:p.L59I,Glyma.03G028200.Wm82.a2.v1:Glyma.03G028200.5.Wm82.a2.v1:exon2:c.T175A:p.L59I,
Chr03	3110281	nonsynonymous	Glyma.03G028400.Wm82.a2.v1:Glyma.03G028400.2.Wm82.a2.v1:exon2:c.G1111A:p.V371I,Glyma.03G028400.Wm82.a2.v1:Glyma.03G028400.1.Wm82.a2.v1:exon3:c.G1111A:p.V371I,Glyma.03G028400.Wm82.a2.v1:Glyma.03G028400.3.Wm82.a2.v1:exon3:c.G1111A:p.V371I,Glyma.03G028400.Wm82.a2.v1:Glyma.03G028400.4.Wm82.a2.v1:exon3:c.G1111A:p.V371I,Glyma.03G028400.Wm82.a2.v1:Glyma.03G028400.5.Wm82.a2.v1:exon3:c.G1111A:p.V371I,
Chr03	3130111	nonsynonymous	Glyma.03G028700.Wm82.a2.v1:Glyma.03G028700.1.Wm82.a2.v1:exon2:c.T1052C:p.M351T,
Chr03	3133496	nonsynonymous	Glyma.03G028800.Wm82.a2.v1:Glyma.03G028800.1.Wm82.a2.v1:exon15:c.G1075A:p.A359T,
Chr03	3149059	nonsynonymous	Glyma.03G028900.Wm82.a2.v1:Glyma.03G028900.1.Wm82.a2.v1:exon3:c.A1318T:p.T440S,
Chr03	3152606	nonsynonymous	Glyma.03G028900.Wm82.a2.v1:Glyma.03G028900.1.Wm82.a2.v1:exon1:c.G256T:p.A86S,
Chr03	3187977	nonsynonymous	Glyma.03G029200.Wm82.a2.v1:Glyma.03G029200.1.Wm82.a2.v1:exon1:c.T183G:p.D61E,
Chr03	3327378	nonsynonymous	Glyma.03G029900.Wm82.a2.v1:Glyma.03G029900.1.Wm82.a2.v1:exon2:c.G982T:p.V328L,
Chr03	3349068	nonsynonymous	Glyma.03G030100.Wm82.a2.v1:Glyma.03G030100.1.Wm82.a2.v1:exon1:c.A398T:p.Q133L,
Chr03	3363360	nonsynonymous	Glyma.03G030300.Wm82.a2.v1:Glyma.03G030300.1.Wm82.a2.v1:exon1:c.G401A:p.R134K,
Chr03	3363642	nonsynonymous	Glyma.03G030300.Wm82.a2.v1:Glyma.03G030300.1.Wm82.a2.v1:exon1:c.A119T:p.Y40F,
Chr03	3504292	nonsynonymous	Glyma.03G031200.Wm82.a2.v1:Glyma.03G031200.1.Wm82.a2.v1:exon2:c.C125T:p.T42I,
Chr03	3540597	nonsynonymous	Glyma.03G031500.Wm82.a2.v1:Glyma.03G031500.1.Wm82.a2.v1:exon6:c.A632G:p.E211G,
Chr03	3541219	nonsynonymous	Glyma.03G031500.Wm82.a2.v1:Glyma.03G031500.1.Wm82.a2.v1:exon4:c.C457T:p.R153C,
Chr03	3603717	nonsynonymous	Glyma.03G031800.Wm82.a2.v1:Glyma.03G031800.1.Wm82.a2.v1:exon1:c.C1403G:p.A468G,Glyma.03G031800.Wm82.a2.v1:Glyma.03G031800.2.Wm82.a2.v1:exon2:c.C1316G:p.A439G,
Chr03	3638638	nonsynonymous	Glyma.03G031900.Wm82.a2.v1:Glyma.03G031900.1.Wm82.a2.v1:exon2:c.C79A:p.P27T,
Chr03	3691830	nonsynonymous	Glyma.03G032300.Wm82.a2.v1:Glyma.03G032300.1.Wm82.a2.v1:exon4:c.T530G:p.V177G,
Chr03	3692481	nonsynonymous	Glyma.03G032300.Wm82.a2.v1:Glyma.03G032300.1.Wm82.a2.v1:exon2:c.C325T:p.P109S,
Chr03	3692883	nonsynonymous	Glyma.03G032300.Wm82.a2.v1:Glyma.03G032300.1.Wm82.a2.v1:exon1:c.C35A:p.S12Y,
Chr03	3694501	nonsynonymous	Glyma.03G032400.Wm82.a2.v1:Glyma.03G032400.1.Wm82.a2.v1:exon3:c.C617G:p.T206S,
Chr03	3741009	nonsynonymous	Glyma.03G032700.Wm82.a2.v1:Glyma.03G032700.1.Wm82.a2.v1:exon2:c.C1085G:p.T362R,
Chr03	3788213	nonsynonymous	Glyma.03G032800.Wm82.a2.v1:Glyma.03G032800.1.Wm82.a2.v1:exon1:c.G935A:p.R312H,Glyma.03G032800.Wm82.a2.v1:Glyma.03G032800.2.Wm82.a2.v1:exon1:c.G935A:p.R312H,
Chr03	3836503	nonsynonymous	Glyma.03G033100.Wm82.a2.v1:Glyma.03G033100.1.Wm82.a2.v1:exon10:c.C952G:p.H318D,
Chr03	3853762	nonsynonymous	Glyma.03G033300.Wm82.a2.v1:Glyma.03G033300.1.Wm82.a2.v1:exon2:c.G341C:p.G114A,
Chr03	3866053	nonsynonymous	Glyma.03G033500.Wm82.a2.v1:Glyma.03G033500.1.Wm82.a2.v1:exon1:c.A106T:p.T36S,
Chr03	3866215	nonsynonymous	Glyma.03G033500.Wm82.a2.v1:Glyma.03G033500.1.Wm82.a2.v1:exon1:c.A268G:p.I90V,
Chr03	3902657	nonsynonymous	Glyma.03G033700.Wm82.a2.v1:Glyma.03G033700.1.Wm82.a2.v1:exon2:c.A566C:p.K189T,
Chr03	3972615	nonsynonymous	Glyma.03G034000.Wm82.a2.v1:Glyma.03G034000.1.Wm82.a2.v1:exon5:c.C1073T:p.A358V,
Chr03	3974834	nonsynonymous	Glyma.03G034000.Wm82.a2.v1:Glyma.03G034000.1.Wm82.a2.v1:exon2:c.C616A:p.R206S,
Chr03	3975194	nonsynonymous	Glyma.03G034000.Wm82.a2.v1:Glyma.03G034000.1.Wm82.a2.v1:exon2:c.G256A:p.E86K,
Chr03	3990383	nonsynonymous	Glyma.03G034200.Wm82.a2.v1:Glyma.03G034200.1.Wm82.a2.v1:exon1:c.G224A:p.R75K,
Chr03	3992645	nonsynonymous	Glyma.03G034200.Wm82.a2.v1:Glyma.03G034200.1.Wm82.a2.v1:exon2:c.G2302C:p.G768R,
Chr03	4026324	nonsynonymous	Glyma.03G034400.Wm82.a2.v1:Glyma.03G034400.1.Wm82.a2.v1:exon1:c.A113T:p.K38M,Glyma.03G034400.Wm82.a2.v1:Glyma.03G034400.2.Wm82.a2.v1:exon1:c.A113T:p.K38M,
Chr03	4027006	nonsynonymous	Glyma.03G034400.Wm82.a2.v1:Glyma.03G034400.1.Wm82.a2.v1:exon1:c.A795C:p.L265F,Glyma.03G034400.Wm82.a2.v1:Glyma.03G034400.2.Wm82.a2.v1:exon1:c.A795C:p.L265F,
Chr03	4027558	nonsynonymous	Glyma.03G034400.Wm82.a2.v1:Glyma.03G034400.1.Wm82.a2.v1:exon1:c.A1347T:p.K449N,Glyma.03G034400.Wm82.a2.v1:Glyma.03G034400.2.Wm82.a2.v1:exon1:c.A1347T:p.K449N,
Chr03	4027614	nonsynonymous	Glyma.03G034400.Wm82.a2.v1:Glyma.03G034400.1.Wm82.a2.v1:exon1:c.C1403T:p.S468L,Glyma.03G034400.Wm82.a2.v1:Glyma.03G034400.2.Wm82.a2.v1:exon1:c.C1403T:p.S468L,
Chr03	4027748	nonsynonymous	Glyma.03G034400.Wm82.a2.v1:Glyma.03G034400.1.Wm82.a2.v1:exon1:c.G1537A:p.E513K,Glyma.03G034400.Wm82.a2.v1:Glyma.03G034400.2.Wm82.a2.v1:exon1:c.G1537A:p.E513K,
Chr03	4028306	nonsynonymous	Glyma.03G034400.Wm82.a2.v1:Glyma.03G034400.1.Wm82.a2.v1:exon1:c.G2095A:p.E699K,Glyma.03G034400.Wm82.a2.v1:Glyma.03G034400.2.Wm82.a2.v1:exon1:c.G2095A:p.E699K,
Chr03	4028472	nonsynonymous	Glyma.03G034400.Wm82.a2.v1:Glyma.03G034400.1.Wm82.a2.v1:exon1:c.T2261A:p.F754Y,Glyma.03G034400.Wm82.a2.v1:Glyma.03G034400.2.Wm82.a2.v1:exon1:c.T2261A:p.F754Y,
Chr03	4028705	nonsynonymous	Glyma.03G034400.Wm82.a2.v1:Glyma.03G034400.1.Wm82.a2.v1:exon1:c.A2494T:p.T832S,Glyma.03G034400.Wm82.a2.v1:Glyma.03G034400.2.Wm82.a2.v1:exon1:c.A2494T:p.T832S,
Chr03	4028774	nonsynonymous	Glyma.03G034400.Wm82.a2.v1:Glyma.03G034400.1.Wm82.a2.v1:exon1:c.G2563A:p.D855N,Glyma.03G034400.Wm82.a2.v1:Glyma.03G034400.2.Wm82.a2.v1:exon1:c.G2563A:p.D855N,
Chr03	4028892	nonsynonymous	Glyma.03G034400.Wm82.a2.v1:Glyma.03G034400.1.Wm82.a2.v1:exon1:c.T2681G:p.L894R,Glyma.03G034400.Wm82.a2.v1:Glyma.03G034400.2.Wm82.a2.v1:exon1:c.T2681G:p.L894R,
Chr03	4029203	nonsynonymous	Glyma.03G034400.Wm82.a2.v1:Glyma.03G034400.1.Wm82.a2.v1:exon2:c.C2963A:p.T988K,
Chr03	4029208	nonsynonymous	Glyma.03G034400.Wm82.a2.v1:Glyma.03G034400.1.Wm82.a2.v1:exon2:c.T2968A:p.S990T,
Chr03	4029214	nonsynonymous	Glyma.03G034400.Wm82.a2.v1:Glyma.03G034400.1.Wm82.a2.v1:exon2:c.G2974C:p.E992Q,
Chr03	4029215	nonsynonymous	Glyma.03G034400.Wm82.a2.v1:Glyma.03G034400.1.Wm82.a2.v1:exon2:c.A2975G:p.E992G,
Chr03	4029305	nonsynonymous	Glyma.03G034400.Wm82.a2.v1:Glyma.03G034400.1.Wm82.a2.v1:exon2:c.A3065C:p.Y1022S,
Chr03	4029703	nonsynonymous	Glyma.03G034400.Wm82.a2.v1:Glyma.03G034400.1.Wm82.a2.v1:exon2:c.C3463T:p.L1155F,
Chr03	4029712	nonsynonymous	Glyma.03G034400.Wm82.a2.v1:Glyma.03G034400.1.Wm82.a2.v1:exon2:c.A3472T:p.T1158S,
Chr03	4029838	nonsynonymous	Glyma.03G034400.Wm82.a2.v1:Glyma.03G034400.1.Wm82.a2.v1:exon2:c.A3598T:p.M1200L,
Chr03	4029842	nonsynonymous	Glyma.03G034400.Wm82.a2.v1:Glyma.03G034400.1.Wm82.a2.v1:exon2:c.A3602T:p.K1201M,
Chr03	4043285	nonsynonymous	Glyma.03G034500.Wm82.a2.v1:Glyma.03G034500.1.Wm82.a2.v1:exon2:c.C2935T:p.R979C,
Chr03	4054675	nonsynonymous	Glyma.03G034500.Wm82.a2.v1:Glyma.03G034500.1.Wm82.a2.v1:exon1:c.A2784T:p.E928D,
Chr03	4055106	nonsynonymous	Glyma.03G034500.Wm82.a2.v1:Glyma.03G034500.1.Wm82.a2.v1:exon1:c.G2353A:p.D785N,
Chr03	4055129	nonsynonymous	Glyma.03G034500.Wm82.a2.v1:Glyma.03G034500.1.Wm82.a2.v1:exon1:c.A2330G:p.N777S,
Chr03	4056108	nonsynonymous	Glyma.03G034500.Wm82.a2.v1:Glyma.03G034500.1.Wm82.a2.v1:exon1:c.G1351A:p.E451K,
Chr03	4123497	nonsynonymous	Glyma.03G034800.Wm82.a2.v1:Glyma.03G034800.1.Wm82.a2.v1:exon1:c.C3491T:p.S1164L,
Chr03	4123674	nonsynonymous	Glyma.03G034800.Wm82.a2.v1:Glyma.03G034800.1.Wm82.a2.v1:exon1:c.C3314G:p.P1105R,
Chr03	4124009	nonsynonymous	Glyma.03G034800.Wm82.a2.v1:Glyma.03G034800.1.Wm82.a2.v1:exon1:c.A2979T:p.Q993H,
Chr03	4124296	nonsynonymous	Glyma.03G034800.Wm82.a2.v1:Glyma.03G034800.1.Wm82.a2.v1:exon1:c.C2692T:p.P898S,
Chr03	4124298	nonsynonymous	Glyma.03G034800.Wm82.a2.v1:Glyma.03G034800.1.Wm82.a2.v1:exon1:c.C2690T:p.A897V,
Chr03	4124330	nonsynonymous	Glyma.03G034800.Wm82.a2.v1:Glyma.03G034800.1.Wm82.a2.v1:exon1:c.T2658A:p.N886K,
Chr03	4124332	nonsynonymous	Glyma.03G034800.Wm82.a2.v1:Glyma.03G034800.1.Wm82.a2.v1:exon1:c.A2656G:p.N886D,
Chr03	4124391	nonsynonymous	Glyma.03G034800.Wm82.a2.v1:Glyma.03G034800.1.Wm82.a2.v1:exon1:c.C2597T:p.P866L,
Chr03	4124852	nonsynonymous	Glyma.03G034800.Wm82.a2.v1:Glyma.03G034800.1.Wm82.a2.v1:exon1:c.G2136A:p.M712I,
Chr03	4124873	nonsynonymous	Glyma.03G034800.Wm82.a2.v1:Glyma.03G034800.1.Wm82.a2.v1:exon1:c.T2115G:p.D705E,
Chr03	4126884	nonsynonymous	Glyma.03G034800.Wm82.a2.v1:Glyma.03G034800.1.Wm82.a2.v1:exon1:c.A104G:p.K35R,
Chr03	4126920	nonsynonymous	Glyma.03G034800.Wm82.a2.v1:Glyma.03G034800.1.Wm82.a2.v1:exon1:c.C68G:p.A23G,
Chr03	4199857	nonsynonymous	Glyma.03G034900.Wm82.a2.v1:Glyma.03G034900.1.Wm82.a2.v1:exon1:c.A3728G:p.D1243G,Glyma.03G034900.Wm82.a2.v1:Glyma.03G034900.2.Wm82.a2.v1:exon2:c.A3689G:p.D1230G,
Chr03	4200087	stopgain	Glyma.03G034900.Wm82.a2.v1:Glyma.03G034900.1.Wm82.a2.v1:exon1:c.T3498G:p.Y1166X,Glyma.03G034900.Wm82.a2.v1:Glyma.03G034900.2.Wm82.a2.v1:exon2:c.T3459G:p.Y1153X,
Chr03	4200110	nonsynonymous	Glyma.03G034900.Wm82.a2.v1:Glyma.03G034900.1.Wm82.a2.v1:exon1:c.T3475A:p.S1159T,Glyma.03G034900.Wm82.a2.v1:Glyma.03G034900.2.Wm82.a2.v1:exon2:c.T3436A:p.S1146T,
Chr03	4200550	nonsynonymous	Glyma.03G034900.Wm82.a2.v1:Glyma.03G034900.1.Wm82.a2.v1:exon1:c.T3035C:p.L1012S,Glyma.03G034900.Wm82.a2.v1:Glyma.03G034900.2.Wm82.a2.v1:exon2:c.T2996C:p.L999S,
Chr03	4200632	nonsynonymous	Glyma.03G034900.Wm82.a2.v1:Glyma.03G034900.1.Wm82.a2.v1:exon1:c.G2953A:p.E985K,Glyma.03G034900.Wm82.a2.v1:Glyma.03G034900.2.Wm82.a2.v1:exon2:c.G2914A:p.E972K,
Chr03	4200671	nonsynonymous	Glyma.03G034900.Wm82.a2.v1:Glyma.03G034900.1.Wm82.a2.v1:exon1:c.T2914G:p.S972A,Glyma.03G034900.Wm82.a2.v1:Glyma.03G034900.2.Wm82.a2.v1:exon2:c.T2875G:p.S959A,
Chr03	4200734	nonsynonymous	Glyma.03G034900.Wm82.a2.v1:Glyma.03G034900.1.Wm82.a2.v1:exon1:c.C2851T:p.R951W,Glyma.03G034900.Wm82.a2.v1:Glyma.03G034900.2.Wm82.a2.v1:exon2:c.C2812T:p.R938W,
Chr03	4200907	nonsynonymous	Glyma.03G034900.Wm82.a2.v1:Glyma.03G034900.1.Wm82.a2.v1:exon1:c.T2678A:p.L893Q,Glyma.03G034900.Wm82.a2.v1:Glyma.03G034900.2.Wm82.a2.v1:exon2:c.T2639A:p.L880Q,
Chr03	4201001	nonsynonymous	Glyma.03G034900.Wm82.a2.v1:Glyma.03G034900.1.Wm82.a2.v1:exon1:c.A2584C:p.K862Q,Glyma.03G034900.Wm82.a2.v1:Glyma.03G034900.2.Wm82.a2.v1:exon2:c.A2545C:p.K849Q,
Chr03	4201025	nonsynonymous	Glyma.03G034900.Wm82.a2.v1:Glyma.03G034900.1.Wm82.a2.v1:exon1:c.G2560A:p.D854N,Glyma.03G034900.Wm82.a2.v1:Glyma.03G034900.2.Wm82.a2.v1:exon2:c.G2521A:p.D841N,
Chr03	4201040	nonsynonymous	Glyma.03G034900.Wm82.a2.v1:Glyma.03G034900.1.Wm82.a2.v1:exon1:c.G2545T:p.V849L,Glyma.03G034900.Wm82.a2.v1:Glyma.03G034900.2.Wm82.a2.v1:exon2:c.G2506T:p.V836L,
Chr03	4201051	nonsynonymous	Glyma.03G034900.Wm82.a2.v1:Glyma.03G034900.1.Wm82.a2.v1:exon1:c.C2534A:p.S845Y,Glyma.03G034900.Wm82.a2.v1:Glyma.03G034900.2.Wm82.a2.v1:exon2:c.C2495A:p.S832Y,
Chr03	4201057	nonsynonymous	Glyma.03G034900.Wm82.a2.v1:Glyma.03G034900.1.Wm82.a2.v1:exon1:c.A2528G:p.E843G,Glyma.03G034900.Wm82.a2.v1:Glyma.03G034900.2.Wm82.a2.v1:exon2:c.A2489G:p.E830G,
Chr03	4201249	nonsynonymous	Glyma.03G034900.Wm82.a2.v1:Glyma.03G034900.1.Wm82.a2.v1:exon1:c.A2336G:p.N779S,Glyma.03G034900.Wm82.a2.v1:Glyma.03G034900.2.Wm82.a2.v1:exon2:c.A2297G:p.N766S,
Chr03	4201389	nonsynonymous	Glyma.03G034900.Wm82.a2.v1:Glyma.03G034900.1.Wm82.a2.v1:exon1:c.T2196G:p.C732W,Glyma.03G034900.Wm82.a2.v1:Glyma.03G034900.2.Wm82.a2.v1:exon2:c.T2157G:p.C719W,
Chr03	4201458	nonsynonymous	Glyma.03G034900.Wm82.a2.v1:Glyma.03G034900.1.Wm82.a2.v1:exon1:c.T2127G:p.D709E,Glyma.03G034900.Wm82.a2.v1:Glyma.03G034900.2.Wm82.a2.v1:exon2:c.T2088G:p.D696E,
Chr03	4201588	nonsynonymous	Glyma.03G034900.Wm82.a2.v1:Glyma.03G034900.1.Wm82.a2.v1:exon1:c.A1997G:p.N666S,Glyma.03G034900.Wm82.a2.v1:Glyma.03G034900.2.Wm82.a2.v1:exon2:c.A1958G:p.N653S,
Chr03	4201964	nonsynonymous	Glyma.03G034900.Wm82.a2.v1:Glyma.03G034900.1.Wm82.a2.v1:exon1:c.G1621A:p.A541T,Glyma.03G034900.Wm82.a2.v1:Glyma.03G034900.2.Wm82.a2.v1:exon2:c.G1582A:p.A528T,
Chr03	4201969	nonsynonymous	Glyma.03G034900.Wm82.a2.v1:Glyma.03G034900.1.Wm82.a2.v1:exon1:c.G1616A:p.G539D,Glyma.03G034900.Wm82.a2.v1:Glyma.03G034900.2.Wm82.a2.v1:exon2:c.G1577A:p.G526D,
Chr03	4201976	nonsynonymous	Glyma.03G034900.Wm82.a2.v1:Glyma.03G034900.1.Wm82.a2.v1:exon1:c.G1609T:p.V537F,Glyma.03G034900.Wm82.a2.v1:Glyma.03G034900.2.Wm82.a2.v1:exon2:c.G1570T:p.V524F,
Chr03	4202165	nonsynonymous	Glyma.03G034900.Wm82.a2.v1:Glyma.03G034900.1.Wm82.a2.v1:exon1:c.A1420T:p.T474S,Glyma.03G034900.Wm82.a2.v1:Glyma.03G034900.2.Wm82.a2.v1:exon2:c.A1381T:p.T461S,
Chr03	4202233	nonsynonymous	Glyma.03G034900.Wm82.a2.v1:Glyma.03G034900.1.Wm82.a2.v1:exon1:c.C1352T:p.T451I,Glyma.03G034900.Wm82.a2.v1:Glyma.03G034900.2.Wm82.a2.v1:exon2:c.C1313T:p.T438I,
Chr03	4202298	nonsynonymous	Glyma.03G034900.Wm82.a2.v1:Glyma.03G034900.1.Wm82.a2.v1:exon1:c.A1287T:p.E429D,Glyma.03G034900.Wm82.a2.v1:Glyma.03G034900.2.Wm82.a2.v1:exon2:c.A1248T:p.E416D,
Chr03	4202399	nonsynonymous	Glyma.03G034900.Wm82.a2.v1:Glyma.03G034900.1.Wm82.a2.v1:exon1:c.A1186G:p.K396E,Glyma.03G034900.Wm82.a2.v1:Glyma.03G034900.2.Wm82.a2.v1:exon2:c.A1147G:p.K383E,
Chr03	4202651	nonsynonymous	Glyma.03G034900.Wm82.a2.v1:Glyma.03G034900.1.Wm82.a2.v1:exon1:c.C934A:p.H312N,Glyma.03G034900.Wm82.a2.v1:Glyma.03G034900.2.Wm82.a2.v1:exon2:c.C895A:p.H299N,
Chr03	4202790	nonsynonymous	Glyma.03G034900.Wm82.a2.v1:Glyma.03G034900.1.Wm82.a2.v1:exon1:c.A795C:p.L265F,Glyma.03G034900.Wm82.a2.v1:Glyma.03G034900.2.Wm82.a2.v1:exon2:c.A756C:p.L252F,
Chr03	4202806	nonsynonymous	Glyma.03G034900.Wm82.a2.v1:Glyma.03G034900.1.Wm82.a2.v1:exon1:c.A779G:p.K260R,Glyma.03G034900.Wm82.a2.v1:Glyma.03G034900.2.Wm82.a2.v1:exon2:c.A740G:p.K247R,
Chr03	4203490	nonsynonymous	Glyma.03G034900.Wm82.a2.v1:Glyma.03G034900.1.Wm82.a2.v1:exon1:c.G95T:p.R32L,Glyma.03G034900.Wm82.a2.v1:Glyma.03G034900.2.Wm82.a2.v1:exon2:c.G56T:p.R19L,
Chr03	4203507	nonsynonymous	Glyma.03G034900.Wm82.a2.v1:Glyma.03G034900.1.Wm82.a2.v1:exon1:c.C78G:p.D26E,Glyma.03G034900.Wm82.a2.v1:Glyma.03G034900.2.Wm82.a2.v1:exon2:c.C39G:p.D13E,
Chr03	4203533	nonsynonymous	Glyma.03G034900.Wm82.a2.v1:Glyma.03G034900.1.Wm82.a2.v1:exon1:c.C52G:p.L18V,
Chr03	4273900	nonsynonymous	Glyma.03G035200.Wm82.a2.v1:Glyma.03G035200.1.Wm82.a2.v1:exon13:c.G2641A:p.G881R,Glyma.03G035200.Wm82.a2.v1:Glyma.03G035200.2.Wm82.a2.v1:exon13:c.G2533A:p.G845R,
Chr03	4275236	nonsynonymous	Glyma.03G035300.Wm82.a2.v1:Glyma.03G035300.1.Wm82.a2.v1:exon5:c.T1618C:p.Y540H,Glyma.03G035300.Wm82.a2.v1:Glyma.03G035300.2.Wm82.a2.v1:exon5:c.T1558C:p.Y520H,
Chr03	4275434	nonsynonymous	Glyma.03G035300.Wm82.a2.v1:Glyma.03G035300.1.Wm82.a2.v1:exon5:c.G1420A:p.V474I,Glyma.03G035300.Wm82.a2.v1:Glyma.03G035300.2.Wm82.a2.v1:exon5:c.G1360A:p.V454I,
Chr03	4292381	nonsynonymous	Glyma.03G035500.Wm82.a2.v1:Glyma.03G035500.1.Wm82.a2.v1:exon5:c.G961A:p.D321N,
Chr03	4292998	nonsynonymous	Glyma.03G035500.Wm82.a2.v1:Glyma.03G035500.1.Wm82.a2.v1:exon6:c.A1469G:p.K490R,
Chr03	4323650	nonsynonymous	Glyma.03G035900.Wm82.a2.v1:Glyma.03G035900.1.Wm82.a2.v1:exon7:c.C1528T:p.P510S,
Chr03	4340590	nonsynonymous	Glyma.03G036000.Wm82.a2.v1:Glyma.03G036000.1.Wm82.a2.v1:exon1:c.G67A:p.G23R,Glyma.03G036000.Wm82.a2.v1:Glyma.03G036000.2.Wm82.a2.v1:exon2:c.G67A:p.G23R,Glyma.03G036000.Wm82.a2.v1:Glyma.03G036000.3.Wm82.a2.v1:exon2:c.G67A:p.G23R,Glyma.03G036000.Wm82.a2.v1:Glyma.03G036000.4.Wm82.a2.v1:exon2:c.G67A:p.G23R,
Chr03	4375816	nonsynonymous	Glyma.03G036300.Wm82.a2.v1:Glyma.03G036300.1.Wm82.a2.v1:exon2:c.G701T:p.R234I,
Chr03	4375910	nonsynonymous	Glyma.03G036300.Wm82.a2.v1:Glyma.03G036300.1.Wm82.a2.v1:exon2:c.G607A:p.E203K,
Chr03	4375933	nonsynonymous	Glyma.03G036300.Wm82.a2.v1:Glyma.03G036300.1.Wm82.a2.v1:exon2:c.A584G:p.D195G,
Chr03	4375966	nonsynonymous	Glyma.03G036300.Wm82.a2.v1:Glyma.03G036300.1.Wm82.a2.v1:exon2:c.T551A:p.V184D,
Chr03	4376195	stopgain	Glyma.03G036300.Wm82.a2.v1:Glyma.03G036300.1.Wm82.a2.v1:exon2:c.A322T:p.R108X,
Chr03	4376243	nonsynonymous	Glyma.03G036300.Wm82.a2.v1:Glyma.03G036300.1.Wm82.a2.v1:exon2:c.G274A:p.A92T,
Chr03	4376415	nonsynonymous	Glyma.03G036300.Wm82.a2.v1:Glyma.03G036300.1.Wm82.a2.v1:exon1:c.T103C:p.Y35H,
Chr03	4407915	nonsynonymous	Glyma.03G036500.Wm82.a2.v1:Glyma.03G036500.1.Wm82.a2.v1:exon7:c.T1670C:p.M557T,Glyma.03G036500.Wm82.a2.v1:Glyma.03G036500.2.Wm82.a2.v1:exon7:c.T1661C:p.M554T,
Chr03	4433864	nonsynonymous	Glyma.03G036600.Wm82.a2.v1:Glyma.03G036600.1.Wm82.a2.v1:exon1:c.C908T:p.S303L,
Chr03	4434690	nonsynonymous	Glyma.03G036600.Wm82.a2.v1:Glyma.03G036600.1.Wm82.a2.v1:exon1:c.G82T:p.D28Y,
Chr03	4498316	nonsynonymous	Glyma.03G036900.Wm82.a2.v1:Glyma.03G036900.1.Wm82.a2.v1:exon3:c.T577A:p.L193M,
Chr03	4516240	nonsynonymous	Glyma.03G037000.Wm82.a2.v1:Glyma.03G037000.1.Wm82.a2.v1:exon1:c.G85C:p.D29H,
Chr03	4516294	nonsynonymous	Glyma.03G037000.Wm82.a2.v1:Glyma.03G037000.1.Wm82.a2.v1:exon1:c.A139T:p.T47S,
Chr03	4516879	nonsynonymous	Glyma.03G037000.Wm82.a2.v1:Glyma.03G037000.1.Wm82.a2.v1:exon1:c.C724G:p.P242A,
Chr03	4517327	nonsynonymous	Glyma.03G037000.Wm82.a2.v1:Glyma.03G037000.1.Wm82.a2.v1:exon1:c.G1172C:p.C391S,
Chr03	4517435	nonsynonymous	Glyma.03G037000.Wm82.a2.v1:Glyma.03G037000.1.Wm82.a2.v1:exon1:c.A1280T:p.E427V,
Chr03	4517518	nonsynonymous	Glyma.03G037000.Wm82.a2.v1:Glyma.03G037000.1.Wm82.a2.v1:exon1:c.A1363G:p.I455V,
Chr03	4517764	nonsynonymous	Glyma.03G037000.Wm82.a2.v1:Glyma.03G037000.1.Wm82.a2.v1:exon1:c.G1609A:p.A537T,
Chr03	4517788	nonsynonymous	Glyma.03G037000.Wm82.a2.v1:Glyma.03G037000.1.Wm82.a2.v1:exon1:c.T1633C:p.S545P,
Chr03	4517845	nonsynonymous	Glyma.03G037000.Wm82.a2.v1:Glyma.03G037000.1.Wm82.a2.v1:exon1:c.G1690A:p.V564M,
Chr03	4518290	nonsynonymous	Glyma.03G037000.Wm82.a2.v1:Glyma.03G037000.1.Wm82.a2.v1:exon1:c.T2135C:p.I712T,
Chr03	4518294	nonsynonymous	Glyma.03G037000.Wm82.a2.v1:Glyma.03G037000.1.Wm82.a2.v1:exon1:c.G2139T:p.M713I,
Chr03	4518332	nonsynonymous	Glyma.03G037000.Wm82.a2.v1:Glyma.03G037000.1.Wm82.a2.v1:exon1:c.C2177A:p.S726Y,
Chr03	4518611	nonsynonymous	Glyma.03G037000.Wm82.a2.v1:Glyma.03G037000.1.Wm82.a2.v1:exon1:c.A2456G:p.K819R,
Chr03	4518955	nonsynonymous	Glyma.03G037000.Wm82.a2.v1:Glyma.03G037000.1.Wm82.a2.v1:exon1:c.A2800G:p.M934V,
Chr03	4519241	nonsynonymous	Glyma.03G037000.Wm82.a2.v1:Glyma.03G037000.1.Wm82.a2.v1:exon1:c.T3086C:p.L1029S,
Chr03	4519357	nonsynonymous	Glyma.03G037000.Wm82.a2.v1:Glyma.03G037000.1.Wm82.a2.v1:exon1:c.A3202G:p.I1068V,
Chr03	4519490	nonsynonymous	Glyma.03G037000.Wm82.a2.v1:Glyma.03G037000.1.Wm82.a2.v1:exon1:c.G3335C:p.R1112T,
Chr03	4542554	nonsynonymous	Glyma.03G037100.Wm82.a2.v1:Glyma.03G037100.1.Wm82.a2.v1:exon1:c.C593T:p.A198V,Glyma.03G037100.Wm82.a2.v1:Glyma.03G037100.2.Wm82.a2.v1:exon2:c.C506T:p.A169V,Glyma.03G037100.Wm82.a2.v1:Glyma.03G037100.3.Wm82.a2.v1:exon2:c.C104T:p.A35V,
Chr03	4543189	nonsynonymous	Glyma.03G037100.Wm82.a2.v1:Glyma.03G037100.1.Wm82.a2.v1:exon1:c.C1228G:p.P410A,Glyma.03G037100.Wm82.a2.v1:Glyma.03G037100.2.Wm82.a2.v1:exon2:c.C1141G:p.P381A,Glyma.03G037100.Wm82.a2.v1:Glyma.03G037100.3.Wm82.a2.v1:exon2:c.C739G:p.P247A,
Chr03	4543552	nonsynonymous	Glyma.03G037100.Wm82.a2.v1:Glyma.03G037100.1.Wm82.a2.v1:exon1:c.G1591T:p.V531F,Glyma.03G037100.Wm82.a2.v1:Glyma.03G037100.2.Wm82.a2.v1:exon2:c.G1504T:p.V502F,Glyma.03G037100.Wm82.a2.v1:Glyma.03G037100.3.Wm82.a2.v1:exon2:c.G1102T:p.V368F,
Chr03	4543771	nonsynonymous	Glyma.03G037100.Wm82.a2.v1:Glyma.03G037100.1.Wm82.a2.v1:exon1:c.T1810C:p.S604P,Glyma.03G037100.Wm82.a2.v1:Glyma.03G037100.2.Wm82.a2.v1:exon2:c.T1723C:p.S575P,Glyma.03G037100.Wm82.a2.v1:Glyma.03G037100.3.Wm82.a2.v1:exon2:c.T1321C:p.S441P,
Chr03	4543806	nonsynonymous	Glyma.03G037100.Wm82.a2.v1:Glyma.03G037100.1.Wm82.a2.v1:exon1:c.G1845C:p.L615F,Glyma.03G037100.Wm82.a2.v1:Glyma.03G037100.2.Wm82.a2.v1:exon2:c.G1758C:p.L586F,Glyma.03G037100.Wm82.a2.v1:Glyma.03G037100.3.Wm82.a2.v1:exon2:c.G1356C:p.L452F,
Chr03	4544042	nonsynonymous	Glyma.03G037100.Wm82.a2.v1:Glyma.03G037100.1.Wm82.a2.v1:exon1:c.A2081G:p.H694R,Glyma.03G037100.Wm82.a2.v1:Glyma.03G037100.2.Wm82.a2.v1:exon2:c.A1994G:p.H665R,Glyma.03G037100.Wm82.a2.v1:Glyma.03G037100.3.Wm82.a2.v1:exon2:c.A1592G:p.H531R,
Chr03	4544244	nonsynonymous	Glyma.03G037100.Wm82.a2.v1:Glyma.03G037100.1.Wm82.a2.v1:exon1:c.A2283T:p.K761N,Glyma.03G037100.Wm82.a2.v1:Glyma.03G037100.2.Wm82.a2.v1:exon2:c.A2196T:p.K732N,Glyma.03G037100.Wm82.a2.v1:Glyma.03G037100.3.Wm82.a2.v1:exon2:c.A1794T:p.K598N,
Chr03	4544494	nonsynonymous	Glyma.03G037100.Wm82.a2.v1:Glyma.03G037100.1.Wm82.a2.v1:exon1:c.C2533T:p.P845S,Glyma.03G037100.Wm82.a2.v1:Glyma.03G037100.2.Wm82.a2.v1:exon2:c.C2446T:p.P816S,Glyma.03G037100.Wm82.a2.v1:Glyma.03G037100.3.Wm82.a2.v1:exon2:c.C2044T:p.P682S,
Chr03	4544829	nonsynonymous	Glyma.03G037100.Wm82.a2.v1:Glyma.03G037100.1.Wm82.a2.v1:exon1:c.G2868T:p.R956S,Glyma.03G037100.Wm82.a2.v1:Glyma.03G037100.2.Wm82.a2.v1:exon2:c.G2781T:p.R927S,Glyma.03G037100.Wm82.a2.v1:Glyma.03G037100.3.Wm82.a2.v1:exon2:c.G2379T:p.R793S,
Chr03	4544956	nonsynonymous	Glyma.03G037100.Wm82.a2.v1:Glyma.03G037100.1.Wm82.a2.v1:exon1:c.T2995A:p.S999T,Glyma.03G037100.Wm82.a2.v1:Glyma.03G037100.2.Wm82.a2.v1:exon2:c.T2908A:p.S970T,Glyma.03G037100.Wm82.a2.v1:Glyma.03G037100.3.Wm82.a2.v1:exon2:c.T2506A:p.S836T,
Chr03	4544966	nonsynonymous	Glyma.03G037100.Wm82.a2.v1:Glyma.03G037100.1.Wm82.a2.v1:exon1:c.G3005A:p.S1002N,Glyma.03G037100.Wm82.a2.v1:Glyma.03G037100.2.Wm82.a2.v1:exon2:c.G2918A:p.S973N,Glyma.03G037100.Wm82.a2.v1:Glyma.03G037100.3.Wm82.a2.v1:exon2:c.G2516A:p.S839N,
Chr03	4544998	nonsynonymous	Glyma.03G037100.Wm82.a2.v1:Glyma.03G037100.1.Wm82.a2.v1:exon1:c.G3037A:p.V1013I,Glyma.03G037100.Wm82.a2.v1:Glyma.03G037100.2.Wm82.a2.v1:exon2:c.G2950A:p.V984I,Glyma.03G037100.Wm82.a2.v1:Glyma.03G037100.3.Wm82.a2.v1:exon2:c.G2548A:p.V850I,
Chr03	4545059	nonsynonymous	Glyma.03G037100.Wm82.a2.v1:Glyma.03G037100.1.Wm82.a2.v1:exon1:c.T3098C:p.L1033S,Glyma.03G037100.Wm82.a2.v1:Glyma.03G037100.2.Wm82.a2.v1:exon2:c.T3011C:p.L1004S,Glyma.03G037100.Wm82.a2.v1:Glyma.03G037100.3.Wm82.a2.v1:exon2:c.T2609C:p.L870S,
Chr03	4545584	nonsynonymous	Glyma.03G037100.Wm82.a2.v1:Glyma.03G037100.1.Wm82.a2.v1:exon1:c.T3623A:p.V1208D,Glyma.03G037100.Wm82.a2.v1:Glyma.03G037100.2.Wm82.a2.v1:exon2:c.T3536A:p.V1179D,Glyma.03G037100.Wm82.a2.v1:Glyma.03G037100.3.Wm82.a2.v1:exon2:c.T3134A:p.V1045D,
Chr03	4567187	nonsynonymous	Glyma.03G037300.Wm82.a2.v1:Glyma.03G037300.1.Wm82.a2.v1:exon1:c.T269A:p.F90Y,Glyma.03G037300.Wm82.a2.v1:Glyma.03G037300.2.Wm82.a2.v1:exon1:c.T269A:p.F90Y,Glyma.03G037300.Wm82.a2.v1:Glyma.03G037300.3.Wm82.a2.v1:exon1:c.T269A:p.F90Y,Glyma.03G037300.Wm82.a2.v1:Glyma.03G037300.4.Wm82.a2.v1:exon1:c.T269A:p.F90Y,Glyma.03G037300.Wm82.a2.v1:Glyma.03G037300.5.Wm82.a2.v1:exon1:c.T269A:p.F90Y,
Chr03	4567311	nonsynonymous	Glyma.03G037300.Wm82.a2.v1:Glyma.03G037300.1.Wm82.a2.v1:exon1:c.T393A:p.S131R,Glyma.03G037300.Wm82.a2.v1:Glyma.03G037300.2.Wm82.a2.v1:exon1:c.T393A:p.S131R,Glyma.03G037300.Wm82.a2.v1:Glyma.03G037300.3.Wm82.a2.v1:exon1:c.T393A:p.S131R,Glyma.03G037300.Wm82.a2.v1:Glyma.03G037300.4.Wm82.a2.v1:exon1:c.T393A:p.S131R,Glyma.03G037300.Wm82.a2.v1:Glyma.03G037300.5.Wm82.a2.v1:exon1:c.T393A:p.S131R,
Chr03	4567411	nonsynonymous	Glyma.03G037300.Wm82.a2.v1:Glyma.03G037300.1.Wm82.a2.v1:exon1:c.C493G:p.Q165E,Glyma.03G037300.Wm82.a2.v1:Glyma.03G037300.2.Wm82.a2.v1:exon1:c.C493G:p.Q165E,Glyma.03G037300.Wm82.a2.v1:Glyma.03G037300.3.Wm82.a2.v1:exon1:c.C493G:p.Q165E,Glyma.03G037300.Wm82.a2.v1:Glyma.03G037300.4.Wm82.a2.v1:exon1:c.C493G:p.Q165E,Glyma.03G037300.Wm82.a2.v1:Glyma.03G037300.5.Wm82.a2.v1:exon1:c.C493G:p.Q165E,
Chr03	4567846	nonsynonymous	Glyma.03G037300.Wm82.a2.v1:Glyma.03G037300.1.Wm82.a2.v1:exon1:c.C928A:p.H310N,Glyma.03G037300.Wm82.a2.v1:Glyma.03G037300.2.Wm82.a2.v1:exon1:c.C928A:p.H310N,Glyma.03G037300.Wm82.a2.v1:Glyma.03G037300.3.Wm82.a2.v1:exon1:c.C928A:p.H310N,Glyma.03G037300.Wm82.a2.v1:Glyma.03G037300.4.Wm82.a2.v1:exon1:c.C928A:p.H310N,Glyma.03G037300.Wm82.a2.v1:Glyma.03G037300.5.Wm82.a2.v1:exon1:c.C928A:p.H310N,
Chr03	4568042	nonsynonymous	Glyma.03G037300.Wm82.a2.v1:Glyma.03G037300.1.Wm82.a2.v1:exon1:c.G1124T:p.R375M,Glyma.03G037300.Wm82.a2.v1:Glyma.03G037300.2.Wm82.a2.v1:exon1:c.G1124T:p.R375M,Glyma.03G037300.Wm82.a2.v1:Glyma.03G037300.3.Wm82.a2.v1:exon1:c.G1124T:p.R375M,Glyma.03G037300.Wm82.a2.v1:Glyma.03G037300.4.Wm82.a2.v1:exon1:c.G1124T:p.R375M,Glyma.03G037300.Wm82.a2.v1:Glyma.03G037300.5.Wm82.a2.v1:exon1:c.G1124T:p.R375M,
Chr03	4568079	nonsynonymous	Glyma.03G037300.Wm82.a2.v1:Glyma.03G037300.1.Wm82.a2.v1:exon1:c.A1161T:p.E387D,Glyma.03G037300.Wm82.a2.v1:Glyma.03G037300.2.Wm82.a2.v1:exon1:c.A1161T:p.E387D,Glyma.03G037300.Wm82.a2.v1:Glyma.03G037300.3.Wm82.a2.v1:exon1:c.A1161T:p.E387D,Glyma.03G037300.Wm82.a2.v1:Glyma.03G037300.4.Wm82.a2.v1:exon1:c.A1161T:p.E387D,Glyma.03G037300.Wm82.a2.v1:Glyma.03G037300.5.Wm82.a2.v1:exon1:c.A1161T:p.E387D,
Chr03	4568098	nonsynonymous	Glyma.03G037300.Wm82.a2.v1:Glyma.03G037300.1.Wm82.a2.v1:exon1:c.A1180G:p.K394E,Glyma.03G037300.Wm82.a2.v1:Glyma.03G037300.2.Wm82.a2.v1:exon1:c.A1180G:p.K394E,Glyma.03G037300.Wm82.a2.v1:Glyma.03G037300.3.Wm82.a2.v1:exon1:c.A1180G:p.K394E,Glyma.03G037300.Wm82.a2.v1:Glyma.03G037300.4.Wm82.a2.v1:exon1:c.A1180G:p.K394E,Glyma.03G037300.Wm82.a2.v1:Glyma.03G037300.5.Wm82.a2.v1:exon1:c.A1180G:p.K394E,
Chr03	4568243	nonsynonymous	Glyma.03G037300.Wm82.a2.v1:Glyma.03G037300.1.Wm82.a2.v1:exon1:c.G1325A:p.R442K,Glyma.03G037300.Wm82.a2.v1:Glyma.03G037300.2.Wm82.a2.v1:exon1:c.G1325A:p.R442K,Glyma.03G037300.Wm82.a2.v1:Glyma.03G037300.3.Wm82.a2.v1:exon1:c.G1325A:p.R442K,Glyma.03G037300.Wm82.a2.v1:Glyma.03G037300.4.Wm82.a2.v1:exon1:c.G1325A:p.R442K,Glyma.03G037300.Wm82.a2.v1:Glyma.03G037300.5.Wm82.a2.v1:exon1:c.G1325A:p.R442K,
Chr03	4568339	nonsynonymous	Glyma.03G037300.Wm82.a2.v1:Glyma.03G037300.1.Wm82.a2.v1:exon1:c.G1421C:p.S474T,Glyma.03G037300.Wm82.a2.v1:Glyma.03G037300.2.Wm82.a2.v1:exon1:c.G1421C:p.S474T,Glyma.03G037300.Wm82.a2.v1:Glyma.03G037300.3.Wm82.a2.v1:exon1:c.G1421C:p.S474T,Glyma.03G037300.Wm82.a2.v1:Glyma.03G037300.4.Wm82.a2.v1:exon1:c.G1421C:p.S474T,Glyma.03G037300.Wm82.a2.v1:Glyma.03G037300.5.Wm82.a2.v1:exon1:c.G1421C:p.S474T,
Chr03	4568378	nonsynonymous	Glyma.03G037300.Wm82.a2.v1:Glyma.03G037300.1.Wm82.a2.v1:exon1:c.T1460A:p.M487K,Glyma.03G037300.Wm82.a2.v1:Glyma.03G037300.2.Wm82.a2.v1:exon1:c.T1460A:p.M487K,Glyma.03G037300.Wm82.a2.v1:Glyma.03G037300.3.Wm82.a2.v1:exon1:c.T1460A:p.M487K,Glyma.03G037300.Wm82.a2.v1:Glyma.03G037300.4.Wm82.a2.v1:exon1:c.T1460A:p.M487K,Glyma.03G037300.Wm82.a2.v1:Glyma.03G037300.5.Wm82.a2.v1:exon1:c.T1460A:p.M487K,
Chr03	4569101	nonsynonymous	Glyma.03G037300.Wm82.a2.v1:Glyma.03G037300.1.Wm82.a2.v1:exon1:c.G2183T:p.C728F,Glyma.03G037300.Wm82.a2.v1:Glyma.03G037300.2.Wm82.a2.v1:exon1:c.G2183T:p.C728F,Glyma.03G037300.Wm82.a2.v1:Glyma.03G037300.3.Wm82.a2.v1:exon1:c.G2183T:p.C728F,Glyma.03G037300.Wm82.a2.v1:Glyma.03G037300.4.Wm82.a2.v1:exon1:c.G2183T:p.C728F,Glyma.03G037300.Wm82.a2.v1:Glyma.03G037300.5.Wm82.a2.v1:exon1:c.G2183T:p.C728F,
Chr03	4569146	nonsynonymous	Glyma.03G037300.Wm82.a2.v1:Glyma.03G037300.1.Wm82.a2.v1:exon1:c.G2228T:p.C743F,Glyma.03G037300.Wm82.a2.v1:Glyma.03G037300.2.Wm82.a2.v1:exon1:c.G2228T:p.C743F,Glyma.03G037300.Wm82.a2.v1:Glyma.03G037300.3.Wm82.a2.v1:exon1:c.G2228T:p.C743F,Glyma.03G037300.Wm82.a2.v1:Glyma.03G037300.4.Wm82.a2.v1:exon1:c.G2228T:p.C743F,Glyma.03G037300.Wm82.a2.v1:Glyma.03G037300.5.Wm82.a2.v1:exon1:c.G2228T:p.C743F,
Chr03	4569230	nonsynonymous	Glyma.03G037300.Wm82.a2.v1:Glyma.03G037300.1.Wm82.a2.v1:exon1:c.C2312T:p.S771F,Glyma.03G037300.Wm82.a2.v1:Glyma.03G037300.2.Wm82.a2.v1:exon1:c.C2312T:p.S771F,Glyma.03G037300.Wm82.a2.v1:Glyma.03G037300.3.Wm82.a2.v1:exon1:c.C2312T:p.S771F,Glyma.03G037300.Wm82.a2.v1:Glyma.03G037300.4.Wm82.a2.v1:exon1:c.C2312T:p.S771F,Glyma.03G037300.Wm82.a2.v1:Glyma.03G037300.5.Wm82.a2.v1:exon1:c.C2312T:p.S771F,
Chr03	4569248	nonsynonymous	Glyma.03G037300.Wm82.a2.v1:Glyma.03G037300.1.Wm82.a2.v1:exon1:c.C2330T:p.T777I,Glyma.03G037300.Wm82.a2.v1:Glyma.03G037300.2.Wm82.a2.v1:exon1:c.C2330T:p.T777I,Glyma.03G037300.Wm82.a2.v1:Glyma.03G037300.3.Wm82.a2.v1:exon1:c.C2330T:p.T777I,Glyma.03G037300.Wm82.a2.v1:Glyma.03G037300.4.Wm82.a2.v1:exon1:c.C2330T:p.T777I,Glyma.03G037300.Wm82.a2.v1:Glyma.03G037300.5.Wm82.a2.v1:exon1:c.C2330T:p.T777I,
Chr03	4569271	nonsynonymous	Glyma.03G037300.Wm82.a2.v1:Glyma.03G037300.1.Wm82.a2.v1:exon1:c.G2353A:p.D785N,Glyma.03G037300.Wm82.a2.v1:Glyma.03G037300.2.Wm82.a2.v1:exon1:c.G2353A:p.D785N,Glyma.03G037300.Wm82.a2.v1:Glyma.03G037300.3.Wm82.a2.v1:exon1:c.G2353A:p.D785N,Glyma.03G037300.Wm82.a2.v1:Glyma.03G037300.4.Wm82.a2.v1:exon1:c.G2353A:p.D785N,Glyma.03G037300.Wm82.a2.v1:Glyma.03G037300.5.Wm82.a2.v1:exon1:c.G2353A:p.D785N,
Chr03	4569319	nonsynonymous	Glyma.03G037300.Wm82.a2.v1:Glyma.03G037300.1.Wm82.a2.v1:exon1:c.G2401T:p.V801F,Glyma.03G037300.Wm82.a2.v1:Glyma.03G037300.2.Wm82.a2.v1:exon1:c.G2401T:p.V801F,Glyma.03G037300.Wm82.a2.v1:Glyma.03G037300.3.Wm82.a2.v1:exon1:c.G2401T:p.V801F,Glyma.03G037300.Wm82.a2.v1:Glyma.03G037300.4.Wm82.a2.v1:exon1:c.G2401T:p.V801F,Glyma.03G037300.Wm82.a2.v1:Glyma.03G037300.5.Wm82.a2.v1:exon1:c.G2401T:p.V801F,
Chr03	4569326	nonsynonymous	Glyma.03G037300.Wm82.a2.v1:Glyma.03G037300.1.Wm82.a2.v1:exon1:c.A2408T:p.E803V,Glyma.03G037300.Wm82.a2.v1:Glyma.03G037300.2.Wm82.a2.v1:exon1:c.A2408T:p.E803V,Glyma.03G037300.Wm82.a2.v1:Glyma.03G037300.3.Wm82.a2.v1:exon1:c.A2408T:p.E803V,Glyma.03G037300.Wm82.a2.v1:Glyma.03G037300.4.Wm82.a2.v1:exon1:c.A2408T:p.E803V,Glyma.03G037300.Wm82.a2.v1:Glyma.03G037300.5.Wm82.a2.v1:exon1:c.A2408T:p.E803V,
Chr03	4569908	nonsynonymous	Glyma.03G037300.Wm82.a2.v1:Glyma.03G037300.1.Wm82.a2.v1:exon1:c.A2990G:p.Q997R,Glyma.03G037300.Wm82.a2.v1:Glyma.03G037300.2.Wm82.a2.v1:exon1:c.A2990G:p.Q997R,Glyma.03G037300.Wm82.a2.v1:Glyma.03G037300.3.Wm82.a2.v1:exon1:c.A2990G:p.Q997R,Glyma.03G037300.Wm82.a2.v1:Glyma.03G037300.4.Wm82.a2.v1:exon1:c.A2990G:p.Q997R,Glyma.03G037300.Wm82.a2.v1:Glyma.03G037300.5.Wm82.a2.v1:exon1:c.A2990G:p.Q997R,
Chr03	4569912	nonsynonymous	Glyma.03G037300.Wm82.a2.v1:Glyma.03G037300.1.Wm82.a2.v1:exon1:c.C2994G:p.S998R,Glyma.03G037300.Wm82.a2.v1:Glyma.03G037300.2.Wm82.a2.v1:exon1:c.C2994G:p.S998R,Glyma.03G037300.Wm82.a2.v1:Glyma.03G037300.3.Wm82.a2.v1:exon1:c.C2994G:p.S998R,Glyma.03G037300.Wm82.a2.v1:Glyma.03G037300.4.Wm82.a2.v1:exon1:c.C2994G:p.S998R,Glyma.03G037300.Wm82.a2.v1:Glyma.03G037300.5.Wm82.a2.v1:exon1:c.C2994G:p.S998R,
Chr03	4570214	nonsynonymous	Glyma.03G037300.Wm82.a2.v1:Glyma.03G037300.1.Wm82.a2.v1:exon1:c.G3296A:p.G1099E,Glyma.03G037300.Wm82.a2.v1:Glyma.03G037300.2.Wm82.a2.v1:exon1:c.G3296A:p.G1099E,Glyma.03G037300.Wm82.a2.v1:Glyma.03G037300.3.Wm82.a2.v1:exon1:c.G3296A:p.G1099E,Glyma.03G037300.Wm82.a2.v1:Glyma.03G037300.4.Wm82.a2.v1:exon1:c.G3296A:p.G1099E,Glyma.03G037300.Wm82.a2.v1:Glyma.03G037300.5.Wm82.a2.v1:exon1:c.G3296A:p.G1099E,
Chr03	4570342	nonsynonymous	Glyma.03G037300.Wm82.a2.v1:Glyma.03G037300.1.Wm82.a2.v1:exon1:c.T3424C:p.Y1142H,Glyma.03G037300.Wm82.a2.v1:Glyma.03G037300.2.Wm82.a2.v1:exon1:c.T3424C:p.Y1142H,Glyma.03G037300.Wm82.a2.v1:Glyma.03G037300.3.Wm82.a2.v1:exon1:c.T3424C:p.Y1142H,Glyma.03G037300.Wm82.a2.v1:Glyma.03G037300.4.Wm82.a2.v1:exon1:c.T3424C:p.Y1142H,Glyma.03G037300.Wm82.a2.v1:Glyma.03G037300.5.Wm82.a2.v1:exon1:c.T3424C:p.Y1142H,
Chr03	4570353	nonsynonymous	Glyma.03G037300.Wm82.a2.v1:Glyma.03G037300.1.Wm82.a2.v1:exon1:c.C3435G:p.N1145K,Glyma.03G037300.Wm82.a2.v1:Glyma.03G037300.2.Wm82.a2.v1:exon1:c.C3435G:p.N1145K,Glyma.03G037300.Wm82.a2.v1:Glyma.03G037300.3.Wm82.a2.v1:exon1:c.C3435G:p.N1145K,Glyma.03G037300.Wm82.a2.v1:Glyma.03G037300.4.Wm82.a2.v1:exon1:c.C3435G:p.N1145K,Glyma.03G037300.Wm82.a2.v1:Glyma.03G037300.5.Wm82.a2.v1:exon1:c.C3435G:p.N1145K,
Chr03	4570538	nonsynonymous	Glyma.03G037300.Wm82.a2.v1:Glyma.03G037300.1.Wm82.a2.v1:exon1:c.A3620T:p.Q1207L,Glyma.03G037300.Wm82.a2.v1:Glyma.03G037300.2.Wm82.a2.v1:exon1:c.A3620T:p.Q1207L,Glyma.03G037300.Wm82.a2.v1:Glyma.03G037300.3.Wm82.a2.v1:exon1:c.A3620T:p.Q1207L,Glyma.03G037300.Wm82.a2.v1:Glyma.03G037300.4.Wm82.a2.v1:exon1:c.A3620T:p.Q1207L,Glyma.03G037300.Wm82.a2.v1:Glyma.03G037300.5.Wm82.a2.v1:exon1:c.A3620T:p.Q1207L,
Chr03	4595345	nonsynonymous	Glyma.03G037400.Wm82.a2.v1:Glyma.03G037400.1.Wm82.a2.v1:exon2:c.C1438G:p.L480V,
Chr03	4595763	nonsynonymous	Glyma.03G037400.Wm82.a2.v1:Glyma.03G037400.1.Wm82.a2.v1:exon2:c.G1856A:p.S619N,
Chr03	4595799	nonsynonymous	Glyma.03G037400.Wm82.a2.v1:Glyma.03G037400.1.Wm82.a2.v1:exon2:c.A1892G:p.E631G,
Chr03	4595813	nonsynonymous	Glyma.03G037400.Wm82.a2.v1:Glyma.03G037400.1.Wm82.a2.v1:exon2:c.C1906T:p.P636S,
Chr03	4595946	nonsynonymous	Glyma.03G037400.Wm82.a2.v1:Glyma.03G037400.1.Wm82.a2.v1:exon2:c.A2039T:p.E680V,
Chr03	4595979	nonsynonymous	Glyma.03G037400.Wm82.a2.v1:Glyma.03G037400.1.Wm82.a2.v1:exon2:c.A2072G:p.D691G,
Chr03	4595997	nonsynonymous	Glyma.03G037400.Wm82.a2.v1:Glyma.03G037400.1.Wm82.a2.v1:exon2:c.G2090T:p.R697M,
Chr03	4596135	nonsynonymous	Glyma.03G037400.Wm82.a2.v1:Glyma.03G037400.1.Wm82.a2.v1:exon2:c.A2228T:p.K743I,
Chr03	4596311	nonsynonymous	Glyma.03G037400.Wm82.a2.v1:Glyma.03G037400.1.Wm82.a2.v1:exon2:c.G2404C:p.G802R,
Chr03	4596503	nonsynonymous	Glyma.03G037400.Wm82.a2.v1:Glyma.03G037400.1.Wm82.a2.v1:exon2:c.A2596G:p.K866E,
Chr03	4596642	nonsynonymous	Glyma.03G037400.Wm82.a2.v1:Glyma.03G037400.1.Wm82.a2.v1:exon2:c.A2735C:p.E912A,
Chr03	4597035	nonsynonymous	Glyma.03G037400.Wm82.a2.v1:Glyma.03G037400.1.Wm82.a2.v1:exon2:c.C3128T:p.P1043L,
Chr03	4597502	nonsynonymous	Glyma.03G037400.Wm82.a2.v1:Glyma.03G037400.1.Wm82.a2.v1:exon2:c.T3595C:p.S1199P,
Chr03	4608414	nonsynonymous	Glyma.03G037500.Wm82.a2.v1:Glyma.03G037500.1.Wm82.a2.v1:exon2:c.C970G:p.P324A,
Chr03	4641682	nonsynonymous	Glyma.03G037700.Wm82.a2.v1:Glyma.03G037700.1.Wm82.a2.v1:exon11:c.C929A:p.A310E,
Chr03	4662537	nonsynonymous	Glyma.03G037900.Wm82.a2.v1:Glyma.03G037900.1.Wm82.a2.v1:exon2:c.G307A:p.V103I,
Chr03	4663096	nonsynonymous	Glyma.03G037900.Wm82.a2.v1:Glyma.03G037900.1.Wm82.a2.v1:exon1:c.A49G:p.T17A,
Chr03	4686084	nonsynonymous	Glyma.03G038000.Wm82.a2.v1:Glyma.03G038000.1.Wm82.a2.v1:exon3:c.G360T:p.M120I,
Chr03	4686326	nonsynonymous	Glyma.03G038000.Wm82.a2.v1:Glyma.03G038000.1.Wm82.a2.v1:exon2:c.G205A:p.D69N,
Chr03	4704625	nonsynonymous	Glyma.03G038100.Wm82.a2.v1:Glyma.03G038100.1.Wm82.a2.v1:exon3:c.T887G:p.I296S,
Chr03	4705002	nonsynonymous	Glyma.03G038100.Wm82.a2.v1:Glyma.03G038100.1.Wm82.a2.v1:exon3:c.C510A:p.S170R,
Chr03	4715777	nonsynonymous	Glyma.03G038200.Wm82.a2.v1:Glyma.03G038200.1.Wm82.a2.v1:exon3:c.G646A:p.D216N,
Chr03	4726982	nonsynonymous	Glyma.03G038300.Wm82.a2.v1:Glyma.03G038300.1.Wm82.a2.v1:exon3:c.A575G:p.D192G,
Chr03	4743232	nonsynonymous	Glyma.03G038400.Wm82.a2.v1:Glyma.03G038400.1.Wm82.a2.v1:exon1:c.C1144A:p.L382I,
Chr03	4743951	nonsynonymous	Glyma.03G038400.Wm82.a2.v1:Glyma.03G038400.1.Wm82.a2.v1:exon4:c.G1654A:p.D552N,
Chr03	4743975	stopgain	Glyma.03G038400.Wm82.a2.v1:Glyma.03G038400.1.Wm82.a2.v1:exon4:c.C1678T:p.Q560X,
Chr03	4751583	nonsynonymous	Glyma.03G038500.Wm82.a2.v1:Glyma.03G038500.1.Wm82.a2.v1:exon3:c.C674T:p.A225V,
Chr03	4780921	nonsynonymous	Glyma.03G038700.Wm82.a2.v1:Glyma.03G038700.1.Wm82.a2.v1:exon3:c.T654G:p.H218Q,
Chr03	4791396	nonsynonymous	Glyma.03G038800.Wm82.a2.v1:Glyma.03G038800.1.Wm82.a2.v1:exon1:c.G592T:p.A198S,
Chr03	4793647	nonsynonymous	Glyma.03G038800.Wm82.a2.v1:Glyma.03G038800.1.Wm82.a2.v1:exon1:c.C2843A:p.T948K,
Chr03	4793910	nonsynonymous	Glyma.03G038800.Wm82.a2.v1:Glyma.03G038800.1.Wm82.a2.v1:exon1:c.G3106A:p.G1036R,
Chr03	4793943	nonsynonymous	Glyma.03G038800.Wm82.a2.v1:Glyma.03G038800.1.Wm82.a2.v1:exon1:c.A3139G:p.R1047G,
Chr03	4794266	stopgain	Glyma.03G038800.Wm82.a2.v1:Glyma.03G038800.1.Wm82.a2.v1:exon1:c.T3462G:p.Y1154X,
Chr03	4794285	nonsynonymous	Glyma.03G038800.Wm82.a2.v1:Glyma.03G038800.1.Wm82.a2.v1:exon1:c.A3481C:p.M1161L,
Chr03	4817301	nonsynonymous	Glyma.03G039000.Wm82.a2.v1:Glyma.03G039000.1.Wm82.a2.v1:exon1:c.C137A:p.T46N,
Chr03	4828732	nonsynonymous	Glyma.03G039100.Wm82.a2.v1:Glyma.03G039100.1.Wm82.a2.v1:exon1:c.A139T:p.T47S,
Chr03	4852533	nonsynonymous	Glyma.03G039200.Wm82.a2.v1:Glyma.03G039200.1.Wm82.a2.v1:exon1:c.C208G:p.H70D,
Chr03	4852542	nonsynonymous	Glyma.03G039200.Wm82.a2.v1:Glyma.03G039200.1.Wm82.a2.v1:exon1:c.A217G:p.N73D,
Chr03	4853829	nonsynonymous	Glyma.03G039200.Wm82.a2.v1:Glyma.03G039200.2.Wm82.a2.v1:exon1:c.C1076T:p.S359L,Glyma.03G039200.Wm82.a2.v1:Glyma.03G039200.1.Wm82.a2.v1:exon2:c.C1454T:p.S485L,
Chr03	4854122	nonsynonymous	Glyma.03G039200.Wm82.a2.v1:Glyma.03G039200.2.Wm82.a2.v1:exon1:c.T1369C:p.S457P,Glyma.03G039200.Wm82.a2.v1:Glyma.03G039200.1.Wm82.a2.v1:exon2:c.T1747C:p.S583P,
Chr03	4854157	nonsynonymous	Glyma.03G039200.Wm82.a2.v1:Glyma.03G039200.2.Wm82.a2.v1:exon1:c.G1404C:p.L468F,Glyma.03G039200.Wm82.a2.v1:Glyma.03G039200.1.Wm82.a2.v1:exon2:c.G1782C:p.L594F,
Chr03	4854222	nonsynonymous	Glyma.03G039200.Wm82.a2.v1:Glyma.03G039200.2.Wm82.a2.v1:exon1:c.G1469A:p.S490N,Glyma.03G039200.Wm82.a2.v1:Glyma.03G039200.1.Wm82.a2.v1:exon2:c.G1847A:p.S616N,
Chr03	4854307	nonsynonymous	Glyma.03G039200.Wm82.a2.v1:Glyma.03G039200.2.Wm82.a2.v1:exon1:c.A1554T:p.L518F,Glyma.03G039200.Wm82.a2.v1:Glyma.03G039200.1.Wm82.a2.v1:exon2:c.A1932T:p.L644F,
Chr03	4854335	nonsynonymous	Glyma.03G039200.Wm82.a2.v1:Glyma.03G039200.2.Wm82.a2.v1:exon1:c.G1582A:p.A528T,Glyma.03G039200.Wm82.a2.v1:Glyma.03G039200.1.Wm82.a2.v1:exon2:c.G1960A:p.A654T,
Chr03	4854494	nonsynonymous	Glyma.03G039200.Wm82.a2.v1:Glyma.03G039200.2.Wm82.a2.v1:exon1:c.G1741A:p.E581K,Glyma.03G039200.Wm82.a2.v1:Glyma.03G039200.1.Wm82.a2.v1:exon2:c.G2119A:p.E707K,
Chr03	4854508	nonsynonymous	Glyma.03G039200.Wm82.a2.v1:Glyma.03G039200.2.Wm82.a2.v1:exon1:c.T1755G:p.C585W,Glyma.03G039200.Wm82.a2.v1:Glyma.03G039200.1.Wm82.a2.v1:exon2:c.T2133G:p.C711W,
Chr03	4854602	nonsynonymous	Glyma.03G039200.Wm82.a2.v1:Glyma.03G039200.2.Wm82.a2.v1:exon1:c.A1849G:p.K617E,Glyma.03G039200.Wm82.a2.v1:Glyma.03G039200.1.Wm82.a2.v1:exon2:c.A2227G:p.K743E,
Chr03	4854914	nonsynonymous	Glyma.03G039200.Wm82.a2.v1:Glyma.03G039200.2.Wm82.a2.v1:exon1:c.G2161T:p.D721Y,Glyma.03G039200.Wm82.a2.v1:Glyma.03G039200.1.Wm82.a2.v1:exon2:c.G2539T:p.D847Y,
Chr03	4854962	nonsynonymous	Glyma.03G039200.Wm82.a2.v1:Glyma.03G039200.2.Wm82.a2.v1:exon1:c.A2209G:p.K737E,Glyma.03G039200.Wm82.a2.v1:Glyma.03G039200.1.Wm82.a2.v1:exon2:c.A2587G:p.K863E,
Chr03	4855001	nonsynonymous	Glyma.03G039200.Wm82.a2.v1:Glyma.03G039200.2.Wm82.a2.v1:exon1:c.T2248G:p.S750A,Glyma.03G039200.Wm82.a2.v1:Glyma.03G039200.1.Wm82.a2.v1:exon2:c.T2626G:p.S876A,
Chr03	4855082	nonsynonymous	Glyma.03G039200.Wm82.a2.v1:Glyma.03G039200.2.Wm82.a2.v1:exon1:c.G2329C:p.V777L,Glyma.03G039200.Wm82.a2.v1:Glyma.03G039200.1.Wm82.a2.v1:exon2:c.G2707C:p.V903L,
Chr03	4892166	nonsynonymous	Glyma.03G039300.Wm82.a2.v1:Glyma.03G039300.1.Wm82.a2.v1:exon1:c.A1333T:p.S445C,Glyma.03G039300.Wm82.a2.v1:Glyma.03G039300.2.Wm82.a2.v1:exon1:c.A1333T:p.S445C,
Chr03	4892253	stopgain	Glyma.03G039300.Wm82.a2.v1:Glyma.03G039300.1.Wm82.a2.v1:exon1:c.A1420T:p.R474X,Glyma.03G039300.Wm82.a2.v1:Glyma.03G039300.2.Wm82.a2.v1:exon1:c.A1420T:p.R474X,
Chr03	4892254	nonsynonymous	Glyma.03G039300.Wm82.a2.v1:Glyma.03G039300.1.Wm82.a2.v1:exon1:c.G1421C:p.R474T,Glyma.03G039300.Wm82.a2.v1:Glyma.03G039300.2.Wm82.a2.v1:exon1:c.G1421C:p.R474T,
Chr03	4892268	nonsynonymous	Glyma.03G039300.Wm82.a2.v1:Glyma.03G039300.1.Wm82.a2.v1:exon1:c.T1435C:p.Y479H,Glyma.03G039300.Wm82.a2.v1:Glyma.03G039300.2.Wm82.a2.v1:exon1:c.T1435C:p.Y479H,
Chr03	4892271	nonsynonymous	Glyma.03G039300.Wm82.a2.v1:Glyma.03G039300.1.Wm82.a2.v1:exon1:c.G1438C:p.G480R,Glyma.03G039300.Wm82.a2.v1:Glyma.03G039300.2.Wm82.a2.v1:exon1:c.G1438C:p.G480R,
Chr03	4892773	nonsynonymous	Glyma.03G039300.Wm82.a2.v1:Glyma.03G039300.1.Wm82.a2.v1:exon1:c.A1940G:p.E647G,Glyma.03G039300.Wm82.a2.v1:Glyma.03G039300.2.Wm82.a2.v1:exon1:c.A1940G:p.E647G,
Chr03	4892962	nonsynonymous	Glyma.03G039300.Wm82.a2.v1:Glyma.03G039300.1.Wm82.a2.v1:exon1:c.T2129C:p.L710S,Glyma.03G039300.Wm82.a2.v1:Glyma.03G039300.2.Wm82.a2.v1:exon1:c.T2129C:p.L710S,
Chr03	4893063	nonsynonymous	Glyma.03G039300.Wm82.a2.v1:Glyma.03G039300.1.Wm82.a2.v1:exon1:c.C2230T:p.L744F,Glyma.03G039300.Wm82.a2.v1:Glyma.03G039300.2.Wm82.a2.v1:exon1:c.C2230T:p.L744F,
[truncated: 18,647 more rows]
