# Supplementary material for: Landscape of rare‐allele variants in cultivated and wild soybean genomes
Source: Plant Genome. 2025 Mar 27;18(2):e70020. doi: 10.1002/tpg2.70020 (PMC11949740; doi:10.1002/tpg2.70020)
Supplement: Supplementary file 3 — Table S3. Distribution of all variants and rare‐allele variants on chromosomes. [file TPG2-18-e70020-s004.xlsx]

## Sheet: Sheet1
Table S3. Distribution of all variants and rare-allele variants on chromosomes
Chromosome	All variants in G. max population	Rare-allele variants in G. max population	All variants in G. soja population	Rare-allele variants of G. soja population	Chromosome length (Mb)	All variants density in G. max population(per Mb)	Rare-allele variants density in G. max population (per Mb)	All variants density in G. soja population( per Mb)	Rare-allele variants density in G. soja population (per Mb)
Chr01	719466	365237	980829	46385	56.83	12660	6426.83	17259	816.206
Chr02	592546	283057	734985	43064	48.58	12197.3	5826.62	15129.4	886.455
Chr03	770728	324255	879357	67623	45.78	16835.5	7082.9	19208.3	1477.13
Chr04	736528	320301	865272	50797	52.39	14058.6	6113.78	16516	969.593
Chr05	545419	357499	714432	26856	42.23	12915.4	8465.52	16917.6	635.946
Chr06	783156	353802	886523	67104	51.42	15230.6	6880.63	17240.8	1305.02
Chr07	593728	312059	767038	45850	44.63	13303.3	6992.14	17186.6	1027.34
Chr08	650605	323534	794158	39154	47.84	13599.6	6762.83	16600.3	818.436
Chr09	651876	309150	809631	39495	50.19	12988.2	6159.59	16131.3	786.91
Chr10	670611	334723	836005	41856	51.57	13003.9	6490.65	16211.1	811.635
Chr11	453805	250081	557472	24496	34.77	13051.6	7192.44	16033.1	704.515
Chr12	573513	329964	722938	37125	40.09	14305.6	8230.58	18032.9	926.041
Chr13	587341	250772	706911	41566	45.87	12804.5	5467.02	15411.2	906.17
Chr14	764157	403227	906505	50022	49.04	15582.3	8222.41	18485	1020.02
Chr15	873163	356769	1033992	59099	51.76	16869.5	6892.76	19976.7	1141.79
Chr16	656584	276698	763743	53682	37.89	17328.7	7302.67	20156.8	1416.79
Chr17	523723	258597	635259	36974	41.64	12577.4	6210.3	15256	887.944
Chr18	1099153	427813	1209286	72171	58.02	18944.4	7373.54	20842.6	1243.9
Chr19	690854	314819	861602	46692	50.75	13612.9	6203.33	16977.4	920.039
Chr20	714519	381062	839327	51263	47.9	14916.9	7955.37	17522.5	1070.21
Total	13651475	6533419	16505265	941274	Average	14339.3	6912.6	17354.7	988.604
