# Supplementary material for: Landscape of rare‐allele variants in cultivated and wild soybean genomes
Source: Plant Genome. 2025 Mar 27;18(2):e70020. doi: 10.1002/tpg2.70020 (PMC11949740; doi:10.1002/tpg2.70020)
Supplement: Supplementary file 4 — Table S4. Proportion of variants causing amino acid changes among rare‐allele and non‐rare allele variants. [file TPG2-18-e70020-s005.xlsx]

## Sheet: Sheet1
Table S4. Proportion of variants causing amino acid changes among rare allele and non-rare allele variants
	G. max		G. soja
Variant type	Non-rare allele variants	Rare-allele variants	Non-rare allele variants	Rare-allele variants
All variants	7118056	6533419	15563991	941274
Number of variants causing nonsynonymous, stop-gain and stop-loss mutations	136,526 (1.92%)	121,450 (1.86%)	292,301 (1.88%)	20,645 (2.19%)
