# Supplementary material for: Landscape of rare‐allele variants in cultivated and wild soybean genomes
Source: Plant Genome. 2025 Mar 27;18(2):e70020. doi: 10.1002/tpg2.70020 (PMC11949740; doi:10.1002/tpg2.70020)
Supplement: Supplementary file 5 — Table S5. A list of insect‐resistant genes based on the Wm82a2v1 assembly annotation. [file TPG2-18-e70020-s001.xlsx]

## Sheet: Sheet1
Table S5. A list of insect-resistant genes based on the Wm82a2v1 assembly annotation
Gene ID	Functional annotation
Glyma.01G020600	Concanavalin A-like lectin protein kinase family protein
Glyma.01G020700	Concanavalin A-like lectin protein kinase family protein
Glyma.01G032400	disease resistance protein (TIR-NBS-LRR class), putative
Glyma.01G032900	disease resistance protein (TIR-NBS-LRR class), putative
Glyma.01G033000	Disease resistance protein (TIR-NBS-LRR class) family
Glyma.01G033200	disease resistance protein (TIR-NBS-LRR class)
Glyma.01G033300	disease resistance protein (TIR-NBS-LRR class), putative
Glyma.01G046900	Disease resistance protein (TIR-NBS-LRR class) family
Glyma.01G055200	chitinase A
Glyma.01G090500	lectin protein kinase family protein
Glyma.01G095000	kunitz trypsin inhibitor 1
Glyma.01G096200	kunitz trypsin inhibitor 1
Glyma.01G099900	Concanavalin A-like lectin protein kinase family protein
Glyma.01G101000	Concanavalin A-like lectin protein kinase family protein
Glyma.01G109200	Concanavalin A-like lectin family protein
Glyma.01G112200	Disease resistance protein (TIR-NBS-LRR class) family
Glyma.01G112300	Disease resistance protein (TIR-NBS-LRR class) family
Glyma.01G116900	Kunitz family trypsin and protease inhibitor protein
Glyma.01G117700	Kunitz family trypsin and protease inhibitor protein
Glyma.01G119700	Disease resistance protein (TIR-NBS-LRR class) family
Glyma.01G119800	Disease resistance protein (TIR-NBS-LRR class) family
Glyma.01G125300	Disease resistance protein (TIR-NBS-LRR class) family
Glyma.01G125400	Disease resistance protein (TIR-NBS-LRR class) family
Glyma.01G126800	Disease resistance protein (CC-NBS-LRR class) family
Glyma.01G133100	Disease resistance protein (CC-NBS-LRR class) family
Glyma.01G155600	Concanavalin A-like lectin protein kinase family protein
Glyma.01G160100	basic chitinase
Glyma.01G165400	Pathogenesis-related thaumatin superfamily protein
Glyma.01G165600	Pathogenesis-related thaumatin superfamily protein
Glyma.01G165800	Pathogenesis-related thaumatin superfamily protein
Glyma.01G171000	Disease resistance protein (CC-NBS-LRR class) family
Glyma.01G183300	Disease resistance protein (CC-NBS-LRR class) family
Glyma.01G183400	Disease resistance protein (CC-NBS-LRR class) family
Glyma.02G007400	Chitinase family protein
Glyma.02G012600	Concanavalin A-like lectin protein kinase family protein
Glyma.02G023600	Disease resistance protein (TIR-NBS-LRR class) family
Glyma.02G023700	Disease resistance protein (TIR-NBS-LRR class) family
Glyma.02G023800	Disease resistance protein (TIR-NBS-LRR class) family
Glyma.02G023900	Disease resistance protein (TIR-NBS-LRR class) family
Glyma.02G024000	disease resistance protein (TIR-NBS-LRR class), putative
Glyma.02G033000	disease resistance protein (TIR-NBS-LRR class), putative
Glyma.02G034100	Disease resistance protein (TIR-NBS-LRR class) family
Glyma.02G041800	disease resistance protein (TIR-NBS-LRR class), putative
Glyma.02G042500	basic chitinase
Glyma.02G042900	Concanavalin A-like lectin protein kinase family protein
Glyma.02G043000	Concanavalin A-like lectin protein kinase family protein
Glyma.02G047400	Pathogenesis-related thaumatin superfamily protein
Glyma.02G075600	lectin protein kinase family protein
Glyma.02G076900	disease resistance protein (TIR-NBS-LRR class), putative
Glyma.02G077000	Disease resistance protein (TIR-NBS-LRR class) family
Glyma.02G113600	chitinase A
Glyma.02G156800	Concanavalin A-like lectin protein kinase family protein
Glyma.02G158200	Proteinase inhibitor, propeptide
Glyma.02G172200	Concanavalin A-like lectin protein kinase family protein
Glyma.02G182200	curculin-like (mannose-binding) lectin family protein / PAN domain-containing protein
Glyma.02G193400	Disease resistance protein (TIR-NBS-LRR class) family
Glyma.02G220900	Pathogenesis-related thaumatin superfamily protein
Glyma.02G221700	serine protease inhibitor, Kazal-type family protein
Glyma.02G221900	Concanavalin A-like lectin protein kinase family protein
Glyma.02G222500	Disease resistance protein (TIR-NBS-LRR class) family
Glyma.02G227500	Mannose-binding lectin superfamily protein
Glyma.02G241500	Concanavalin A-like lectin protein kinase family protein
Glyma.02G249500	Pathogenesis-related thaumatin superfamily protein
Glyma.02G268900	disease resistance protein (TIR-NBS-LRR class), putative
Glyma.02G284100	disease resistance protein (TIR-NBS-LRR class), putative
Glyma.02G284200	disease resistance protein (TIR-NBS-LRR class), putative
Glyma.02G290300	disease resistance protein (TIR-NBS-LRR class), putative
Glyma.02G290400	disease resistance protein (TIR-NBS-LRR class), putative
Glyma.03G002700	S-locus lectin protein kinase family protein
Glyma.03G002900	S-locus lectin protein kinase family protein
Glyma.03G003000	S-locus lectin protein kinase family protein
Glyma.03G003100	S-locus lectin protein kinase family protein
Glyma.03G047400	Disease resistance protein (TIR-NBS-LRR class) family
Glyma.03G047700	disease resistance protein (TIR-NBS-LRR class), putative
Glyma.03G047900	Disease resistance protein (TIR-NBS-LRR class) family
Glyma.03G048500	disease resistance protein (TIR-NBS-LRR class), putative
Glyma.03G048600	Disease resistance protein (TIR-NBS-LRR class) family
Glyma.03G048700	Disease resistance protein (TIR-NBS-LRR class) family
Glyma.03G048900	disease resistance protein (TIR-NBS-LRR class), putative
Glyma.03G049100	Disease resistance protein (TIR-NBS-LRR class) family
Glyma.03G051100	lectin receptor kinase a4.1
Glyma.03G052800	Disease resistance protein (TIR-NBS-LRR class) family
Glyma.03G053100	Disease resistance protein (TIR-NBS-LRR class) family
Glyma.03G053300	Disease resistance protein (TIR-NBS-LRR class) family
Glyma.03G053500	disease resistance protein (TIR-NBS-LRR class), putative
Glyma.03G053600	Disease resistance protein (TIR-NBS-LRR class) family
Glyma.03G053900	Disease resistance protein (TIR-NBS-LRR class) family
Glyma.03G054100	Disease resistance protein (TIR-NBS-LRR class) family
Glyma.03G054600	Disease resistance protein (TIR-NBS-LRR class) family
Glyma.03G054900	S-locus lectin protein kinase family protein
Glyma.03G055000	S-locus lectin protein kinase family protein
Glyma.03G068600	Concanavalin A-like lectin protein kinase family protein
Glyma.03G069300	Concanavalin A-like lectin protein kinase family protein
Glyma.03G074300	Concanavalin A-like lectin family protein
Glyma.03G075300	Disease resistance protein (TIR-NBS-LRR class) family
Glyma.03G077400	Disease resistance protein (TIR-NBS-LRR class) family
Glyma.03G077700	Disease resistance protein (TIR-NBS-LRR class) family
Glyma.03G079500	S-locus lectin protein kinase family protein
Glyma.03G087500	Disease resistance protein (TIR-NBS-LRR class) family
Glyma.03G087600	Disease resistance protein (TIR-NBS-LRR class) family
Glyma.03G087700	Disease resistance protein (TIR-NBS-LRR class) family
Glyma.03G087800	Disease resistance protein (TIR-NBS-LRR class) family
Glyma.03G088000	Disease resistance protein (TIR-NBS-LRR class) family
Glyma.03G088100	Disease resistance protein (TIR-NBS-LRR class) family
Glyma.03G138400	curculin-like (mannose-binding) lectin family protein / PAN domain-containing protein
Glyma.03G191300	D-mannose binding lectin protein with Apple-like carbohydrate-binding domain
Glyma.03G254300	chitinase A
Glyma.04G023700	Pathogenesis-related thaumatin superfamily protein
Glyma.04G034300	thaumatin-like protein 3
Glyma.04G036200	Serine protease inhibitor (SERPIN) family protein
Glyma.04G042400	S-locus lectin protein kinase family protein
Glyma.04G042500	S-locus lectin protein kinase family protein
Glyma.04G042600	Curculin-like (mannose-binding) lectin family protein
Glyma.04G130000	S-locus lectin protein kinase family protein
Glyma.04G139100	S-locus lectin protein kinase family protein
Glyma.04G176200	Pathogenesis-related thaumatin superfamily protein
Glyma.04G219600	Disease resistance protein (TIR-NBS-LRR class) family
Glyma.04G225800	Pathogenesis-related thaumatin superfamily protein
Glyma.04G226300	serine protease inhibitor, Kazal-type family protein
Glyma.05G041300	Concanavalin A-like lectin protein kinase family protein
Glyma.05G071100	lectin protein kinase family protein
Glyma.05G075000	chitinase A
Glyma.05G082200	Disease resistance protein (CC-NBS-LRR class) family
Glyma.05G082300	Disease resistance protein (CC-NBS-LRR class) family
Glyma.05G082400	Disease resistance protein (CC-NBS-LRR class) family
Glyma.05G082500	Disease resistance protein (CC-NBS-LRR class) family
Glyma.05G093900	S-locus lectin protein kinase family protein
Glyma.05G167000	Plant thionin family protein
Glyma.05G169700	Pathogenesis-related thaumatin superfamily protein
Glyma.05G245800	Pathogenesis-related thaumatin superfamily protein
Glyma.06G023900	Pathogenesis-related thaumatin superfamily protein
Glyma.06G036300	Serine protease inhibitor (SERPIN) family protein
Glyma.06G043200	S-locus lectin protein kinase family protein
Glyma.06G072300	Disease resistance protein (CC-NBS-LRR class) family
Glyma.06G110700	S-locus lectin protein kinase family protein
Glyma.06G139000	Pathogenesis-related thaumatin superfamily protein
Glyma.06G146200	Disease resistance protein (TIR-NBS-LRR class) family
Glyma.06G160300	Scorpion toxin-like knottin superfamily protein
Glyma.06G160400	Scorpion toxin-like knottin superfamily protein
Glyma.06G189100	Pathogenesis-related thaumatin superfamily protein
Glyma.06G205100	disease resistance protein (TIR-NBS-LRR class), putative
Glyma.06G216900	disease resistance protein (TIR-NBS-LRR class)
Glyma.06G219900	kunitz trypsin inhibitor 1
Glyma.06G239000	disease resistance protein (TIR-NBS-LRR class), putative
Glyma.06G256000	disease resistance protein (TIR-NBS-LRR class), putative
Glyma.06G256100	Disease resistance protein (TIR-NBS-LRR class)
Glyma.06G256400	S-locus lectin protein kinase family protein
Glyma.06G256500	S-locus lectin protein kinase family protein
Glyma.06G256600	S-locus lectin protein kinase family protein
Glyma.06G256700	S-locus lectin protein kinase family protein
Glyma.06G257000	S-locus lectin protein kinase family protein
Glyma.06G257100	S-locus lectin protein kinase family protein
Glyma.06G257200	S-locus lectin protein kinase family protein
Glyma.06G257300	S-locus lectin protein kinase family protein
Glyma.06G257400	S-locus lectin protein kinase family protein
Glyma.06G257500	S-locus lectin protein kinase family protein
Glyma.06G257700	S-locus lectin protein kinase family protein
Glyma.06G257900	S-locus lectin protein kinase family protein
Glyma.06G258100	S-locus lectin protein kinase family protein
Glyma.06G258200	S-locus lectin protein kinase family protein
Glyma.06G258300	S-locus lectin protein kinase family protein
Glyma.06G258900	S-locus lectin protein kinase family protein
Glyma.06G259000	Disease resistance protein (TIR-NBS-LRR class) family
Glyma.06G259100	disease resistance protein (TIR-NBS-LRR class), putative
Glyma.06G259300	Disease resistance protein (TIR-NBS-LRR class) family
Glyma.06G259400	disease resistance protein (TIR-NBS-LRR class), putative
Glyma.06G259700	Disease resistance protein (TIR-NBS-LRR class) family
Glyma.06G259800	Disease resistance protein (TIR-NBS-LRR class) family
Glyma.06G260100	Disease resistance protein (TIR-NBS-LRR class) family
Glyma.06G260500	Disease resistance protein (TIR-NBS-LRR class) family
Glyma.06G260900	S-locus lectin protein kinase family protein
Glyma.06G261000	S-locus lectin protein kinase family protein
Glyma.06G261100	S-locus lectin protein kinase family protein
Glyma.06G261200	S-locus lectin protein kinase family protein
Glyma.06G261300	S-locus lectin protein kinase family protein
Glyma.06G261400	disease resistance protein (TIR-NBS-LRR class), putative
Glyma.06G261500	disease resistance protein (TIR-NBS-LRR class), putative
Glyma.06G261600	S-locus lectin protein kinase family protein
Glyma.06G261700	S-locus lectin protein kinase family protein
Glyma.06G262000	S-locus lectin protein kinase family protein
Glyma.06G262300	S-locus lectin protein kinase family protein
Glyma.06G262600	S-locus lectin protein kinase family protein
Glyma.06G263500	disease resistance protein (TIR-NBS-LRR class), putative
Glyma.06G263700	disease resistance protein (TIR-NBS-LRR class), putative
Glyma.06G263900	disease resistance protein (TIR-NBS-LRR class), putative
Glyma.06G264100	disease resistance protein (TIR-NBS-LRR class), putative
Glyma.06G264200	Disease resistance protein (TIR-NBS-LRR class) family
Glyma.06G264300	disease resistance protein (TIR-NBS-LRR class), putative
Glyma.06G264400	disease resistance protein (TIR-NBS-LRR class), putative
Glyma.06G265000	disease resistance protein (TIR-NBS-LRR class)
Glyma.06G265200	Disease resistance protein (TIR-NBS-LRR class) family
Glyma.06G265400	disease resistance protein (TIR-NBS-LRR class), putative
Glyma.06G267300	disease resistance protein (TIR-NBS-LRR class), putative
Glyma.06G267400	disease resistance protein (TIR-NBS-LRR class), putative
Glyma.06G267600	Disease resistance protein (TIR-NBS-LRR class) family
Glyma.06G268100	disease resistance protein (TIR-NBS-LRR class), putative
Glyma.06G268500	disease resistance protein (TIR-NBS-LRR class), putative
Glyma.06G268600	disease resistance protein (TIR-NBS-LRR class), putative
Glyma.06G268700	disease resistance protein (TIR-NBS-LRR class), putative
Glyma.06G275000	Disease resistance protein (TIR-NBS-LRR class) family
Glyma.06G285500	disease resistance protein (TIR-NBS-LRR class), putative
Glyma.06G286900	S-locus lectin protein kinase family protein
Glyma.06G292100	Concanavalin A-like lectin protein kinase family protein
Glyma.06G300600	S-locus lectin protein kinase family protein
Glyma.06G310000	Disease resistance protein (TIR-NBS-LRR class) family
Glyma.06G311900	S-locus lectin protein kinase family protein
Glyma.07G007800	disease resistance protein (TIR-NBS-LRR class), putative
Glyma.07G037000	disease resistance protein (TIR-NBS-LRR class), putative
Glyma.07G061600	chitinase A
Glyma.07G061800	chitinase A
Glyma.07G063100	Disease resistance protein (CC-NBS-LRR class) family
Glyma.07G063700	Disease resistance protein (CC-NBS-LRR class) family
Glyma.07G067800	Disease resistance protein (TIR-NBS-LRR class) family
Glyma.07G067900	disease resistance protein (TIR-NBS-LRR class), putative
Glyma.07G080700	S-locus lectin protein kinase family protein
Glyma.07G093000	S-locus lectin protein kinase family protein
Glyma.07G108200	S-locus lectin protein kinase family protein
Glyma.07G108400	S-locus lectin protein kinase family protein
Glyma.07G123000	disease resistance protein (TIR-NBS-LRR class), putative
Glyma.07G135100	Pathogenesis-related thaumatin superfamily protein
Glyma.07G135400	receptor lectin kinase
Glyma.07G135600	Concanavalin A-like lectin protein kinase family protein
Glyma.07G143000	Concanavalin A-like lectin family protein
Glyma.07G154100	lectin receptor kinase a4.1
Glyma.07G173000	lectin protein kinase family protein
Glyma.07G183900	Concanavalin A-like lectin protein kinase family protein
Glyma.07G184000	Concanavalin A-like lectin protein kinase family protein
Glyma.07G188500	S-locus lectin protein kinase family protein
Glyma.07G188800	S-locus lectin protein kinase family protein
Glyma.07G220700	S-locus lectin protein kinase family protein
Glyma.08G005300	Scorpion toxin-like knottin superfamily protein
Glyma.08G053600	Pathogenesis-related thaumatin superfamily protein
Glyma.08G060500	S-locus lectin protein kinase family protein
Glyma.08G060900	S-locus lectin protein kinase family protein
Glyma.08G061000	S-locus lectin protein kinase family protein
Glyma.08G065500	Concanavalin A-like lectin protein kinase family protein
Glyma.08G065600	Concanavalin A-like lectin protein kinase family protein
Glyma.08G065700	Concanavalin A-like lectin protein kinase family protein
Glyma.08G065800	Concanavalin A-like lectin protein kinase family protein
Glyma.08G065900	Concanavalin A-like lectin protein kinase family protein
Glyma.08G066000	Concanavalin A-like lectin protein kinase family protein
Glyma.08G066100	Concanavalin A-like lectin protein kinase family protein
Glyma.08G066200	Concanavalin A-like lectin protein kinase family protein
Glyma.08G075200	Concanavalin A-like lectin protein kinase family protein
Glyma.08G125800	S-locus lectin protein kinase family protein
Glyma.08G128000	Pathogenesis-related thaumatin superfamily protein
Glyma.08G167400	lectin protein kinase family protein
Glyma.08G167500	lectin protein kinase family protein
Glyma.08G172700	Pathogenesis-related thaumatin superfamily protein
Glyma.08G190600	disease resistance protein (TIR-NBS-LRR class), putative
Glyma.08G192900	disease resistance protein (TIR-NBS-LRR class), putative
Glyma.08G235300	Kunitz family trypsin and protease inhibitor protein
Glyma.08G235400	kunitz trypsin inhibitor 1
Glyma.08G236900	S-locus lectin protein kinase family protein
Glyma.08G259200	Chitinase family protein
Glyma.08G274600	Concanavalin A-like lectin protein kinase family protein
Glyma.08G274700	Concanavalin A-like lectin protein kinase family protein
Glyma.08G274900	Concanavalin A-like lectin protein kinase family protein
Glyma.08G275000	Concanavalin A-like lectin protein kinase family protein
Glyma.08G275100	Concanavalin A-like lectin protein kinase family protein
Glyma.08G275400	Concanavalin A-like lectin protein kinase family protein
Glyma.08G293600	disease resistance protein (TIR-NBS-LRR class), putative
Glyma.08G295000	Disease resistance protein (TIR-NBS-LRR class) family
Glyma.08G295400	Disease resistance protein (TIR-NBS-LRR class) family
Glyma.08G299700	chitinase A
Glyma.08G299800	chitinase A
Glyma.08G300300	chitinase A
Glyma.08G301200	Disease resistance protein (TIR-NBS-LRR class) family
Glyma.08G303600	Disease resistance protein (TIR-NBS-LRR class) family
Glyma.08G303700	disease resistance protein (TIR-NBS-LRR class), putative
Glyma.08G321300	S-locus lectin protein kinase family protein
Glyma.08G341000	Kunitz family trypsin and protease inhibitor protein
Glyma.08G341100	kunitz trypsin inhibitor 1
Glyma.08G341300	Kunitz family trypsin and protease inhibitor protein
Glyma.08G341400	Kunitz family trypsin and protease inhibitor protein
Glyma.08G341500	kunitz trypsin inhibitor 1
Glyma.08G341600	kunitz trypsin inhibitor 1
Glyma.08G341700	kunitz trypsin inhibitor 1
Glyma.08G341800	kunitz trypsin inhibitor 1
Glyma.08G342000	kunitz trypsin inhibitor 1
Glyma.08G342100	kunitz trypsin inhibitor 1
Glyma.08G342200	Kunitz family trypsin and protease inhibitor protein
Glyma.08G342300	kunitz trypsin inhibitor 1
Glyma.08G352200	S-locus lectin protein kinase family protein
Glyma.08G352300	S-locus lectin protein kinase family protein
Glyma.08G352400	S-locus lectin protein kinase family protein
Glyma.08G354900	S-locus lectin protein kinase family protein
Glyma.08G355000	S-locus lectin protein kinase family protein
Glyma.08G355100	S-locus lectin protein kinase family protein
Glyma.08G357500	S-locus lectin protein kinase family protein
Glyma.09G003600	Pathogenesis-related thaumatin superfamily protein
Glyma.09G038500	chitinase-like protein 2
Glyma.09G041300	Disease resistance protein (TIR-NBS-LRR class) family
Glyma.09G055900	lectin protein kinase family protein
Glyma.09G056400	disease resistance protein (TIR-NBS-LRR class), putative
Glyma.09G056500	Disease resistance protein (TIR-NBS-LRR class) family
Glyma.09G057000	Disease resistance protein (TIR-NBS-LRR class) family
Glyma.09G072500	protein kinase family protein / C-type lectin domain-containing protein
Glyma.09G075500	disease resistance protein (TIR-NBS-LRR class), putative
Glyma.09G092800	Kunitz family trypsin and protease inhibitor protein
Glyma.09G099100	S-locus lectin protein kinase family protein
Glyma.09G099200	S-locus lectin protein kinase family protein
Glyma.09G103800	Serine protease inhibitor, potato inhibitor I-type family protein
Glyma.09G110500	Concanavalin A-like lectin protein kinase family protein
Glyma.09G110700	Concanavalin A-like lectin protein kinase family protein
Glyma.09G126200	chitinase A
Glyma.09G150400	Concanavalin A-like lectin protein kinase family protein
Glyma.09G155500	Kunitz family trypsin and protease inhibitor protein
Glyma.09G161400	Disease resistance protein (TIR-NBS-LRR class) family
Glyma.09G162500	Kunitz family trypsin and protease inhibitor protein
Glyma.09G162600	Kunitz family trypsin and protease inhibitor protein
Glyma.09G162700	Kunitz family trypsin and protease inhibitor protein
Glyma.09G162800	Kunitz family trypsin and protease inhibitor protein
Glyma.09G163000	Kunitz family trypsin and protease inhibitor protein
Glyma.09G163100	Kunitz family trypsin and protease inhibitor protein
Glyma.09G163200	Kunitz family trypsin and protease inhibitor protein
Glyma.09G163300	Kunitz family trypsin and protease inhibitor protein
Glyma.09G163400	Kunitz family trypsin and protease inhibitor protein
Glyma.09G163600	Kunitz family trypsin and protease inhibitor protein
Glyma.09G163700	Kunitz family trypsin and protease inhibitor protein
Glyma.09G163800	Kunitz family trypsin and protease inhibitor protein
Glyma.09G163900	Kunitz family trypsin and protease inhibitor protein
Glyma.09G164800	Disease resistance protein (TIR-NBS-LRR class) family
Glyma.09G183200	S-locus lectin protein kinase family protein
Glyma.09G201400	Concanavalin A-like lectin protein kinase family protein
Glyma.09G201500	Concanavalin A-like lectin protein kinase family protein
Glyma.09G201600	Concanavalin A-like lectin protein kinase family protein
Glyma.09G202800	disease resistance protein (TIR-NBS-LRR class), putative
Glyma.09G258200	Disease resistance protein (CC-NBS-LRR class) family
Glyma.09G278200	D-mannose binding lectin protein with Apple-like carbohydrate-binding domain
Glyma.10G013100	Concanavalin A-like lectin protein kinase family protein
Glyma.10G060300	Pathogenesis-related thaumatin superfamily protein
Glyma.10G060800	Pathogenesis-related thaumatin superfamily protein
Glyma.10G060900	Pathogenesis-related thaumatin superfamily protein
Glyma.10G061000	Pathogenesis-related thaumatin superfamily protein
Glyma.10G061100	Pathogenesis-related thaumatin superfamily protein
Glyma.10G061700	Pathogenesis-related thaumatin superfamily protein
Glyma.10G061800	Pathogenesis-related thaumatin superfamily protein
Glyma.10G062100	Pathogenesis-related thaumatin superfamily protein
Glyma.10G100600	curculin-like (mannose-binding) lectin family protein / PAN domain-containing protein
Glyma.10G108900	Concanavalin A-like lectin protein kinase family protein
Glyma.10G113600	Concanavalin A-like lectin protein kinase family protein
Glyma.10G138400	Chitinase family protein
Glyma.10G184300	disease resistance protein (TIR-NBS-LRR class), putative
Glyma.10G184400	disease resistance protein (TIR-NBS-LRR class), putative
Glyma.10G184600	Serine protease inhibitor, potato inhibitor I-type family protein
Glyma.10G184700	Serine protease inhibitor, potato inhibitor I-type family protein
Glyma.10G196700	Disease resistance protein (CC-NBS-LRR class) family
Glyma.10G227000	Concanavalin A-like lectin protein kinase family protein
Glyma.10G227700	chitinase A
Glyma.10G235600	Concanavalin A-like lectin protein kinase family protein
Glyma.11G058900	Disease resistance protein (CC-NBS-LRR class) family
Glyma.11G059000	Disease resistance protein (CC-NBS-LRR class) family
Glyma.11G072100	Disease resistance protein (CC-NBS-LRR class) family
Glyma.11G077700	Pathogenesis-related thaumatin superfamily protein
Glyma.11G077800	Pathogenesis-related thaumatin superfamily protein
Glyma.11G089100	Concanavalin A-like lectin protein kinase family protein
Glyma.11G106100	Pathogenesis-related thaumatin superfamily protein
Glyma.11G106200	Pathogenesis-related thaumatin superfamily protein
Glyma.11G124500	homolog of carrot EP3-3 chitinase
Glyma.11G124600	homolog of carrot EP3-3 chitinase
Glyma.11G140800	Pathogenesis-related thaumatin superfamily protein
Glyma.11G151000	Serine protease inhibitor, potato inhibitor I-type family protein
Glyma.11G152100	S-locus lectin protein kinase family protein
Glyma.11G152200	S-locus lectin protein kinase family protein
Glyma.11G153000	disease resistance protein (TIR-NBS-LRR class), putative
Glyma.11G156900	S-locus lectin protein kinase family protein
Glyma.11G160500	Disease resistance protein (TIR-NBS-LRR class) family
Glyma.11G173800	Mannose-binding lectin superfamily protein
Glyma.11G213100	Concanavalin A-like lectin protein kinase family protein
Glyma.11G219800	lectin protein kinase family protein
Glyma.11G220700	Pathogenesis-related thaumatin superfamily protein
Glyma.11G220900	Concanavalin A-like lectin protein kinase family protein
Glyma.11G225900	Concanavalin A-like lectin family protein
Glyma.12G027100	disease resistance protein (TIR-NBS-LRR class), putative
Glyma.12G031000	Pathogenesis-related thaumatin superfamily protein
Glyma.12G031200	Pathogenesis-related thaumatin superfamily protein
Glyma.12G049100	homolog of carrot EP3-3 chitinase
Glyma.12G049200	homolog of carrot EP3-3 chitinase
Glyma.12G064300	Pathogenesis-related thaumatin superfamily protein
Glyma.12G103700	S-locus lectin protein kinase family protein
Glyma.12G104100	S-locus lectin protein kinase family protein
Glyma.12G114100	Concanavalin A-like lectin protein kinase family protein
Glyma.12G132000	disease resistance protein (TIR-NBS-LRR class), putative
Glyma.12G132200	disease resistance protein (TIR-NBS-LRR class), putative
Glyma.12G132300	disease resistance protein (TIR-NBS-LRR class), putative
Glyma.12G132400	disease resistance protein (TIR-NBS-LRR class), putative
Glyma.12G133000	disease resistance protein (TIR-NBS-LRR class), putative
Glyma.12G135600	disease resistance protein (TIR-NBS-LRR class), putative
Glyma.12G137800	disease resistance protein (TIR-NBS-LRR class), putative
Glyma.12G137900	Disease resistance protein (TIR-NBS-LRR class) family
Glyma.12G138500	Disease resistance protein (TIR-NBS-LRR class) family
Glyma.12G140400	S-locus lectin protein kinase family protein
Glyma.12G140800	S-locus lectin protein kinase family protein
Glyma.12G142100	S-locus lectin protein kinase family protein
Glyma.12G142200	S-locus lectin protein kinase family protein
Glyma.12G142400	S-locus lectin protein kinase family protein
Glyma.12G142800	S-locus lectin protein kinase family protein
Glyma.12G143000	S-locus lectin protein kinase family protein
Glyma.12G143200	S-locus lectin protein kinase family protein
Glyma.12G143300	S-locus lectin protein kinase family protein
Glyma.12G143900	S-locus lectin protein kinase family protein
Glyma.12G144100	S-locus lectin protein kinase family protein
Glyma.12G144300	S-locus lectin protein kinase family protein
Glyma.12G144400	S-locus lectin protein kinase family protein
Glyma.12G144500	S-locus lectin protein kinase family protein
Glyma.12G144800	S-locus lectin protein kinase family protein
Glyma.12G145300	S-locus lectin protein kinase family protein
Glyma.12G156600	chitinase A
Glyma.12G163000	Disease resistance protein (TIR-NBS-LRR class) family
Glyma.12G198000	S-locus lectin protein kinase family protein
Glyma.12G198100	S-locus lectin protein kinase family protein
Glyma.12G198200	S-locus lectin protein kinase family protein
Glyma.12G198600	S-locus lectin protein kinase family protein
Glyma.12G198800	S-locus lectin protein kinase family protein
Glyma.12G205100	Concanavalin A-like lectin protein kinase family protein
Glyma.12G212500	disease resistance protein (TIR-NBS-LRR class), putative
Glyma.12G217600	S-locus lectin protein kinase family protein
Glyma.12G220700	Disease resistance protein (TIR-NBS-LRR class)
Glyma.12G234700	Kunitz family trypsin and protease inhibitor protein
Glyma.12G234800	Kunitz family trypsin and protease inhibitor protein
Glyma.12G238900	thaumatin-like protein 3
Glyma.12G239200	Disease resistance protein (TIR-NBS-LRR class) family
Glyma.12G239700	disease resistance protein (TIR-NBS-LRR class), putative
Glyma.12G239800	disease resistance protein (TIR-NBS-LRR class), putative
Glyma.12G240100	disease resistance protein (TIR-NBS-LRR class), putative
Glyma.13G028100	disease resistance protein (TIR-NBS-LRR class), putative
Glyma.13G076200	disease resistance protein (TIR-NBS-LRR class), putative
Glyma.13G078200	Disease resistance protein (TIR-NBS-LRR class) family
Glyma.13G082700	Pathogenesis-related thaumatin superfamily protein
Glyma.13G120600	Serine protease inhibitor, potato inhibitor I-type family protein
Glyma.13G155800	Glycosyl hydrolase family protein with chitinase insertion domain
Glyma.13G160900	S-locus lectin protein kinase family protein
Glyma.13G194600	Disease resistance protein (TIR-NBS-LRR class) family
Glyma.13G194700	disease resistance protein (TIR-NBS-LRR class), putative
Glyma.13G194800	Disease resistance protein (TIR-NBS-LRR class) family
Glyma.13G194900	Disease resistance protein (TIR-NBS-LRR class) family
Glyma.13G195100	disease resistance protein (TIR-NBS-LRR class), putative
Glyma.13G238700	Concanavalin A-like lectin protein kinase family protein
Glyma.13G248300	S-locus lectin protein kinase family protein
Glyma.13G248500	S-locus lectin protein kinase family protein
Glyma.13G248700	S-locus lectin protein kinase family protein
Glyma.13G248800	S-locus lectin protein kinase family protein
Glyma.13G249000	S-locus lectin protein kinase family protein
Glyma.13G249200	S-locus lectin protein kinase family protein
Glyma.13G249300	S-locus lectin protein kinase family protein
Glyma.13G255500	Concanavalin A-like lectin protein kinase family protein
Glyma.13G270100	D-mannose binding lectin protein with Apple-like carbohydrate-binding domain
Glyma.13G270200	D-mannose binding lectin protein with Apple-like carbohydrate-binding domain
Glyma.13G283000	S-locus lectin protein kinase family protein
Glyma.13G283100	S-locus lectin protein kinase family protein
Glyma.13G283200	S-locus lectin protein kinase family protein
Glyma.13G283300	S-locus lectin protein kinase family protein
Glyma.13G283700	S-locus lectin protein kinase family protein
Glyma.13G296200	Concanavalin A-like lectin protein kinase family protein
Glyma.13G296300	Concanavalin A-like lectin protein kinase family protein
Glyma.13G303400	S-locus lectin protein kinase family protein
Glyma.13G303800	S-locus lectin protein kinase family protein
Glyma.13G346700	homolog of carrot EP3-3 chitinase
Glyma.13G352300	Mannose-binding lectin superfamily protein
Glyma.13G358900	lectin protein kinase family protein
Glyma.14G013300	Concanavalin A-like lectin protein kinase family protein
Glyma.14G024400	disease resistance protein (TIR-NBS-LRR class), putative
Glyma.14G024500	disease resistance protein (TIR-NBS-LRR class), putative
Glyma.14G048500	Disease resistance protein (TIR-NBS-LRR class) family
Glyma.14G048600	disease resistance protein (TIR-NBS-LRR class), putative
Glyma.14G054300	S-locus lectin protein kinase family protein
Glyma.14G054500	S-locus lectin protein kinase family protein
Glyma.14G077300	thaumatin-like protein 3
Glyma.14G077400	thaumatin-like protein 3
Glyma.14G100300	Concanavalin A-like lectin protein kinase family protein
Glyma.14G100400	Concanavalin A-like lectin protein kinase family protein
Glyma.14G100600	Concanavalin A-like lectin protein kinase family protein
Glyma.14G100700	Concanavalin A-like lectin protein kinase family protein
Glyma.14G100800	Concanavalin A-like lectin protein kinase family protein
Glyma.14G110700	Glycosyl hydrolase family protein with chitinase insertion domain
Glyma.14G151100	disease resistance protein (TIR-NBS-LRR class), putative
Glyma.14G163700	Pathogenesis-related thaumatin superfamily protein
Glyma.14G188400	Pathogenesis-related thaumatin superfamily protein
Glyma.14G189000	serine protease inhibitor, Kazal-type family protein
Glyma.14G189100	Concanavalin A-like lectin protein kinase family protein
Glyma.14G211200	Concanavalin A-like lectin protein kinase family protein
Glyma.14G219600	Pathogenesis-related thaumatin superfamily protein
Glyma.15G015100	lectin protein kinase family protein
Glyma.15G022500	Mannose-binding lectin superfamily protein
Glyma.15G024800	disease resistance protein (TIR-NBS-LRR class), putative
Glyma.15G059200	Concanavalin A-like lectin protein kinase family protein
Glyma.15G059300	Concanavalin A-like lectin protein kinase family protein
Glyma.15G064900	S-locus lectin protein kinase family protein
Glyma.15G065000	S-locus lectin protein kinase family protein
Glyma.15G065200	S-locus lectin protein kinase family protein
Glyma.15G065500	S-locus lectin protein kinase family protein
Glyma.15G074600	Concanavalin A-like lectin protein kinase family protein
Glyma.15G143600	chitinase-like protein 2
Glyma.15G152200	Disease resistance protein (TIR-NBS-LRR class) family
Glyma.15G152400	Disease resistance protein (TIR-NBS-LRR class) family
Glyma.15G160900	Disease resistance protein (TIR-NBS-LRR class) family
Glyma.15G161500	lectin protein kinase family protein
Glyma.15G161600	lectin protein kinase family protein
Glyma.15G161800	lectin protein kinase family protein
Glyma.15G162000	lectin protein kinase family protein
Glyma.15G162200	lectin protein kinase family protein
Glyma.15G162700	Disease resistance protein (TIR-NBS-LRR class) family
Glyma.15G181400	protein kinase family protein / C-type lectin domain-containing protein
Glyma.15G205200	Disease resistance protein (TIR-NBS-LRR class) family
Glyma.15G206400	S-locus lectin protein kinase family protein
Glyma.15G206800	Glycosyl hydrolase family protein with chitinase insertion domain
Glyma.15G207400	S-locus lectin protein kinase family protein
Glyma.15G211500	Kunitz family trypsin and protease inhibitor protein
Glyma.15G213600	S-locus lectin protein kinase family protein
Glyma.15G213700	S-locus lectin protein kinase family protein
Glyma.15G213800	lectin protein kinase family protein
Glyma.15G214400	lectin protein kinase family protein
Glyma.15G221800	S-locus lectin protein kinase family protein
Glyma.15G232400	Disease resistance protein (TIR-NBS-LRR class) family
Glyma.15G232600	Disease resistance protein (TIR-NBS-LRR class) family
Glyma.15G232700	disease resistance protein (TIR-NBS-LRR class), putative
Glyma.15G247300	Disease resistance protein (TIR-NBS-LRR class) family
Glyma.15G247600	Disease resistance protein (CC-NBS-LRR class) family
Glyma.15G254700	Pathogenesis-related thaumatin superfamily protein
Glyma.15G275200	Pathogenesis-related thaumatin superfamily protein
Glyma.16G006400	Disease resistance protein (TIR-NBS-LRR class) family
Glyma.16G033900	disease resistance protein (TIR-NBS-LRR class), putative
Glyma.16G085200	Disease resistance protein (TIR-NBS-LRR class) family
Glyma.16G085400	Disease resistance protein (TIR-NBS-LRR class) family
Glyma.16G085700	Disease resistance protein (TIR-NBS-LRR class) family
Glyma.16G085900	Disease resistance protein (TIR-NBS-LRR class) family
Glyma.16G086500	Disease resistance protein (TIR-NBS-LRR class) family
Glyma.16G086700	Disease resistance protein (TIR-NBS-LRR class) family
Glyma.16G087100	Disease resistance protein (TIR-NBS-LRR class) family
Glyma.16G093900	S-locus lectin protein kinase family protein
Glyma.16G118600	disease resistance protein (TIR-NBS-LRR class), putative
Glyma.16G119200	basic chitinase
Glyma.16G119700	Concanavalin A-like lectin protein kinase family protein
Glyma.16G119800	Concanavalin A-like lectin protein kinase family protein
Glyma.16G126900	Pathogenesis-related thaumatin superfamily protein
Glyma.16G127100	Pathogenesis-related thaumatin superfamily protein
Glyma.16G127900	Disease resistance protein (TIR-NBS-LRR class) family
Glyma.16G128000	disease resistance protein (TIR-NBS-LRR class), putative
Glyma.16G135200	disease resistance protein (TIR-NBS-LRR class), putative
Glyma.16G135500	disease resistance protein (TIR-NBS-LRR class), putative
Glyma.16G135900	disease resistance protein (TIR-NBS-LRR class), putative
Glyma.16G136000	disease resistance protein (TIR-NBS-LRR class), putative
Glyma.16G136200	disease resistance protein (TIR-NBS-LRR class), putative
Glyma.16G136600	disease resistance protein (TIR-NBS-LRR class), putative
Glyma.16G136900	Disease resistance protein (TIR-NBS-LRR class) family
Glyma.16G137000	Disease resistance protein (TIR-NBS-LRR class) family
Glyma.16G137200	disease resistance protein (TIR-NBS-LRR class), putative
Glyma.16G137300	disease resistance protein (TIR-NBS-LRR class), putative
Glyma.16G137600	disease resistance protein (TIR-NBS-LRR class), putative
Glyma.16G147000	Disease resistance protein (TIR-NBS-LRR class) family
Glyma.16G147400	Disease resistance protein (TIR-NBS-LRR class) family
Glyma.16G157400	lectin protein kinase family protein
Glyma.16G157500	lectin protein kinase family protein
Glyma.16G159100	Disease resistance protein (TIR-NBS-LRR class) family
Glyma.16G159200	Disease resistance protein (TIR-NBS-LRR class) family
Glyma.16G159300	Disease resistance protein (TIR-NBS-LRR class) family
Glyma.16G159400	Disease resistance protein (TIR-NBS-LRR class) family
Glyma.16G159500	disease resistance protein (TIR-NBS-LRR class), putative
Glyma.16G159600	disease resistance protein (TIR-NBS-LRR class), putative
Glyma.16G159700	disease resistance protein (TIR-NBS-LRR class), putative
Glyma.16G159800	Disease resistance protein (TIR-NBS-LRR class) family
Glyma.16G173000	chitinase A
Glyma.16G198900	Disease resistance protein (TIR-NBS-LRR class) family
Glyma.16G209000	Disease resistance protein (TIR-NBS-LRR class) family
Glyma.16G210600	Disease resistance protein (TIR-NBS-LRR class) family
Glyma.16G210800	Disease resistance protein (TIR-NBS-LRR class) family
Glyma.16G211000	disease resistance protein (TIR-NBS-LRR class), putative
Glyma.16G211400	Disease resistance protein (TIR-NBS-LRR class) family
Glyma.16G211700	Kunitz family trypsin and protease inhibitor protein
Glyma.16G211800	Kunitz family trypsin and protease inhibitor protein
Glyma.16G212100	Kunitz family trypsin and protease inhibitor protein
Glyma.16G212200	Kunitz family trypsin and protease inhibitor protein
Glyma.16G212300	disease resistance protein (TIR-NBS-LRR class), putative
Glyma.16G212400	Kunitz family trypsin and protease inhibitor protein
Glyma.16G212500	Kunitz family trypsin and protease inhibitor protein
Glyma.16G213700	Disease resistance protein (TIR-NBS-LRR class) family
Glyma.16G213800	Disease resistance protein (TIR-NBS-LRR class) family
Glyma.16G213900	Disease resistance protein (TIR-NBS-LRR class) family
Glyma.16G214000	disease resistance protein (TIR-NBS-LRR class), putative
Glyma.16G214100	Disease resistance protein (TIR-NBS-LRR class) family
Glyma.16G214200	disease resistance protein (TIR-NBS-LRR class), putative
Glyma.16G214300	disease resistance protein (TIR-NBS-LRR class), putative
Glyma.16G214500	Disease resistance protein (TIR-NBS-LRR class) family
Glyma.16G214600	disease resistance protein (TIR-NBS-LRR class), putative
Glyma.16G214800	Disease resistance protein (TIR-NBS-LRR class) family
Glyma.16G214900	disease resistance protein (TIR-NBS-LRR class), putative
Glyma.16G215000	disease resistance protein (TIR-NBS-LRR class), putative
Glyma.16G215100	disease resistance protein (TIR-NBS-LRR class), putative
Glyma.16G215300	Disease resistance protein (TIR-NBS-LRR class) family
Glyma.16G215400	disease resistance protein (TIR-NBS-LRR class), putative
Glyma.17G076100	Glycosyl hydrolase family protein with chitinase insertion domain
Glyma.17G085000	Concanavalin A-like lectin protein kinase family protein
Glyma.17G103500	Glycosyl hydrolase family protein with chitinase insertion domain
Glyma.17G150400	Concanavalin A-like lectin protein kinase family protein
Glyma.17G150600	Concanavalin A-like lectin protein kinase family protein
Glyma.17G179200	Disease resistance protein (CC-NBS-LRR class) family
Glyma.17G179400	Disease resistance protein (CC-NBS-LRR class) family
Glyma.17G179500	Disease resistance protein (CC-NBS-LRR class) family
Glyma.17G180000	Disease resistance protein (CC-NBS-LRR class) family
Glyma.17G180100	Disease resistance protein (CC-NBS-LRR class) family
Glyma.17G180300	Disease resistance protein (CC-NBS-LRR class) family
Glyma.17G192900	Disease resistance protein (TIR-NBS-LRR class) family
Glyma.17G193600	Disease resistance protein (TIR-NBS-LRR class) family
Glyma.17G197000	Disease resistance protein (TIR-NBS-LRR class) family
Glyma.17G197100	disease resistance protein (TIR-NBS-LRR class), putative
Glyma.17G217000	Glycosyl hydrolase family protein with chitinase insertion domain
Glyma.17G218500	Concanavalin A-like lectin protein kinase family protein
Glyma.17G224200	Concanavalin A-like lectin protein kinase family protein
Glyma.17G224300	Concanavalin A-like lectin protein kinase family protein
Glyma.17G224500	Concanavalin A-like lectin protein kinase family protein
Glyma.17G224600	Concanavalin A-like lectin protein kinase family protein
Glyma.17G248300	thaumatin-like protein 3
Glyma.17G258500	Pathogenesis-related thaumatin superfamily protein
Glyma.18G031400	Concanavalin A-like lectin family protein
Glyma.18G036700	Pathogenesis-related thaumatin superfamily protein
Glyma.18G043500	Concanavalin A-like lectin protein kinase family protein
Glyma.18G061800	Mannose-binding lectin superfamily protein
Glyma.18G076200	Concanavalin A-like lectin protein kinase family protein
Glyma.18G077900	Disease resistance protein (CC-NBS-LRR class) family
Glyma.18G102600	Disease resistance protein (TIR-NBS-LRR class)
Glyma.18G105300	Disease resistance protein (CC-NBS-LRR class) family
Glyma.18G117800	disease resistance protein (TIR-NBS-LRR class), putative
Glyma.18G120200	chitinase A
Glyma.18G120700	chitinase A
Glyma.18G120800	chitinase A
Glyma.18G120900	chitinase A
Glyma.18G128000	Disease resistance protein (TIR-NBS-LRR class) family
Glyma.18G150100	Concanavalin A-like lectin protein kinase family protein
Glyma.18G150200	Concanavalin A-like lectin protein kinase family protein
Glyma.18G150300	Concanavalin A-like lectin protein kinase family protein
Glyma.18G185100	Pathogenesis-related thaumatin superfamily protein
Glyma.18G185400	receptor lectin kinase
Glyma.18G185500	Concanavalin A-like lectin protein kinase family protein
Glyma.18G191400	kunitz trypsin inhibitor 1
Glyma.18G193900	Concanavalin A-like lectin family protein
Glyma.18G205000	lectin receptor kinase a4.1
Glyma.18G210600	D-mannose binding lectin protein with Apple-like carbohydrate-binding domain
Glyma.18G269500	Disease resistance protein (CC-NBS-LRR class) family
Glyma.18G283400	Chitinase family protein
Glyma.18G287100	Disease resistance protein (CC-NBS-LRR class) family
Glyma.19G018400	Pathogenesis-related thaumatin superfamily protein
Glyma.19G022700	Disease resistance protein (TIR-NBS-LRR class) family
Glyma.19G054700	Disease resistance protein (TIR-NBS-LRR class) family
Glyma.19G054800	Disease resistance protein (TIR-NBS-LRR class) family
Glyma.19G054900	Disease resistance protein (TIR-NBS-LRR class) family
Glyma.19G055000	Disease resistance protein (TIR-NBS-LRR class) family
Glyma.19G074800	Kunitz family trypsin and protease inhibitor protein
Glyma.19G076200	chitinase A
Glyma.19G087400	Pathogenesis-related thaumatin superfamily protein
Glyma.19G111900	D-mannose binding lectin protein with Apple-like carbohydrate-binding domain
Glyma.19G141400	curculin-like (mannose-binding) lectin family protein / PAN domain-containing protein
Glyma.19G192000	D-mannose binding lectin protein with Apple-like carbohydrate-binding domain
Glyma.19G221800	Chitinase family protein
Glyma.19G251900	chitinase A
Glyma.20G020200	disease resistance protein (TIR-NBS-LRR class), putative
Glyma.20G020500	Disease resistance protein (TIR-NBS-LRR class) family
Glyma.20G035400	lectin protein kinase family protein
Glyma.20G048800	disease resistance protein (TIR-NBS-LRR class), putative
Glyma.20G061300	disease resistance protein (TIR-NBS-LRR class), putative
Glyma.20G072500	Concanavalin A-like lectin protein kinase family protein
Glyma.20G158700	Concanavalin A-like lectin protein kinase family protein
Glyma.20G164600	chitinase A
Glyma.20G164700	chitinase A
Glyma.20G164900	chitinase A
Glyma.20G165300	Concanavalin A-like lectin protein kinase family protein
Glyma.20G173600	lectin protein kinase family protein
Glyma.20G193300	Disease resistance protein (CC-NBS-LRR class) family
Glyma.20G205700	Serine protease inhibitor, potato inhibitor I-type family protein
Glyma.20G205800	Serine protease inhibitor, potato inhibitor I-type family protein
Glyma.20G205900	Serine protease inhibitor, potato inhibitor I-type family protein
Glyma.20G206100	disease resistance protein (TIR-NBS-LRR class), putative
Glyma.20G206200	disease resistance protein (TIR-NBS-LRR class), putative
